# Supplementary material for: Macromolecular crowding and supersaturation protect hemodialysis patients from the onset of dialysis-related amyloidosis
Source: Nat Commun. 2022 Oct 3;13:5689. doi: 10.1038/s41467-022-33247-3 (PMC9530240; doi:10.1038/s41467-022-33247-3)
Supplement: Supplementary file 5 — Supplementary Data 1 [file 41467_2022_33247_MOESM5_ESM.xlsx]

## Sheet: Supplementary_Data_1a
	Hemodialysis	Non-dialysis
Number of patients	30	30
Case-mix
Age, years	69.0 (65.8–76.0)	73.0 (62.3, 78.3)
Sex, male/female	18/12	17/13
Body mass index, kg/m2	21.5 (18.3, 23.0)	23.6 (22.0, 28.5)
Cause of kidney disease, diabetes mellitus/chronic glomerulonephritis / Nephrosclerosis/ others	10/12/5/3	7/5/15/3
Systolic blood pressure, mm Hg	142 (134, 152)	129 (123, 140)
Duration of dialysis, years	6.0 (2.0, 16.3)	-
Laboratory values
Glomerular filtration rate, mL/min	-	62.1 (47.8, 67.0)
Urea nitrogen, mg/dL	55.7 (46.3, 64.6)	14.9 (12.2, 17.5)
Creatinine, mg/dL	10.20 (8.11, 11.47)	0.80 (0.76, 0.99)
Albumin, g/dL	3.3 (3.2, 3.5)	4.1 (3.8, 4.3)
Blood hemoglobin, g/dL	10.9 (10.3, 12.6)	14.0 (13.3, 14.7)
C-reactive protein, mg/dL	0.10 (0.03, 0.61)	0.08 (0.04, 0.14)

## Sheet: Supplementary_Data_1b
	Hemodialysis
Number of patients	28
Case-mix
Age, years	61.8 (65.8–74.2)
Sex, male/female	24/4
Body mass index, kg/m2	21.5 (18.9, 23.5)
Cause of kidney disease, diabetes mellitus/chronic glomerulonephritis / others	1/24/3
Systolic blood pressure, mm Hg	137 (129, 144)
Duration of dialysis, years	28.9 (26.9, 37.0)
Kt/V for urea	1.64 (1.43, 1.81)
Laboratory values
Albumin, g/dL	3.5 (3.3, 3.7)
Blood hemoglobin, g/dL	10.7 (9.9, 11.1)
Calcium, mg/dL	8.9 (8.5, 9.4)
Phosphate, mg/dL	5.2 (4.0, 6.1)
C-reactive protein, mg/dL	0.21 (0.09, 0.35)
b2-microglobulin, mg/L	23.6 (22.0, 28.1)
Parathyroid hormone, pg/mL	125 (64, 171)
