# Supplementary material for: Macromolecular crowding and supersaturation protect hemodialysis patients from the onset of dialysis-related amyloidosis
Source: Nat Commun. 2022 Oct 3;13:5689. doi: 10.1038/s41467-022-33247-3 (PMC9530240; doi:10.1038/s41467-022-33247-3)
Supplement: Supplementary file 7 — Source data [file 41467_2022_33247_MOESM7_ESM.zip]

Archive with 13 entries (13 files):
- SupplementaryData2/Figure1_data_value.xlsx
- SupplementaryData2/Figure2_data_value.xlsx
- SupplementaryData2/Figure3_data_value.xlsx
- SupplementaryData2/Figure4_data_value.xlsx
- SupplementaryData2/Figure5_data_value.xlsx
- SupplementaryData2/FigureS10_data_value.xlsx
- SupplementaryData2/FigureS11_data_value.xlsx
- SupplementaryData2/FigureS12_data_value.xlsx
- SupplementaryData2/FigureS3_data_value.xlsx
- SupplementaryData2/FigureS5_data_value.xlsx
- SupplementaryData2/FigureS6_data_value.xlsx
- SupplementaryData2/FigureS7_data_value.xlsx
- SupplementaryData2/FigureS8_data_value.xlsx
