# Supplementary material for: Macromolecular crowding and supersaturation protect hemodialysis patients from the onset of dialysis-related amyloidosis
Source: Nat Commun. 2022 Oct 3;13:5689. doi: 10.1038/s41467-022-33247-3 (PMC9530240; doi:10.1038/s41467-022-33247-3)
Supplement: Supplementary file 7 — Source data [file 41467_2022_33247_MOESM7_ESM.zip › SupplementaryData2/Figure1_data_value.xlsx]

## Sheet: Fig1a
		Serum 0% US(+)						Serum 15% US(+)								Serum 2.5% US(+)								Serum 0% US(-)
	0	326	136	297	136		0	267	251	327	380	361	375		0	267	151	403	626	292	370		0	383	389	397	402	389	380
	0.166667	320	134	293	130		0.166667	258	249	320	377	355	362		0.166667	259	145	396	599	277	369		0.166667	376	379	394	395	384	382
	0.333333	315	136	293	131		0.333333	255	245	304	369	345	349		0.333333	243	145	389	581	264	358		0.333333	375	386	384	384	384	377
	0.5	315	131	289	127		0.5	266	252	319	375	350	358		0.5	244	145	395	575	272	360		0.5	371	377	381	385	387	376
	0.666667	312	132	286	126		0.666667	270	257	323	387	357	367		0.666667	249	148	397	572	271	361		0.666667	371	379	380	386	379	370
	0.833333	303	129	273	121		0.833333	269	265	332	392	359	368		0.833333	248	153	398	581	276	360		0.833333	370	386	379	379	380	381
	1	298	129	270	123		1	278	269	339	397	362	380		1	252	159	401	580	280	365		1	376	376	385	379	379	371
	1.16667	295	128	265	122		1.16667	287	270	352	402	362	393		1.16667	251	162	402	589	287	366		1.16667	368	376	382	380	375	372
	1.33333	294	128	265	122		1.33333	292	278	355	398	366	400		1.33333	256	166	359	593	287	366		1.33333	375	379	390	384	378	371
	1.5	294	131	266	121		1.5	295	281	363	402	367	407		1.5	259	167	407	607	293	373		1.5	373	380	381	386	375	374
	1.66667	297	131	267	124		1.66667	301	286	367	400	368	418		1.66667	261	173	416	616	294	379		1.66667	372	385	382	387	378	377
	1.83333	296	132	269	122		1.83333	301	286	365	399	365	423		1.83333	262	174	374	598	301	392		1.83333	374	376	388	386	380	373
	2	300	135	270	127		2	302	290	365	398	369	431		2	268	175	378	617	301	381		2	370	381	385	388	368	366
	2.16667	304	137	271	126		2.16667	303	290	365	399	365	438		2.16667	271	179	385	587	301	386		2.16667	367	377	376	384	374	376
	2.33333	308	139	272	129		2.33333	304	292	361	397	365	440		2.33333	272	184	391	591	304	387		2.33333	368	375	380	386	374	374
	2.5	308	142	278	129		2.5	302	293	360	396	365	444		2.5	273	186	428	583	299	391		2.5	360	384	371	391	367	404
	2.66667	314	143	281	134		2.66667	304	293	361	390	360	441		2.66667	272	192	417	604	308	397		2.66667	355	365	375	395	368	370
	2.83333	314	148	288	136		2.83333	302	294	361	391	361	443		2.83333	278	193	406	618	314	397		2.83333	369	374	385	378	381	365
	3	321	148	306	145		3	300	291	359	388	357	448		3	280	197	416	620	320	404		3	369	377	380	383	376	374
	3.16667	326	150	338	158		3.16667	300	293	359	385	355	449		3.16667	284	202	479	621	327	408		3.16667	369	377	383	389	374	371
	3.33333	333	153	424	178		3.33333	299	290	354	380	353	447		3.33333	280	204	453	621	337	410		3.33333	374	374	379	373	377	372
	3.5	340	156	728	224		3.5	299	289	354	377	351	449		3.5	287	212	533	605	342	416		3.5	369	370	381	385	372	376
	3.66667	349	155	1870	315		3.66667	297	289	349	377	350	449		3.66667	286	217	542	642	348	419		3.66667	368	377	388	386	382	374
	3.83333	375	166	4286	502		3.83333	293	288	349	374	344	449		3.83333	290	224	635	655	356	422		3.83333	371	374	382	383	375	366
	4	429	170	5039	1150		4	295	285	347	370	343	451		4	291	242	799	680	366	431		4	366	373	384	380	378	371
	4.16667	595	175	5402	3106		4.16667	295	289	340	367	340	449		4.16667	291	272	1125	711	385	432		4.16667	360	380	382	385	375	375
	4.33333	1294	187	5627	4602		4.33333	293	285	339	364	341	444		4.33333	296	305	1702	749	402	443		4.33333	367	381	383	383	373	372
	4.5	3605	210	5698	5133		4.5	292	281	335	363	338	448		4.5	301	324	2317	797	435	453		4.5	368	381	383	390	376	375
	4.66667	4873	250	5753	5610		4.66667	287	282	334	357	334	447		4.66667	303	348	2521	880	485	482		4.66667	361	370	387	385	380	367
	4.83333	5359	349	5822	5950		4.83333	289	283	331	356	333	449		4.83333	307	375	2581	991	551	550		4.83333	365	372	381	383	370	364
	5	5827	670	5920	6025		5	288	279	327	353	329	446		5	311	395	2610	1138	645	661		5	363	372	377	375	376	369
	5.16667	5938	1989	5981	5881		5.16667	286	283	326	350	326	456		5.16667	322	413	2630	1317	777	842		5.16667	368	375	381	389	381	372
	5.33333	6032	4332	5993	5950		5.33333	284	284	323	348	324	451		5.33333	336	431	2644	1550	938	1150		5.33333	368	383	386	390	379	370
	5.5	6104	4909	6173	6041		5.5	287	290	321	344	321	458		5.5	357	443	2653	1852	1118	1602		5.5	366	374	382	381	383	368
	5.66667	6189	5180	6412	5951		5.66667	287	292	315	346	318	465		5.66667	378	457	2647	2045	1294	2072		5.66667	369	374	382	379	377	368
	5.83333	6172	5345	6341	5931		5.83333	287	298	317	353	320	493		5.83333	414	473	2646	2157	1454	2310		5.83333	369	376	380	386	379	369
	6	6323	5460	6496	5962		6	288	304	317	357	317	521		6	476	515	2640	2219	1557	2368		6	367	377	382	379	377	362
	6.16667	6383	5517	6628	5961		6.16667	286	311	314	369	314	557		6.16667	564	556	2636	2255	1625	2403		6.16667	367	374	381	385	377	371
	6.33333	6462	5566	6866	5940		6.33333	288	317	311	385	312	598		6.33333	678	582	2637	2285	1690	2422		6.33333	367	368	381	384	376	369
	6.5	6565	5607	6705	5905		6.5	292	332	310	386	310	631		6.5	829	634	2613	2301	1744	2426		6.5	367	380	375	383	379	367
	6.66667	6691	5585	6477	5877		6.66667	291	338	317	381	309	674		6.66667	1037	682	2594	2307	1755	2424		6.66667	365	374	382	377	385	373
	6.83333	6742	5578	6225	5914		6.83333	300	361	315	383	307	708		6.83333	1312	718	2637	2323	1785	2438		6.83333	365	374	385	385	374	371
	7	6803	5587	5981	5863		7	308	383	319	393	306	724		7	1590	852	2581	2316	1803	2432		7	374	379	385	384	383	371
	7.16667	6861	5572	5954	5869		7.16667	317	406	318	392	308	735		7.16667	1864	974	2587	2332	1828	2435		7.16667	367	368	378	380	379	367
	7.33333	6853	5531	6112	5941		7.33333	329	430	320	405	309	739		7.33333	1992	1143	2599	2329	1846	2430		7.33333	367	370	377	382	377	373
	7.5	6899	5531	6209	5894		7.5	342	451	323	409	308	740		7.5	2047	1343	2570	2336	1857	2437		7.5	368	377	376	391	379	371
	7.66667	6928	5531	6489	6206		7.66667	359	469	321	426	307	737		7.66667	2086	1508	2566	2341	1872	2441		7.66667	366	376	383	384	375	372
	7.83333	6895	5511	6487	6150		7.83333	371	486	325	442	304	735		7.83333	2123	1599	2572	2342	1871	2436		7.83333	369	371	386	378	378	370
	8	6903	5512	6109	6396		8	384	508	330	448	308	731		8	2120	1713	2578	2347	1882	2428		8	365	373	380	381	381	370
							8.16667	397	515	340	456	310	729		8.16667	2142	1777	2556	2347	1888	2430		8.16667	373	375	379	383	377	367
							8.33333	407	533	341	466	309	724		8.33333	2137	1846	2577	2346	1884	2423		8.33333	368	375	385	383	380	371
							8.5	411	539	345	473	316	718		8.5	2162	1874	2634	2347	1885	2436		8.5	365	375	379	383	377	369
							8.66667	422	544	357	480	328	717		8.66667	2159	1896	2534	2336	1893	2429		8.66667	372	373	384	388	377	363
							8.83333	419	548	367	490	339	708		8.83333	2170	1927	2505	2347	1904	2437		8.83333	366	378	382	384	376	369
							9	419	551	380	488	354	711		9	2154	1932	2496	2345	1901	2418		9	370	372	382	380	377	372
							9.16667	418	556	399	491	371	701		9.16667	2131	1943	2506	2328	1899	2425		9.16667	363	376	379	381	382	361
							9.33333	419	550	410	492	378	692		9.33333	2140	1960	2497	2334	1891	2307		9.33333	368	371	384	389	375	368
							9.5	421	551	422	492	381	692		9.5	2138	1963	2535	2330	1891	2320		9.5	362	368	379	375	376	371
							9.66667	420	555	428	492	389	688		9.66667	2139	1977	2548	2321	1883	2282		9.66667	363	374	380	383	379	371
							9.83333	419	555	437	494	393	682		9.83333	2160	1970	2530	2322	1894	2279		9.83333	361	371	382	374	374	369
							10	421	546	446	493	395	675		10	2167	1975	2526	2313	1896	2252		10	364	368	372	379	378	366
							10.1667	434	541	451	491	394	669		10.1667	2122	1983	2545	2326	1888	2240		10.1667	364	385	372	384	370	369
							10.3333	432	541	455	489	401	666		10.3333	2109	1990	2520	2321	1885	2242		10.3333	364	371	387	383	377	369
							10.5	444	538	457	488	397	660		10.5	2095	1985	2471	2312	1886	2227		10.5	360	377	386	379	375	366
							10.6667	475	530	455	488	397	652		10.6667	2083	1980	2461	2313	1887	2221		10.6667	360	378	381	378	376	364
							10.8333	477	529	460	481	401	651		10.8333	2071	1977	2464	2314	1885	2177		10.8333	361	373	379	383	370	366
							11	481	531	460	483	411	645		11	2088	1968	2488	2313	1882	2153		11	366	378	380	384	376	366
							11.1667	482	522	458	480	414	641		11.1667	2051	1948	2499	2306	1880	2162		11.1667	372	377	379	384	377	372
							11.3333	480	520	455	474	406	636		11.3333	2064	1959	2503	2298	1879	2152		11.3333	367	377	382	388	379	364
							11.5	478	520	453	470	410	626		11.5	2105	1963	2505	2301	1872	2141		11.5	368	373	385	388	376	374
							11.6667	479	516	453	473	408	622		11.6667	2196	1957	2524	2299	1854	2143		11.6667	366	377	384	376	380	371
							11.8333	475	511	451	467	408	621		11.8333	2029	1948	2534	2286	1839	2119		11.8333	365	380	386	386	381	367
							12	473	509	448	464	409	615		12	2008	1967	2548	2292	1843	2117		12	372	373	381	385	374	370
							12.1667	469	504	444	462	410	614										12.1667	365	375	382	385	375	370
							12.3333	467	502	445	463	407	607										12.3333	368	382	380	386	381	369
							12.5	463	500	441	459	404	604										12.5	367	380	385	386	383	378
							12.6667	463	501	436	458	405	599										12.6667	374	368	385	387	383	377
							12.8333	461	490	435	452	405	592										12.8333	369	383	387	388	377	370
							13	459	487	432	452	401	586										13	371	379	391	391	382	369
							13.1667	452	488	429	448	403	584										13.1667	369	378	378	386	381	373
							13.3333	454	486	427	448	404	580										13.3333	373	377	382	388	379	374
							13.5	450	482	425	445	401	576										13.5	368	378	383	384	381	372
							13.6667	452	476	423	440	403	567										13.6667	368	381	381	385	384	370
							13.8333	448	477	425	440	398	565										13.8333	371	372	387	381	384	372
							14	438	473	419	437	394	554										14	369	376	387	385	377	364
							14.1667	436	467	414	435	394	552										14.1667	368	378	381	386	372	371
							14.3333	436	463	410	432	393	540										14.3333	362	374	382	381	379	374
							14.5	424	463	412	426	390	536										14.5	373	376	377	386	373	363
							14.6667	432	462	408	420	389	526										14.6667	366	381	383	385	388	371
							14.8333	421	453	410	421	385	524										14.8333	370	375	383	387	375	372
							15	418	452	410	414	385	514										15	365	378	388	387	369	371

## Sheet: Fig1b
		monomer
		37deg	60deg	95deg	fibril
	250	-0.165061	-0.296456	-0.5336	-0.364418
	249.8	-0.183367	-0.314513	-0.562634	-0.360169
	249.6	-0.168539	-0.28719	-0.551293	-0.36168
	249.4	-0.141935	-0.264699	-0.566212	-0.350112
	249.2	-0.116469	-0.259729	-0.557314	-0.367589
	249	-0.144176	-0.265457	-0.571138	-0.376403
	248.8	-0.179197	-0.225097	-0.545569	-0.361491
	248.6	-0.146906	-0.212391	-0.527955	-0.353012
	248.4	-0.102239	-0.187593	-0.542083	-0.370288
	248.2	-0.122152	-0.180808	-0.550092	-0.397614
	248	-0.147811	-0.194618	-0.583029	-0.445078
	247.8	-0.174057	-0.210277	-0.602134	-0.484715
	247.6	-0.179235	-0.222302	-0.632537	-0.497487
	247.4	-0.148918	-0.219419	-0.64432	-0.491183
	247.2	-0.206113	-0.262888	-0.697502	-0.525724
	247	-0.249914	-0.279672	-0.738406	-0.532802
	246.8	-0.227059	-0.270422	-0.723611	-0.542116
	246.6	-0.243504	-0.31449	-0.775343	-0.536088
	246.4	-0.25489	-0.292719	-0.783095	-0.533823
	246.2	-0.271052	-0.294872	-0.806673	-0.523886
	246	-0.339694	-0.316424	-0.828471	-0.561443
	245.8	-0.309464	-0.331213	-0.840702	-0.606583
	245.6	-0.278611	-0.345575	-0.829585	-0.613348
	245.4	-0.26912	-0.361511	-0.830152	-0.654061
	245.2	-0.225933	-0.359482	-0.849725	-0.711803
	245	-0.181505	-0.327482	-0.83864	-0.77118
	244.8	-0.187381	-0.364371	-0.874306	-0.817165
	244.6	-0.178607	-0.365887	-0.89797	-0.863314
	244.4	-0.170988	-0.386441	-0.910845	-0.872946
	244.2	-0.148422	-0.359847	-0.931869	-0.878791
	244	-0.153082	-0.276994	-0.966952	-0.920031
	243.8	-0.168569	-0.286724	-0.979409	-0.943274
	243.6	-0.167278	-0.314656	-1.03719	-0.950814
	243.4	-0.102412	-0.320337	-1.02288	-0.969837
	243.2	-0.078122	-0.302158	-1.04849	-1.00167
	243	-0.108311	-0.285466	-1.08006	-1.02868
	242.8	-0.0973358	-0.32286	-1.07174	-1.07237
	242.6	-0.105193	-0.335429	-1.09573	-1.1305
	242.4	-0.184607	-0.375269	-1.15152	-1.17461
	242.2	-0.241327	-0.415361	-1.1673	-1.2125
	242	-0.282009	-0.425973	-1.19828	-1.24338
	241.8	-0.326147	-0.433567	-1.21772	-1.30608
	241.6	-0.313789	-0.44886	-1.25326	-1.33578
	241.4	-0.345375	-0.490338	-1.32114	-1.38645
	241.2	-0.318901	-0.510959	-1.33687	-1.44147
	241	-0.252025	-0.46375	-1.34704	-1.48386
	240.8	-0.205248	-0.458149	-1.40438	-1.49728
	240.6	-0.14201	-0.401193	-1.41564	-1.55082
	240.4	-0.0631455	-0.38538	-1.4536	-1.62201
	240.2	-0.0532109	-0.353998	-1.50254	-1.66488
	240	-0.0514588	-0.370028	-1.55426	-1.69377
	239.8	-0.0607629	-0.354568	-1.57103	-1.72036
	239.6	-0.078426	-0.357439	-1.62973	-1.75608
	239.4	-0.0653709	-0.305457	-1.62945	-1.79555
	239.2	-0.11249	-0.320343	-1.67104	-1.83789
	239	-0.15483	-0.321442	-1.70525	-1.88167
	238.8	-0.145388	-0.262367	-1.74219	-1.90899
	238.6	-0.0952118	-0.223615	-1.76981	-1.95031
	238.4	-0.0751815	-0.220139	-1.82702	-2.02263
	238.2	-0.0609012	-0.185671	-1.80571	-2.08008
	238	-0.0342164	-0.202326	-1.87374	-2.16711
	237.8	0.0117094	-0.236747	-1.93264	-2.23257
	237.6	0.00466398	-0.256771	-2.02527	-2.31581
	237.4	0.0115759	-0.279992	-2.0542	-2.40526
	237.2	0.00308111	-0.253704	-2.1052	-2.49226
	237	0.0938887	-0.209969	-2.1349	-2.54348
	236.8	0.091636	-0.244926	-2.15741	-2.61673
	236.6	0.075588	-0.252754	-2.18462	-2.69457
	236.4	0.0650025	-0.286017	-2.20571	-2.73789
	236.2	0.0846096	-0.267936	-2.17797	-2.79219
	236	0.0781101	-0.3077	-2.26286	-2.83936
	235.8	0.0511012	-0.367618	-2.28769	-2.87602
	235.6	0.0371939	-0.379363	-2.32676	-2.9377
	235.4	-0.00558415	-0.429001	-2.47489	-3.0248
	235.2	-0.0148716	-0.431746	-2.48765	-3.07627
	235	-0.00560918	-0.426117	-2.52467	-3.13858
	234.8	0.0541668	-0.367048	-2.48367	-3.22729
	234.6	0.0720027	-0.399405	-2.47958	-3.32534
	234.4	0.0421761	-0.428836	-2.54152	-3.39574
	234.2	0.0358875	-0.449149	-2.60472	-3.49191
	234	0.113359	-0.433615	-2.57355	-3.57526
	233.8	0.0696522	-0.431355	-2.63344	-3.61708
	233.6	0.073402	-0.439549	-2.65111	-3.69394
	233.4	0.0559559	-0.446471	-2.7283	-3.76743
	233.2	0.0502752	-0.407019	-2.82764	-3.79602
	233	0.0794975	-0.380724	-2.79327	-3.8044
	232.8	0.0889363	-0.362683	-2.77472	-3.85187
	232.6	0.0791351	-0.423588	-2.84184	-3.8924
	232.4	0.107926	-0.450547	-2.88174	-3.91581
	232.2	0.0586472	-0.498852	-2.95231	-3.92487
	232	0.0529153	-0.528319	-2.97655	-3.9308
	231.8	0.0354632	-0.540504	-2.97711	-3.96822
	231.6	-0.0379591	-0.570858	-3.05508	-3.98687
	231.4	-0.0392249	-0.527346	-3.07148	-4.01011
	231.2	-0.0934596	-0.492218	-3.07907	-4.05075
	231	-0.102422	-0.485706	-3.09291	-4.05824
	230.8	-0.109297	-0.452373	-3.1031	-4.07103
	230.6	-0.104102	-0.442029	-3.14216	-4.12146
	230.4	-0.135267	-0.452495	-3.1553	-4.16334
	230.2	-0.149351	-0.503953	-3.18929	-4.19157
	230	-0.162604	-0.581979	-3.2463	-4.2257
	229.8	-0.223648	-0.606984	-3.33933	-4.28014
	229.6	-0.280956	-0.725478	-3.39786	-4.28986
	229.4	-0.355482	-0.813644	-3.41665	-4.32779
	229.2	-0.29291	-0.844482	-3.40605	-4.32848
	229	-0.292537	-0.864312	-3.44743	-4.34087
	228.8	-0.32077	-0.855548	-3.54274	-4.33628
	228.6	-0.350405	-0.851179	-3.59618	-4.31972
	228.4	-0.347054	-0.91635	-3.6411	-4.3125
	228.2	-0.37928	-0.970102	-3.70105	-4.31546
	228	-0.417532	-0.981799	-3.78592	-4.34326
	227.8	-0.512329	-1.04725	-3.87528	-4.3174
	227.6	-0.470196	-1.11457	-3.94573	-4.31689
	227.4	-0.506152	-1.18309	-3.94641	-4.31774
	227.2	-0.537295	-1.25456	-3.96435	-4.31557
	227	-0.566648	-1.26066	-3.9901	-4.31253
	226.8	-0.596568	-1.25128	-4.03832	-4.31168
	226.6	-0.654934	-1.32274	-4.08378	-4.28517
	226.4	-0.735219	-1.37713	-4.13231	-4.25044
	226.2	-0.807787	-1.41711	-4.161	-4.27167
	226	-0.835889	-1.45365	-4.20276	-4.25362
	225.8	-0.907545	-1.55526	-4.2912	-4.20831
	225.6	-0.953172	-1.61942	-4.31248	-4.17521
	225.4	-1.01101	-1.69398	-4.37647	-4.13937
	225.2	-1.07886	-1.74884	-4.41312	-4.11932
	225	-1.09977	-1.77035	-4.39574	-4.07735
	224.8	-1.12497	-1.83417	-4.37817	-4.0422
	224.6	-1.13976	-1.80935	-4.385	-4.00347
	224.4	-1.08832	-1.79404	-4.37312	-3.92034
	224.2	-1.13602	-1.77525	-4.42873	-3.872
	224	-1.09038	-1.79296	-4.40804	-3.80344
	223.8	-1.07952	-1.76304	-4.42826	-3.73296
	223.6	-1.10795	-1.77807	-4.42803	-3.69256
	223.4	-1.14138	-1.79354	-4.51983	-3.64978
	223.2	-1.20901	-1.84724	-4.55468	-3.58834
	223	-1.24025	-1.88556	-4.59122	-3.50729
	222.8	-1.23013	-1.95763	-4.58172	-3.4259
	222.6	-1.26339	-2.04704	-4.6066	-3.34222
	222.4	-1.31197	-2.11889	-4.64564	-3.2383
	222.2	-1.33328	-2.1184	-4.62988	-3.13304
	222	-1.37652	-2.22773	-4.69874	-3.006
	221.8	-1.2999	-2.19424	-4.63645	-2.79999
	221.6	-1.33364	-2.1533	-4.67808	-2.62506
	221.4	-1.387	-2.15491	-4.74861	-2.48565
	221.2	-1.38026	-2.14478	-4.73516	-2.3464
	221	-1.44866	-2.12801	-4.77464	-2.21829
	220.8	-1.51064	-2.18554	-4.82706	-2.09252
	220.6	-1.56847	-2.2226	-4.90795	-1.94511
	220.4	-1.54555	-2.20972	-4.89314	-1.78193
	220.2	-1.55015	-2.27312	-4.96401	-1.62526
	220	-1.49479	-2.26066	-4.98679	-1.47822
	219.8	-1.53994	-2.26187	-5.04599	-1.2257
	219.6	-1.49667	-2.28735	-5.04699	-1.00035
	219.4	-1.45352	-2.21194	-5.01851	-0.750996
	219.2	-1.42008	-2.13397	-5.02857	-0.485397
	219	-1.38313	-2.12422	-5.11917	-0.257001
	218.8	-1.32725	-2.06753	-5.1044	-0.0491843
	218.6	-1.4029	-2.09093	-5.24378	0.143003
	218.4	-1.32186	-2.04821	-5.31123	0.39127
	218.2	-1.27883	-1.99796	-5.37034	0.596758
	218	-1.1735	-1.98289	-5.37712	0.78084
	217.8	-1.09702	-1.96183	-5.39509	1.00799
	217.6	-1.00742	-1.91478	-5.3824	1.24591
	217.4	-0.940961	-1.77476	-5.32997	1.50461
	217.2	-0.83196	-1.71477	-5.29516	1.76151
	217	-0.685974	-1.61235	-5.26458	2.00804
	216.8	-0.535041	-1.55644	-5.36458	2.24485
	216.6	-0.45262	-1.51139	-5.39166	2.50753
	216.4	-0.458353	-1.42986	-5.35574	2.74979
	216.2	-0.410748	-1.44682	-5.48185	3.00362
	216	-0.267348	-1.42467	-5.49418	3.22551
	215.8	-0.132232	-1.38695	-5.51244	3.46277
	215.6	-0.0351736	-1.28065	-5.49001	3.73537
	215.4	0.127214	-1.15226	-5.45709	3.93394
	215.2	0.277729	-0.953286	-5.44033	4.21986
	215	0.492108	-0.825738	-5.44809	4.4876
	214.8	0.656601	-0.749861	-5.48039	4.74701
	214.6	0.81662	-0.666045	-5.50184	4.97422
	214.4	0.916311	-0.566913	-5.57022	5.25905
	214.2	1.1376	-0.421952	-5.60013	5.53758
	214	1.25324	-0.397481	-5.6803	5.78444
	213.8	1.37691	-0.346443	-5.83185	6.10645
	213.6	1.57216	-0.231435	-5.86301	6.42346
	213.4	1.71981	-0.0312283	-5.87725	6.7135
	213.2	1.86566	0.149705	-5.85538	7.01133
	213	2.11003	0.342379	-5.90129	7.33148
	212.8	2.22761	0.490737	-5.95091	7.60008
	212.6	2.45611	0.711139	-5.99529	7.80309
	212.4	2.68555	0.979653	-6.02469	8.09382
	212.2	2.93956	1.06549	-6.12336	8.379
	212	3.27113	1.28521	-6.2014	8.62785
	211.8	3.50222	1.48354	-6.40261	8.89871
	211.6	3.79014	1.68466	-6.47183	9.14476
	211.4	4.12966	1.94572	-6.56914	9.4201
	211.2	4.43963	2.18301	-6.52383	9.69707
	211	4.73907	2.3811	-6.60724	10.0111
	210.8	4.89927	2.59663	-6.72765	10.2551
	210.6	5.22936	2.75142	-6.7518	10.4932
	210.4	5.40856	2.93026	-6.65838	10.7494
	210.2	5.56082	3.11606	-6.90752	10.9503
	210	5.74906	3.26416	-7.04314	11.1698

## Sheet: Fig1c
	Temperature	CD intensity at 230 nm
	25	-0.629026
	26	-0.581464
	27	-0.569257
	28	-0.549262
	29	-0.65515
	30	-0.689455
	31	-0.725954
	32	-0.779165
	33	-0.825965
	34	-0.821258
	35	-0.816973
	36	-0.96472
	37	-1.02946
	38	-1.0669
	39	-1.01787
	40	-1.1386
	41	-1.10939
	42	-1.18756
	43	-1.32732
	44	-1.28246
	45	-1.3186
	46	-1.44657
	47	-1.45258
	48	-1.48104
	49	-1.58382
	50	-1.5329
	51	-1.63107
	52	-1.78287
	53	-1.80933
	54	-1.84304
	55	-1.96259
	56	-2.18623
	57	-2.17149
	58	-2.42791
	59	-2.743
	60	-2.93494
	61	-3.36616
	62	-3.89058
	63	-4.22015
	64	-5.04154
	65	-5.88124
	66	-6.66569
	67	-7.60378
	68	-8.49176
	69	-9.4054
	70	-10.1695
	71	-10.783
	72	-11.3996
	73	-11.8339
	74	-12.2626
	75	-12.5919
	76	-12.7768
	77	-13.1087
	78	-13.1981
	79	-13.3286
	80	-13.4489
	81	-13.7074
	82	-13.616
	83	-13.8169
	84	-13.8848
	85	-13.9481

## Sheet: Fig1d
		monomer	fibril
	12	9.20548	8.70818
	12.0011	9.20696	8.70907
	12.0022	9.21351	8.71219
	12.0033	9.2138	8.71948
	12.0044	9.21737	8.72156
	12.0056	9.2257	8.72929
	12.0067	9.2254	8.73375
	12.0078	9.22956	8.74044
	12.0089	9.23343	8.74222
	12.01	9.23491	8.74921
	12.0111	9.23536	8.75055
	12.0122	9.2367	8.75412
	12.0133	9.24294	8.76095
	12.0144	9.24473	8.762
	12.0156	9.2474	8.76244
	12.0167	9.2474	8.76081
	12.0178	9.24963	8.76066
	12.0189	9.25454	8.762
	12.02	9.25365	8.76809
	12.0211	9.26108	8.77196
	12.0222	9.26539	8.77166
	12.0233	9.26777	8.77002
	12.0244	9.27535	8.77225
	12.0256	9.27758	8.78013
	12.0267	9.28561	8.78058
	12.0278	9.28948	8.7843
	12.0289	9.29572	8.79099
	12.03	9.29944	8.79039
	12.0311	9.30538	8.79426
	12.0322	9.30732	8.8005
	12.0333	9.31297	8.80303
	12.0344	9.31639	8.80689
	12.0356	9.31594	8.81165
	12.0367	9.31594	8.81448
	12.0378	9.31564	8.82027
	12.0389	9.31579	8.82399
	12.04	9.31624	8.83113
	12.0411	9.31549	8.83276
	12.0422	9.31475	8.83633
	12.0433	9.31713	8.83975
	12.0444	9.32367	8.84258
	12.0456	9.32456	8.84986
	12.0467	9.32456	8.85164
	12.0478	9.33006	8.8506
	12.0489	9.3369	8.8564
	12.05	9.33779	8.86071
	12.0511	9.34374	8.86101
	12.0522	9.34523	8.86205
	12.0533	9.34671	8.86621
	12.0544	9.34775	8.87067
	12.0556	9.35311	8.87543
	12.0567	9.35444	8.88019
	12.0578	9.35608	8.88762
	12.0589	9.35578	8.89342
	12.06	9.35519	8.9013
	12.0611	9.35682	8.90546
	12.0622	9.36307	8.91379
	12.0633	9.36589	8.91899
	12.0644	9.36842	8.92256
	12.0656	9.37496	8.92315
	12.0667	9.37987	8.92999
	12.0678	9.39131	8.93312
	12.0689	9.3989	8.93297
	12.07	9.40588	8.93297
	12.0711	9.41034	8.93445
	12.0722	9.42031	8.93416
	12.0733	9.42625	8.93356
	12.0744	9.4325	8.93743
	12.0756	9.44052	8.9404
	12.0767	9.44781	8.94501
	12.0778	9.45271	8.95096
	12.0789	9.45822	8.95631
	12.08	9.46609	8.9682
	12.0811	9.46699	8.97549
	12.0822	9.47531	8.98113
	12.0833	9.47992	8.99035
	12.0844	9.48527	8.99466
	12.0856	9.49167	8.99897
	12.0867	9.49553	9.0018
	12.0878	9.49642	9.00745
	12.0889	9.50296	9.01191
	12.09	9.50609	9.0131
	12.0911	9.50638	9.01875
	12.0922	9.50579	9.02157
	12.0933	9.50951	9.02529
	12.0944	9.51605	9.03064
	12.0956	9.51798	9.03376
	12.0967	9.51724	9.03897
	12.0978	9.51798	9.04358
	12.0989	9.52437	9.04878
	12.1	9.5272	9.05369
	12.1011	9.533	9.05562
	12.1022	9.53746	9.0629
	12.1033	9.53671	9.06454
	12.1044	9.54117	9.06885
	12.1056	9.54563	9.07361
	12.1067	9.54638	9.07316
	12.1078	9.54682	9.07524
	12.1089	9.55009	9.08178
	12.11	9.55738	9.08312
	12.1111	9.55901	9.08238
	12.1122	9.55723	9.08312
	12.1133	9.55693	9.08743
	12.1144	9.55961	9.09264
	12.1156	9.566	9.09323
	12.1167	9.5663	9.09487
	12.1178	9.5663	9.09308
	12.1189	9.5663	9.09249
	12.12	9.57373	9.09725
	12.1211	9.57819	9.10334
	12.1222	9.57879	9.10334
	12.1233	9.57849	9.10215
	12.1244	9.58444	9.10394
	12.1256	9.588	9.10631
	12.1267	9.5889	9.1136
	12.1278	9.59544	9.11405
	12.1289	9.60153	9.11821
	12.13	9.60941	9.12371
	12.1311	9.61402	9.12416
	12.1322	9.61759	9.12966
	12.1333	9.62562	9.13456
	12.1344	9.63558	9.13486
	12.1356	9.64257	9.14244
	12.1367	9.64866	9.14646
	12.1378	9.65565	9.1527
	12.1389	9.66412	9.15909
	12.14	9.66977	9.16563
	12.1411	9.67513	9.17322
	12.1422	9.68092	9.1802
	12.1433	9.68776	9.18645
	12.1444	9.68836	9.19091
	12.1456	9.69624	9.1979
	12.1467	9.69847	9.20488
	12.1478	9.69862	9.21068
	12.1489	9.70025	9.21336
	12.15	9.70397	9.21901
	12.1511	9.70872	9.22332
	12.1522	9.70828	9.22674
	12.1533	9.71571	9.23432
	12.1544	9.71913	9.23417
	12.1556	9.72656	9.24041
	12.1567	9.73207	9.24502
	12.1578	9.73816	9.25127
	12.1589	9.74411	9.25469
	12.16	9.74946	9.25885
	12.1611	9.75719	9.2645
	12.1622	9.76656	9.27059
	12.1633	9.77012	9.27565
	12.1644	9.77711	9.28249
	12.1656	9.77994	9.28739
	12.1667	9.78276	9.29572
	12.1678	9.78901	9.30182
	12.1689	9.78811	9.30613
	12.17	9.79034	9.31341
	12.1711	9.79718	9.31594
	12.1722	9.79837	9.31891
	12.1733	9.80194	9.32426
	12.1744	9.80729	9.3256
	12.1756	9.80774	9.32426
	12.1767	9.81309	9.3253
	12.1778	9.81814	9.32471
	12.1789	9.82097	9.32486
	12.18	9.82825	9.32486
	12.1811	9.83242	9.32382
	12.1822	9.83926	9.32649
	12.1833	9.84476	9.33437
	12.1844	9.8507	9.33571
	12.1856	9.85561	9.34136
	12.1867	9.86022	9.34671
	12.1878	9.86319	9.35444
	12.1889	9.86959	9.35861
	12.19	9.87063	9.36396
	12.1911	9.87033	9.37318
	12.1922	9.86929	9.37987
	12.1933	9.86944	9.38373
	12.1944	9.87063	9.38611
	12.1956	9.87286	9.3928
	12.1967	9.87687	9.39473
	12.1978	9.87984	9.39845
	12.1989	9.88237	9.4038
	12.2	9.8791	9.40693
	12.2011	9.88564	9.40678
	12.2022	9.8901	9.41228
	12.2033	9.89724	9.4157
	12.2044	9.90378	9.4157
	12.2056	9.91077	9.41971
	12.2067	9.91879	9.42595
	12.2078	9.9289	9.42818
	12.2089	9.93872	9.43517
	12.21	9.95224	9.44156
	12.2111	9.96042	9.44662
	12.2122	9.96919	9.45227
	12.2133	9.97351	9.45569
	12.2144	9.98198	9.46505
	12.2156	9.98674	9.47085
	12.2167	9.98971	9.47784
	12.2178	9.99402	9.48349
	12.2189	10.0004	9.48646
	12.22	10.007	9.49271
	12.2211	10.0101	9.49851
	12.2222	10.0145	9.50416
	12.2233	10.0209	9.50624
	12.2244	10.0267	9.51248
	12.2256	10.033	9.51649
	12.2267	10.0397	9.52378
	12.2278	10.044	9.5275
	12.2289	10.0501	9.5327
	12.23	10.0557	9.53746
	12.2311	10.0585	9.54355
	12.2322	10.0642	9.54578
	12.2333	10.071	9.55054
	12.2344	10.0731	9.55589
	12.2356	10.077	9.55946
	12.2367	10.0801	9.56541
	12.2378	10.081	9.56927
	12.2389	10.0865	9.57671
	12.24	10.0905	9.57908
	12.2411	10.0933	9.58072
	12.2422	10.0978	9.58548
	12.2433	10.1011	9.5883
	12.2444	10.1091	9.58845
	12.2456	10.1143	9.59484
	12.2467	10.1201	9.59797
	12.2478	10.1213	9.59886
	12.2489	10.1266	9.60525
	12.25	10.1326	9.60867
	12.2511	10.1394	9.61447
	12.2522	10.1431	9.62101
	12.2533	10.1524	9.6271
	12.2544	10.1596	9.63157
	12.2556	10.1669	9.63707
	12.2567	10.1718	9.64286
	12.2578	10.1799	9.65164
	12.2589	10.1889	9.661
	12.26	10.1923	9.66814
	12.2611	10.1993	9.67394
	12.2622	10.2044	9.68449
	12.2633	10.2117	9.68984
	12.2644	10.2188	9.69579
	12.2656	10.2231	9.69966
	12.2667	10.2265	9.70679
	12.2678	10.2329	9.70872
	12.2689	10.2344	9.71482
	12.27	10.2402	9.71764
	12.2711	10.2445	9.72002
	12.2722	10.2517	9.72315
	12.2733	10.2592	9.7276
	12.2744	10.2647	9.72894
	12.2756	10.2689	9.72939
	12.2767	10.2762	9.73102
	12.2778	10.282	9.73608
	12.2789	10.2903	9.73861
	12.28	10.2931	9.74485
	12.2811	10.301	9.74946
	12.2822	10.3053	9.75734
	12.2833	10.3101	9.76879
	12.2844	10.3138	9.77726
	12.2856	10.3193	9.78232
	12.2867	10.3206	9.78901
	12.2878	10.3233	9.79703
	12.2889	10.3314	9.80105
	12.29	10.3337	9.80833
	12.2911	10.3337	9.81428
	12.2922	10.337	9.81844
	12.2933	10.3428	9.82261
	12.2944	10.3437	9.8284
	12.2956	10.3446	9.83569
	12.2967	10.3517	9.83747
	12.2978	10.3568	9.84223
	12.2989	10.3644	9.84996
	12.3	10.3699	9.85739
	12.3011	10.3767	9.86587
	12.3022	10.3852	9.87538
	12.3033	10.3939	9.88371
	12.3044	10.4033	9.89218
	12.3056	10.4142	9.89991
	12.3067	10.4219	9.90928
	12.3078	10.4342	9.92251
	12.3089	10.4432	9.93411
	12.31	10.4512	9.94422
	12.3111	10.458	9.95566
	12.3122	10.4684	9.96592
	12.3133	10.4753	9.97529
	12.3144	10.4797	9.98376
	12.3156	10.4836	9.99075
	12.3167	10.487	9.99551
	12.3178	10.4936	10.0044
	12.3189	10.4961	10.0148
	12.32	10.5037	10.0209
	12.3211	10.5062	10.0279
	12.3222	10.5151	10.0351
	12.3233	10.5214	10.0419
	12.3244	10.5257	10.0501
	12.3256	10.5328	10.0591
	12.3267	10.5382	10.0629
	12.3278	10.5438	10.0698
	12.3289	10.5502	10.0788
	12.33	10.5567	10.085
	12.3311	10.5612	10.0917
	12.3322	10.5631	10.0963
	12.3333	10.5706	10.1014
	12.3344	10.5743	10.104
	12.3356	10.575	10.1118
	12.3367	10.5787	10.1176
	12.3378	10.5836	10.1211
	12.3389	10.5859	10.1246
	12.34	10.5853	10.1302
	12.3411	10.5875	10.1367
	12.3422	10.593	10.1417
	12.3433	10.5945	10.1483
	12.3444	10.5942	10.1532
	12.3456	10.5963	10.1599
	12.3467	10.5979	10.166
	12.3478	10.6056	10.1751
	12.3489	10.611	10.1819
	12.35	10.6149	10.1883
	12.3511	10.6213	10.1974
	12.3522	10.6272	10.2072
	12.3533	10.633	10.2164
	12.3544	10.6384	10.2259
	12.3556	10.6455	10.234
	12.3567	10.6528	10.2439
	12.3578	10.6565	10.2511
	12.3589	10.6604	10.2579
	12.36	10.6657	10.2637
	12.3611	10.6708	10.2686
	12.3622	10.6754	10.2731
	12.3633	10.6821	10.2799
	12.3644	10.6862	10.2851
	12.3656	10.6899	10.2914
	12.3667	10.6975	10.2978
	12.3678	10.7036	10.3036
	12.3689	10.7079	10.311
	12.37	10.7149	10.3153
	12.3711	10.7219	10.3226
	12.3722	10.7267	10.3272
	12.3733	10.7338	10.3319
	12.3744	10.7393	10.3355
	12.3756	10.7433	10.3422
	12.3767	10.7476	10.3459
	12.3778	10.7555	10.3525
	12.3789	10.7576	10.3611
	12.38	10.7635	10.3693
	12.3811	10.7681	10.3751
	12.3822	10.7756	10.3823
	12.3833	10.7815	10.3916
	12.3844	10.7839	10.3968
	12.3856	10.7903	10.4048
	12.3867	10.797	10.4128
	12.3878	10.7974	10.4214
	12.3889	10.8041	10.4271
	12.39	10.8049	10.4336
	12.3911	10.8111	10.4388
	12.3922	10.8151	10.443
	12.3933	10.8185	10.4473
	12.3944	10.8249	10.4515
	12.3956	10.8319	10.4545
	12.3967	10.8371	10.4622
	12.3978	10.8435	10.4674
	12.3989	10.8481	10.4744
	12.4	10.8533	10.4823
	12.4011	10.8588	10.4907
	12.4022	10.866	10.4958
	12.4033	10.8733	10.5034
	12.4044	10.8789	10.5111
	12.4056	10.8859	10.5161
	12.4067	10.8905	10.5257
	12.4078	10.9012	10.5346
	12.4089	10.9097	10.5425
	12.41	10.9161	10.5474
	12.4111	10.9278	10.5557
	12.4122	10.9394	10.5652
	12.4133	10.9488	10.5737
	12.4144	10.9571	10.5816
	12.4156	10.965	10.593
	12.4167	10.9715	10.6058
	12.4178	10.977	10.6143
	12.4189	10.9827	10.6239
	12.42	10.9883	10.6311
	12.4211	10.9907	10.6412
	12.4222	10.9978	10.654
	12.4233	11.0023	10.6633
	12.4244	11.0093	10.6724
	12.4256	11.0152	10.6776
	12.4267	11.0219	10.6852
	12.4278	11.0294	10.6935
	12.4289	11.0365	10.7012
	12.43	11.0426	10.7061
	12.4311	11.0523	10.7158
	12.4322	11.0609	10.7244
	12.4333	11.0676	10.7293
	12.4344	11.0728	10.735
	12.4356	11.0783	10.7435
	12.4367	11.0848	10.7505
	12.4378	11.0879	10.7567
	12.4389	11.0942	10.7643
	12.44	11.0986	10.7726
	12.4411	11.1003	10.7818
	12.4422	11.1061	10.7855
	12.4433	11.1077	10.7927
	12.4444	11.1108	10.8028
	12.4456	11.1184	10.813
	12.4467	11.1248	10.8232
	12.4478	11.1288	10.8307
	12.4489	11.1354	10.8388
	12.45	11.1404	10.8466
	12.4511	11.1446	10.8568
	12.4522	11.1495	10.8707
	12.4533	11.1571	10.8795
	12.4544	11.1597	10.8959
	12.4556	11.1648	10.9089
	12.4567	11.1704	10.9217
	12.4578	11.1748	10.9321
	12.4589	11.1792	10.9427
	12.46	11.1841	10.9523
	12.4611	11.1908	10.9616
	12.4622	11.1962	10.9727
	12.4633	11.2052	10.9824
	12.4644	11.2134	10.9943
	12.4656	11.2189	11.0042
	12.4667	11.2259	11.0148
	12.4678	11.2327	11.0243
	12.4689	11.239	11.0393
	12.47	11.2458	11.0552
	12.4711	11.2512	11.0667
	12.4722	11.2547	11.082
	12.4733	11.2611	11.0924
	12.4744	11.2678	11.1068
	12.4756	11.2692	11.1193
	12.4767	11.2776	11.1318
	12.4778	11.2808	11.1418
	12.4789	11.2861	11.1539
	12.48	11.2889	11.1641
	12.4811	11.2977	11.1746
	12.4822	11.3007	11.1822
	12.4833	11.3069	11.1872
	12.4844	11.3111	11.1917
	12.4856	11.3184	11.1979
	12.4867	11.3228	11.2034
	12.4878	11.3283	11.2124
	12.4889	11.3353	11.2237
	12.49	11.345	11.233
	12.4911	11.3548	11.2403
	12.4922	11.3606	11.2498
	12.4933	11.3667	11.2574
	12.4944	11.3765	11.2689
	12.4956	11.3865	11.279
	12.4967	11.3921	11.2834
	12.4978	11.3976	11.291
	12.4989	11.403	11.3002
	12.5	11.4095	11.3086
	12.5011	11.4098	11.3096
	12.5022	11.4113	11.3115
	12.5033	11.4169	11.3173
	12.5044	11.4196	11.3216
	12.5056	11.4208	11.3194
	12.5067	11.4204	11.3205
	12.5078	11.4226	11.3285
	12.5089	11.4288	11.3319
	12.51	11.4315	11.331
	12.5111	11.437	11.3304
	12.5122	11.443	11.3352
	12.5133	11.4511	11.3393
	12.5144	11.4571	11.3398
	12.5156	11.4626	11.3466
	12.5167	11.4684	11.3514
	12.5178	11.4737	11.3508
	12.5189	11.4807	11.3575
	12.52	11.4834	11.3609
	12.5211	11.4902	11.3616
	12.5222	11.4916	11.3612
	12.5233	11.4957	11.3606
	12.5244	11.5026	11.3594
	12.5256	11.5091	11.3604
	12.5267	11.5134	11.3609
	12.5278	11.5186	11.3677
	12.5289	11.5231	11.3706
	12.53	11.5301	11.3706
	12.5311	11.5351	11.3698
	12.5322	11.5426	11.3703
	12.5333	11.5481	11.3717
	12.5344	11.5567	11.3707
	12.5356	11.5622	11.371
	12.5367	11.5701	11.3756
	12.5378	11.5736	11.3821
	12.5389	11.5814	11.3814
	12.54	11.5837	11.3817
	12.5411	11.5897	11.3799
	12.5422	11.5909	11.3808
	12.5433	11.5909	11.3804
	12.5444	11.5928	11.3801
	12.5456	11.5988	11.3811
	12.5467	11.6	11.3808
	12.5478	11.6072	11.3792
	12.5489	11.6101	11.3738
	12.55	11.6142	11.3714
	12.5511	11.6215	11.3731
	12.5522	11.6285	11.3804
	12.5533	11.634	11.3829
	12.5544	11.6411	11.3811
	12.5556	11.6462	11.3824
	12.5567	11.6508	11.39
	12.5578	11.6542	11.3926
	12.5589	11.66	11.3979
	12.56	11.6655	11.4007
	12.5611	11.6719	11.4037
	12.5622	11.6752	11.4107
	12.5633	11.6795	11.4168
	12.5644	11.6838	11.4215
	12.5656	11.6909	11.4308
	12.5667	11.6918	11.4391
	12.5678	11.6999	11.4438
	12.5689	11.703	11.4538
	12.57	11.7042	11.4604
	12.5711	11.7104	11.4657
	12.5722	11.7122	11.4734
	12.5733	11.7183	11.4809
	12.5744	11.725	11.4847
	12.5756	11.7311	11.491
	12.5767	11.7342	11.4984
	12.5778	11.7393	11.505
	12.5789	11.7442	11.51
	12.58	11.751	11.5158
	12.5811	11.7558	11.5253
	12.5822	11.7617	11.531
	12.5833	11.7635	11.5393
	12.5844	11.7706	11.5442
	12.5856	11.7773	11.5506
	12.5867	11.7845	11.5515
	12.5878	11.7834	11.5598
	12.5889	11.7902	11.5664
	12.59	11.7984	11.5717
	12.5911	11.8048	11.571
	12.5922	11.8099	11.5762
	12.5933	11.8142	11.5814
	12.5944	11.8172	11.5823
	12.5956	11.8244	11.5869
	12.5967	11.8268	11.5903
	12.5978	11.8325	11.5916
	12.5989	11.8329	11.5933
	12.6	11.8369	11.6004
	12.6011	11.8429	11.6
	12.6022	11.8433	11.6053
	12.6033	11.8459	11.6117
	12.6044	11.8518	11.6175
	12.6056	11.8545	11.6242
	12.6067	11.8537	11.6315
	12.6078	11.8555	11.6353
	12.6089	11.8613	11.6443
	12.61	11.8641	11.6495
	12.6111	11.867	11.6573
	12.6122	11.8751	11.6655
	12.6133	11.8754	11.6721
	12.6144	11.8826	11.6779
	12.6156	11.8884	11.6871
	12.6167	11.8948	11.6923
	12.6178	11.9015	11.7007
	12.6189	11.9099	11.7101
	12.62	11.9178	11.7137
	12.6211	11.9261	11.7223
	12.6222	11.9367	11.7303
	12.6233	11.9456	11.7348
	12.6244	11.9547	11.7418
	12.6256	11.9637	11.7474
	12.6267	11.9724	11.7532
	12.6278	11.9789	11.7613
	12.6289	11.9855	11.7693
	12.63	11.9918	11.7727
	12.6311	11.9948	11.7779
	12.6322	12	11.7837
	12.6333	12.0072	11.7914
	12.6344	12.0131	11.7963
	12.6356	12.0186	11.8001
	12.6367	12.0253	11.8039
	12.6378	12.0321	11.8103
	12.6389	12.0421	11.8136
	12.64	12.0485	11.82
	12.6411	12.057	11.8228
	12.6422	12.0645	11.8299
	12.6433	12.0755	11.834
	12.6444	12.0821	11.8404
	12.6456	12.0898	11.8454
	12.6467	12.1023	11.845
	12.6478	12.1083	11.8432
	12.6489	12.1149	11.8461
	12.65	12.1245	11.854
	12.6511	12.1338	11.854
	12.6522	12.1414	11.8539
	12.6533	12.1517	11.853
	12.6544	12.1598	11.8533
	12.6556	12.1679	11.8536
	12.6567	12.1744	11.8546
	12.6578	12.1808	11.8543
	12.6589	12.1908	11.8613
	12.66	12.198	11.8634
	12.6611	12.2038	11.8692
	12.6622	12.2088	11.8757
	12.6633	12.214	11.8803
	12.6644	12.2201	11.8861
	12.6656	12.2254	11.8948
	12.6667	12.2331	11.9016
	12.6678	12.2391	11.905
	12.6689	12.2447	11.9159
	12.67	12.2505	11.9242
	12.6711	12.2596	11.9306
	12.6722	12.2688	11.9336
	12.6733	12.2777	11.9401
	12.6744	12.2867	11.9452
	12.6756	12.2962	11.9507
	12.6767	12.303	11.9551
	12.6778	12.3121	11.9584
	12.6789	12.3179	11.9646
	12.68	12.325	11.9658
	12.6811	12.3283	11.9734
	12.6822	12.3335	11.9749
	12.6833	12.3372	11.9816
	12.6844	12.3406	11.9853
	12.6856	12.3452	11.9904
	12.6867	12.3461	11.9923
	12.6878	12.3516	11.9944
	12.6889	12.358	11.9975
	12.69	12.3632	12.0033
	12.6911	12.3675	12.0042
	12.6922	12.3744	12.0078
	12.6933	12.3821	12.0146
	12.6944	12.3866	12.0162
	12.6956	12.3938	12.0149
	12.6967	12.4019	12.0186
	12.6978	12.4126	12.0232
	12.6989	12.4225	12.0248
	12.7	12.4303	12.0308
	12.7011	12.439	12.0367
	12.7022	12.4481	12.0384
	12.7033	12.4532	12.0439
	12.7044	12.461	12.0479
	12.7056	12.4674	12.0537
	12.7067	12.4744	12.0598
	12.7078	12.4807	12.065
	12.7089	12.4869	12.0727
	12.71	12.4939	12.0806
	12.7111	12.4984	12.086
	12.7122	12.5048	12.092
	12.7133	12.5082	12.0962
	12.7144	12.5175	12.1057
	12.7156	12.525	12.1139
	12.7167	12.5309	12.1194
	12.7178	12.5398	12.1253
	12.7189	12.5473	12.1328
	12.72	12.5559	12.1389
	12.7211	12.5657	12.145
	12.7222	12.5742	12.1445
	12.7233	12.5822	12.1479
	12.7244	12.5895	12.1543
	12.7256	12.5972	12.1546
	12.7267	12.6048	12.1548
	12.7278	12.6112	12.1595
	12.7289	12.6189	12.167
	12.73	12.6227	12.1683
	12.7311	12.6292	12.1732
	12.7322	12.6356	12.1762
	12.7333	12.6415	12.1814
	12.7344	12.6473	12.1869
	12.7356	12.6562	12.1952
	12.7367	12.6626	12.2027
	12.7378	12.6705	12.2129
	12.7389	12.6787	12.2169
	12.74	12.6881	12.2256
	12.7411	12.6927	12.2357
	12.7422	12.7023	12.245
	12.7433	12.7096	12.2544
	12.7444	12.7175	12.2593
	12.7456	12.7275	12.2648
	12.7467	12.7353	12.269
	12.7478	12.742	12.2758
	12.7489	12.7475	12.2783
	12.75	12.7496	12.2852
	12.7511	12.7524	12.2887
	12.7522	12.7602	12.295
	12.7533	12.7617	12.2974
	12.7544	12.7615	12.3027
	12.7556	12.7609	12.3063
	12.7567	12.766	12.3103
	12.7578	12.7703	12.3153
	12.7589	12.7731	12.3226
	12.76	12.7788	12.3323
	12.7611	12.7829	12.339
	12.7622	12.7896	12.3458
	12.7633	12.7927	12.3533
	12.7644	12.8039	12.3604
	12.7656	12.8107	12.3702
	12.7667	12.8161	12.3803
	12.7678	12.8201	12.3892
	12.7689	12.829	12.3995
	12.77	12.8345	12.4062
	12.7711	12.8409	12.4109
	12.7722	12.8474	12.4184
	12.7733	12.8562	12.4263
	12.7744	12.8628	12.4328
	12.7756	12.8666	12.4377
	12.7767	12.8717	12.4441
	12.7778	12.8785	12.4499
	12.7789	12.8856	12.4593
	12.78	12.8895	12.4692
	12.7811	12.8962	12.4744
	12.7822	12.8998	12.4787
	12.7833	12.9024	12.4884
	12.7844	12.9099	12.4982
	12.7856	12.9121	12.5076
	12.7867	12.9164	12.5158
	12.7878	12.9227	12.5216
	12.7889	12.9302	12.5306
	12.79	12.935	12.54
	12.7911	12.9408	12.5473
	12.7922	12.9476	12.5571
	12.7933	12.9554	12.5672
	12.7944	12.9618	12.5749
	12.7956	12.9696	12.584
	12.7967	12.9734	12.5931
	12.7978	12.9799	12.6026
	12.7989	12.983	12.6111
	12.8	12.9914	12.6189
	12.8011	12.9919	12.6267
	12.8022	12.9921	12.6347
	12.8033	12.9942	12.6451
	12.8044	13.0003	12.6536
	12.8056	13.0015	12.6625
	12.8067	13.0079	12.6699
	12.8078	13.0126	12.6756
	12.8089	13.0165	12.686
	12.81	13.0211	12.6933
	12.8111	13.0267	12.7034
	12.8122	13.0333	12.7117
	12.8133	13.0397	12.7236
	12.8144	13.0452	12.7343
	12.8156	13.051	12.7444
	12.8167	13.0571	12.752
	12.8178	13.0626	12.7611
	12.8189	13.0698	12.7709
	12.82	13.0722	12.7783
	12.8211	13.0782	12.7834
	12.8222	13.0832	12.792
	12.8233	13.0917	12.8014
	12.8244	13.1011	12.8101
	12.8256	13.1058	12.8192
	12.8267	13.1116	12.8306
	12.8278	13.1165	12.8402
	12.8289	13.1268	12.8477
	12.83	13.1323	12.8596
	12.8311	13.1388	12.8694
	12.8322	13.1454	12.8755
	12.8333	13.1525	12.8858
	12.8344	13.157	12.895
	12.8356	13.1626	12.9035
	12.8367	13.165	12.9123
	12.8378	13.1712	12.9181
	12.8389	13.1726	12.9282
	12.84	13.1741	12.9359
	12.8411	13.1763	12.9411
	12.8422	13.1816	12.9481
	12.8433	13.1821	12.9573
	12.8444	13.1849	12.9664
	12.8456	13.1864	12.9707
	12.8467	13.1854	12.9792
	12.8478	13.19	12.989
	12.8489	13.1926	12.9998
	12.85	13.1955	13.0055
	12.8511	13.2014	13.0119
	12.8522	13.2054	13.0186
	12.8533	13.2117	13.0296
	12.8544	13.2133	13.0415
	12.8556	13.2196	13.0514
	12.8567	13.2243	13.0618
	12.8578	13.232	13.0712
	12.8589	13.2378	13.0849
	12.86	13.2445	13.0947
	12.8611	13.2512	13.106
	12.8622	13.259	13.1223
	12.8633	13.2668	13.1348
	12.8644	13.2771	13.1461
	12.8656	13.2838	13.1565
	12.8667	13.2905	13.1647
	12.8678	13.2939	13.1723
	12.8689	13.2997	13.184
	12.87	13.3058	13.1919
	12.8711	13.3114	13.1937
	12.8722	13.3143	13.199
	12.8733	13.3138	13.2035
	12.8744	13.3138	13.2017
	12.8756	13.3175	13.2063
	12.8767	13.3224	13.2135
	12.8778	13.3251	13.2169
	12.8789	13.3263	13.2215
	12.88	13.3257	13.2273
	12.8811	13.3308	13.237
	12.8822	13.3354	13.2438
	12.8833	13.3346	13.2488
	12.8844	13.34	13.2604
	12.8856	13.3474	13.2653
	12.8867	13.3526	13.2729
	12.8878	13.3578	13.2821
	12.8889	13.3642	13.2856
	12.89	13.3694	13.2946
	12.8911	13.3736	13.2976
	12.8922	13.3788	13.3053
	12.8933	13.3846	13.3132
	12.8944	13.3862	13.3199
	12.8956	13.3947	13.3294
	12.8967	13.3996	13.3376
	12.8978	13.4055	13.345
	12.8989	13.4137	13.3528
	12.9	13.4237	13.3656
	12.9011	13.432	13.3727
	12.9022	13.4406	13.3831
	12.9033	13.45	13.3941
	12.9044	13.4586	13.403
	12.9056	13.4637	13.4113
	12.9067	13.4708	13.421
	12.9078	13.4802	13.429
	12.9089	13.4866	13.4393
	12.91	13.494	13.4461
	12.9111	13.4952	13.4522
	12.9122	13.5004	13.4606
	12.9133	13.5066	13.4677
	12.9144	13.5065	13.4765
	12.9156	13.5059	13.4854
	12.9167	13.5124	13.4944
	12.9178	13.515	13.5031
	12.9189	13.5163	13.5099
	12.92	13.5182	13.513
	12.9211	13.5233	13.523
	12.9222	13.5266	13.5325
	12.9233	13.5352	13.5423
	12.9244	13.5431	13.5501
	12.9256	13.5481	13.5585
	12.9267	13.5553	13.5671
	12.9278	13.5596	13.5774
	12.9289	13.5674	13.5897
	12.93	13.5759	13.6012
	12.9311	13.5853	13.6153
	12.9322	13.5909	13.6265
	12.9333	13.5994	13.6416
	12.9344	13.6061	13.6523
	12.9356	13.6132	13.6674
	12.9367	13.6156	13.6813
	12.9378	13.6204	13.694
	12.9389	13.6268	13.7103
	12.94	13.6248	13.7221
	12.9411	13.6248	13.734
	12.9422	13.628	13.7454
	12.9433	13.6309	13.7573
	12.9444	13.6349	13.7692
	12.9456	13.636	13.7815
	12.9467	13.6381	13.7912
	12.9478	13.6459	13.8009
	12.9489	13.65	13.8128
	12.95	13.6568	13.8223
	12.9511	13.6627	13.8328
	12.9522	13.6687	13.8466
	12.9533	13.6732	13.8618
	12.9544	13.6785	13.8743
	12.9556	13.6858	13.8895
	12.9567	13.6882	13.9017
	12.9578	13.6935	13.9165
	12.9589	13.6966	13.9335
	12.96	13.702	13.9501
	12.9611	13.7047	13.9625
	12.9622	13.712	13.9776
	12.9633	13.7212	13.9961
	12.9644	13.7262	14.0114
	12.9656	13.7326	14.0265
	12.9667	13.7399	14.0387
	12.9678	13.7502	14.0549
	12.9689	13.7577	14.0699
	12.97	13.7638	14.083
	12.9711	13.771	14.0975
	12.9722	13.7811	14.1056
	12.9733	13.7915	14.1186
	12.9744	13.8006	14.1311
	12.9756	13.8081	14.1398
	12.9767	13.8178	14.1464
	12.9778	13.8267	14.156
	12.9789	13.8351	14.1651
	12.98	13.8428	14.1731
	12.9811	13.8468	14.1852
	12.9822	13.8526	14.1945
	12.9833	13.859	14.2054
	12.9844	13.8599	14.2159
	12.9856	13.8681	14.2286
	12.9867	13.8664	14.2378
	12.9878	13.866	14.2491
	12.9889	13.871	14.2601
	12.99	13.8767	14.2692
	12.9911	13.8767	14.2729
	12.9922	13.8791	14.2812
	12.9933	13.8878	14.2878
	12.9944	13.8884	14.2927
	12.9956	13.8941	14.2913
	12.9967	13.8953	14.2935
	12.9978	13.9011	14.2998
	12.9989	13.9082	14.3002
	13	13.9083	14.3016
	13.0011	13.9122	14.3017
	13.0022	13.9167	14.3016
	13.0033	13.9182	14.3025
	13.0044	13.9177	14.3031
	13.0056	13.9207	14.3013
	13.0067	13.9275	14.3025
	13.0078	13.9293	14.3029
	13.0089	13.9314	14.3031
	13.01	13.9375	14.3011
	13.0111	13.9394	14.2946
	13.0122	13.9458	14.2919
	13.0133	13.9488	14.2916
	13.0144	13.9501	14.291
	13.0156	13.9593	14.2889
	13.0167	13.9608	14.2837
	13.0178	13.9637	14.2805
	13.0189	13.9705	14.2718
	13.02	13.9708	14.2631
	13.0211	13.9754	14.2602
	13.0222	13.9785	14.2528
	13.0233	13.9861	14.2481
	13.0244	13.991	14.2418
	13.0256	14.0013	14.242
	13.0267	14.0087	14.2387
	13.0278	14.0185	14.2308
	13.0289	14.0261	14.231
	13.03	14.0346	14.2295
	13.0311	14.0413	14.231
	13.0322	14.0485	14.233
	13.0333	14.0549	14.2305
	13.0344	14.06	14.2304
	13.0356	14.0683	14.2296
	13.0367	14.0734	14.2305
	13.0378	14.0792	14.232
	13.0389	14.087	14.2308
	13.04	14.0896	14.2344
	13.0411	14.0946	14.2406
	13.0422	14.0992	14.2433
	13.0433	14.1065	14.24
	13.0444	14.1092	14.2409
	13.0456	14.115	14.239
	13.0467	14.1206	14.239
	13.0478	14.1267	14.2405
	13.0489	14.1334	14.2411
	13.05	14.14	14.2376
	13.0511	14.1401	14.2308
	13.0522	14.1496	14.2301
	13.0533	14.1562	14.2298
	13.0544	14.1611	14.2302
	13.0556	14.1618	14.2287
	13.0567	14.1661	14.2317
	13.0578	14.1691	14.2382
	13.0589	14.1762	14.2402
	13.06	14.1794	14.2431
	13.0611	14.181	14.25
	13.0622	14.1886	14.254
	13.0633	14.1898	14.2601
	13.0644	14.1917	14.2602
	13.0656	14.1959	14.2663
	13.0667	14.2002	14.2705
	13.0678	14.1985	14.2712
	13.0689	14.2063	14.2717
	13.07	14.2119	14.2721
	13.0711	14.2155	14.2717
	13.0722	14.2222	14.2769
	13.0733	14.2298	14.2815
	13.0744	14.2339	14.2811
	13.0756	14.2393	14.2815
	13.0767	14.246	14.2808
	13.0778	14.2539	14.2806
	13.0789	14.2585	14.2863
	13.08	14.2613	14.2912
	13.0811	14.2702	14.2891
	13.0822	14.276	14.2933
	13.0833	14.2805	14.2999
	13.0844	14.286	14.3013
	13.0856	14.2907	14.3069
	13.0867	14.2949	14.3111
	13.0878	14.3008	14.312
	13.0889	14.3086	14.3187
	13.09	14.3127	14.3216
	13.0911	14.3199	14.3222
	13.0922	14.3228	14.3292
	13.0933	14.3276	14.3303
	13.0944	14.3309	14.3309
	13.0956	14.3392	14.3355
	13.0967	14.3426	14.3401
	13.0978	14.3474	14.3398
	13.0989	14.3526	14.3414
	13.1	14.3585	14.3489
	13.1011	14.3621	14.3515
	13.1022	14.3695	14.3575
	13.1033	14.379	14.3618
	13.1044	14.3859	14.3715
	13.1056	14.3917	14.3786
	13.1067	14.3967	14.3881
	13.1078	14.4019	14.3975
	13.1089	14.404	14.4018
	13.11	14.4094	14.4092
	13.1111	14.4152	14.4183
	13.1122	14.423	14.423
	13.1133	14.4308	14.4314
	13.1144	14.4403	14.4366
	13.1156	14.448	14.4442
	13.1167	14.454	14.4456
	13.1178	14.4629	14.4523
	13.1189	14.4717	14.4592
	13.12	14.4776	14.4627
	13.1211	14.483	14.4659
	13.1222	14.491	14.473
	13.1233	14.4937	14.4821
	13.1244	14.4984	14.4849
	13.1256	14.502	14.4911
	13.1267	14.5026	14.4947
	13.1278	14.5021	14.5024
	13.1289	14.5039	14.5041
	13.13	14.5063	14.509
	13.1311	14.5108	14.5109
	13.1322	14.5112	14.5113
	13.1333	14.5122	14.5163
	13.1344	14.5121	14.5225
	13.1356	14.5186	14.5237
	13.1367	14.5215	14.529
	13.1378	14.5256	14.5351
	13.1389	14.5316	14.5424
	13.14	14.5345	14.5444
	13.1411	14.5405	14.55
	13.1422	14.5466	14.5571
	13.1433	14.5522	14.5617
	13.1444	14.5582	14.564
	13.1456	14.5631	14.5699
	13.1467	14.5668	14.5725
	13.1478	14.573	14.5769
	13.1489	14.5799	14.5832
	13.15	14.5838	14.5913
	13.1511	14.5879	14.5974
	13.1522	14.5934	14.6049
	13.1533	14.5946	14.6117
	13.1544	14.601	14.6211
	13.1556	14.6041	14.6316
	13.1567	14.6052	14.6407
	13.1578	14.6114	14.6487
	13.1589	14.6132	14.6596
	13.16	14.6197	14.668
	13.1611	14.6234	14.6721
	13.1622	14.623	14.6789
	13.1633	14.6291	14.6892
	13.1644	14.6339	14.693
	13.1656	14.6359	14.696
	13.1667	14.6388	14.7024
	13.1678	14.6432	14.708
	13.1689	14.6432	14.7134
	13.17	14.6432	14.717
	13.1711	14.6475	14.725
	13.1722	14.6524	14.7335
	13.1733	14.6559	14.7393
	13.1744	14.6612	14.7459
	13.1756	14.6677	14.7529
	13.1767	14.6786	14.7622
	13.1778	14.6877	14.7687
	13.1789	14.6956	14.7743
	13.18	14.7082	14.7787
	13.1811	14.7183	14.7848
	13.1822	14.7265	14.7898
	13.1833	14.7338	14.7959
	13.1844	14.74	14.7977
	13.1856	14.7434	14.8026
	13.1867	14.7489	14.8035
	13.1878	14.7547	14.8091
	13.1889	14.7546	14.8157
	13.19	14.7547	14.8225
	13.1911	14.7568	14.8305
	13.1922	14.7546	14.8363
	13.1933	14.7561	14.8426
	13.1944	14.7645	14.8515
	13.1956	14.7666	14.8616
	13.1967	14.7674	14.8708
	13.1978	14.7729	14.8787
	13.1989	14.7758	14.8893
	13.2	14.781	14.898
	13.2011	14.7858	14.9065
	13.2022	14.7928	14.9156
	13.2033	14.795	14.9251
	13.2044	14.8008	14.9345
	13.2056	14.8029	14.942
	13.2067	14.8076	14.9508
	13.2078	14.814	14.9553
	13.2089	14.8181	14.9632
	13.21	14.823	14.9675
	13.2111	14.8279	14.9748
	13.2122	14.836	14.9801
	13.2133	14.8415	14.9868
	13.2144	14.8479	14.9926
	13.2156	14.8554	14.9993
	13.2167	14.8647	15.0063
	13.2178	14.8716	15.011
	13.2189	14.8766	15.0192
	13.22	14.8845	15.0257
	13.2211	14.894	15.033
	13.2222	14.9025	15.0385
	13.2233	14.9128	15.0458
	13.2244	14.9178	15.0489
	13.2256	14.9261	15.0577
	13.2267	14.9337	15.0648
	13.2278	14.9397	15.0718
	13.2289	14.9462	15.0819
	13.23	14.9514	15.0907
	13.2311	14.9554	15.0983
	13.2322	14.9562	15.105
	13.2333	14.9611	15.1127
	13.2344	14.9646	15.1196
	13.2356	14.9676	15.1285
	13.2367	14.9737	15.1377
	13.2378	14.9755	15.1462
	13.2389	14.9817	15.1552
	13.24	14.9859	15.168
	13.2411	14.9904	15.1787
	13.2422	14.9963	15.1917
	13.2433	15.0026	15.2022
	13.2444	15.0084	15.2149
	13.2456	15.017	15.2264
	13.2467	15.0254	15.2395
	13.2478	15.0335	15.2508
	13.2489	15.0387	15.2627
	13.25	15.0476	15.2724
	13.2511	15.0543	15.2766
	13.2522	15.0613	15.2829
	13.2533	15.0678	15.2904
	13.2544	15.073	15.296
	13.2556	15.0763	15.2972
	13.2567	15.0766	15.3003
	13.2578	15.0836	15.3039
	13.2589	15.0873	15.3087
	13.26	15.0877	15.3084
	13.2611	15.0882	15.3131
	13.2622	15.0922	15.3167
	13.2633	15.0967	15.3229
	13.2644	15.0956	15.3286
	13.2656	15.0962	15.3341
	13.2667	15.1016	15.34
	13.2678	15.1078	15.3493
	13.2689	15.1069	15.3553
	13.27	15.1066	15.3597
	13.2711	15.1109	15.3611
	13.2722	15.1164	15.3663
	13.2733	15.116	15.3686
	13.2744	15.1167	15.369
	13.2756	15.1173	15.3696
	13.2767	15.1242	15.3741
	13.2778	15.1268	15.3782
	13.2789	15.1282	15.3782
	13.28	15.1338	15.3781
	13.2811	15.1386	15.3843
	13.2822	15.1447	15.3904
	13.2833	15.1512	15.3961
	13.2844	15.1572	15.4011
	13.2856	15.1662	15.4099
	13.2867	15.1713	15.4187
	13.2878	15.1792	15.4285
	13.2889	15.1829	15.4385
	13.29	15.1875	15.4465
	13.2911	15.1975	15.4545
	13.2922	15.2001	15.4645
	13.2933	15.205	15.4691
	13.2944	15.2111	15.4773
	13.2956	15.2196	15.4854
	13.2967	15.2264	15.4944
	13.2978	15.2317	15.4999
	13.2989	15.2389	15.5065
	13.3	15.2479	15.5131
	13.3011	15.2522	15.5199
	13.3022	15.259	15.5207
	13.3033	15.2627	15.5269
	13.3044	15.2706	15.5305
	13.3056	15.2739	15.5299
	13.3067	15.2783	15.5332
	13.3078	15.284	15.5398
	13.3089	15.288	15.54
	13.31	15.2951	15.5409
	13.3111	15.3061	15.5491
	13.3122	15.3182	15.5546
	13.3133	15.3259	15.5595
	13.3144	15.3359	15.565
	13.3156	15.3438	15.573
	13.3167	15.3521	15.5815
	13.3178	15.3606	15.5883
	13.3189	15.3705	15.5929
	13.32	15.3815	15.6011
	13.3211	15.3895	15.6081
	13.3222	15.3913	15.6097
	13.3233	15.3988	15.6103
	13.3244	15.4013	15.6164
	13.3256	15.4047	15.6188
	13.3267	15.408	15.6183
	13.3278	15.4095	15.6198
	13.3289	15.4101	15.6207
	13.33	15.4111	15.6209
	13.3311	15.4089	15.6216
	13.3322	15.4074	15.6292
	13.3333	15.4153	15.6302
	13.3344	15.4197	15.6293
	13.3356	15.422	15.6307
	13.3367	15.4279	15.6325
	13.3378	15.4304	15.6406
	13.3389	15.4367	15.6412
	13.34	15.4399	15.6427
	13.3411	15.4441	15.6506
	13.3422	15.4496	15.6531
	13.3433	15.448	15.6589
	13.3444	15.4527	15.6603
	13.3456	15.4582	15.6603
	13.3467	15.4603	15.6604
	13.3478	15.4649	15.6613
	13.3489	15.47	15.6689
	13.35	15.4744	15.6702
	13.3511	15.4789	15.6699
	13.3522	15.482	15.6707
	13.3533	15.4866	15.6717
	13.3544	15.49	15.6717
	13.3556	15.4942	15.6704
	13.3567	15.4991	15.6734
	13.3578	15.5021	15.6787
	13.3589	15.5089	15.6805
	13.36	15.514	15.6797
	13.3611	15.5205	15.6866
	13.3622	15.5233	15.6915
	13.3633	15.5285	15.6936
	13.3644	15.5324	15.6994
	13.3656	15.5382	15.701
	13.3667	15.5395	15.7031
	13.3678	15.5449	15.7084
	13.3689	15.5495	15.7123
	13.37	15.5572	15.7138
	13.3711	15.559	15.7211
	13.3722	15.5627	15.7223
	13.3733	15.569	15.7223
	13.3744	15.5754	15.7281
	13.3756	15.5822	15.7322
	13.3767	15.5876	15.7379
	13.3778	15.5943	15.7429
	13.3789	15.6004	15.7489
	13.38	15.6044	15.7587
	13.3811	15.6143	15.7624
	13.3822	15.6206	15.771
	13.3833	15.6282	15.7786
	13.3844	15.6322	15.7892
	13.3856	15.6393	15.7984
	13.3867	15.6463	15.8057
	13.3878	15.6518	15.8131
	13.3889	15.6533	15.8204
	13.39	15.6625	15.8275
	13.3911	15.6619	15.8372
	13.3922	15.6618	15.8445
	13.3933	15.6615	15.8495
	13.3944	15.661	15.8574
	13.3956	15.6649	15.8601
	13.3967	15.6705	15.8604
	13.3978	15.6728	15.862
	13.3989	15.6771	15.8616
	13.4	15.683	15.8632
	13.4011	15.69	15.8654
	13.4022	15.6954	15.8709
	13.4033	15.7019	15.8721
	13.4044	15.7081	15.8733
	13.4056	15.7129	15.8745
	13.4067	15.7191	15.8818
	13.4078	15.7294	15.8834
	13.4089	15.7342	15.8914
	13.41	15.742	15.8947
	13.4111	15.7524	15.8977
	13.4122	15.7569	15.9042
	13.4133	15.7624	15.9077
	13.4144	15.7681	15.912
	13.4156	15.7736	15.9166
	13.4167	15.7795	15.9204
	13.4178	15.7816	15.9231
	13.4189	15.7881	15.9298
	13.42	15.7942	15.9323
	13.4211	15.8006	15.9378
	13.4222	15.8006	15.9426
	13.4233	15.8069	15.9454
	13.4244	15.8138	15.952
	13.4256	15.8211	15.9545
	13.4267	15.8269	15.9598
	13.4278	15.8347	15.965
	13.4289	15.8397	15.9722
	13.43	15.8419	15.9793
	13.4311	15.8494	15.985
	13.4322	15.8549	15.9918
	13.4333	15.8616	15.9958
	13.4344	15.8629	16.0033
	13.4356	15.8675	16.0086
	13.4367	15.8709	16.0143
	13.4378	15.8745	16.022
	13.4389	15.8813	16.0254
	13.44	15.8834	16.0308
	13.4411	15.8867	16.0337
	13.4422	15.8922	16.0415
	13.4433	15.8929	16.0438
	13.4444	15.8999	16.051
	13.4456	15.905	16.0557
	13.4467	15.9033	16.0556
	13.4478	15.9029	16.0586
	13.4489	15.9053	16.0644
	13.45	15.9054	16.0655
	13.4511	15.9027	16.0639
	13.4522	15.9063	16.0672
	13.4533	15.912	16.0737
	13.4544	15.9126	16.0807
	13.4556	15.9127	16.0844
	13.4567	15.9191	16.0908
	13.4578	15.9237	16.0975
	13.4589	15.9289	16.1045
	13.46	15.9335	16.1091
	13.4611	15.9398	16.1149
	13.4622	15.9429	16.1229
	13.4633	15.9488	16.1247
	13.4644	15.9534	16.1307
	13.4656	15.9598	16.1342
	13.4667	15.964	16.133
	13.4678	15.9699	16.1345
	13.4689	15.9746	16.1411
	13.47	15.9784	16.1442
	13.4711	15.9838	16.151
	13.4722	15.9902	16.1549
	13.4733	15.9951	16.1576
	13.4744	16.0021	16.1623
	13.4756	16.0123	16.1692
	13.4767	16.0178	16.1772
	13.4778	16.0233	16.1872
	13.4789	16.0276	16.1961
	13.48	16.0342	16.2069
	13.4811	16.041	16.2167
	13.4822	16.0455	16.2249
	13.4833	16.0535	16.2328
	13.4844	16.0553	16.2414
	13.4856	16.062	16.2503
	13.4867	16.0641	16.2549
	13.4878	16.0661	16.2628
	13.4889	16.0737	16.2694
	13.49	16.0767	16.2741
	13.4911	16.0826	16.2755
	13.4922	16.0884	16.2787
	13.4933	16.0948	16.2838
	13.4944	16.0999	16.2856
	13.4956	16.1046	16.286
	13.4967	16.1101	16.2845
	13.4978	16.1143	16.2842
	13.4989	16.1213	16.2859
	13.5	16.1286	16.2842
	13.5011	16.1348	16.2911
	13.5022	16.142	16.297
	13.5033	16.1461	16.2993
	13.5044	16.1501	16.3059
	13.5056	16.1537	16.3098
	13.5067	16.1568	16.3193
	13.5078	16.1646	16.3262
	13.5089	16.1699	16.333
	13.51	16.179	16.3361
	13.5111	16.1888	16.344
	13.5122	16.197	16.3492
	13.5133	16.2047	16.3554
	13.5144	16.2139	16.3572
	13.5156	16.2234	16.3645
	13.5167	16.2328	16.3664
	13.5178	16.2413	16.3702
	13.5189	16.2505	16.3755
	13.52	16.259	16.3749
	13.5211	16.2671	16.3819
	13.5222	16.2709	16.3883
	13.5233	16.277	16.3934
	13.5244	16.2832	16.3963
	13.5256	16.2838	16.4015
	13.5267	16.2908	16.4061
	13.5278	16.2973	16.4133
	13.5289	16.3024	16.4192
	13.53	16.307	16.4259
	13.5311	16.3114	16.4261
	13.5322	16.3172	16.4296
	13.5333	16.3257	16.4334
	13.5344	16.3363	16.4353
	13.5356	16.3452	16.4383
	13.5367	16.3538	16.4442
	13.5378	16.3639	16.4467
	13.5389	16.3737	16.4539
	13.54	16.3821	16.4613
	13.5411	16.3899	16.4667
	13.5422	16.3984	16.4745
	13.5433	16.4075	16.4784
	13.5444	16.4146	16.4849
	13.5456	16.4198	16.4918
	13.5467	16.4273	16.4982
	13.5478	16.4326	16.4985
	13.5489	16.4423	16.5032
	13.55	16.449	16.5063
	13.5511	16.4542	16.5068
	13.5522	16.4582	16.5056
	13.5533	16.4635	16.5055
	13.5544	16.4683	16.5066
	13.5556	16.4686	16.5056
	13.5567	16.4729	16.5046
	13.5578	16.4747	16.5061
	13.5589	16.4769	16.5127
	13.56	16.479	16.5163
	13.5611	16.4791	16.5178
	13.5622	16.4791	16.5242
	13.5633	16.4793	16.5272
	13.5644	16.4796	16.5289
	13.5656	16.4867	16.5371
	13.5667	16.4885	16.538
	13.5678	16.4897	16.5374
	13.5689	16.4976	16.5368
	13.57	16.5017	16.537
	13.5711	16.5062	16.5431
	13.5722	16.5111	16.5484
	13.5733	16.5187	16.5484
	13.5744	16.5239	16.5501
	13.5756	16.5288	16.5581
	13.5767	16.5356	16.5585
	13.5778	16.5414	16.5642
	13.5789	16.5511	16.5701
	13.58	16.5585	16.5768
	13.5811	16.5651	16.5817
	13.5822	16.5689	16.5881
	13.5833	16.5768	16.5954
	13.5844	16.5844	16.6021
	13.5856	16.5902	16.6073
	13.5867	16.5994	16.6167
	13.5878	16.6067	16.6247
	13.5889	16.6116	16.632
	13.59	16.6183	16.6384
	13.5911	16.6253	16.6403
	13.5922	16.63	16.6428
	13.5933	16.6372	16.6465
	13.5944	16.6407	16.6485
	13.5956	16.6465	16.6488
	13.5967	16.6538	16.6512
	13.5978	16.663	16.6477
	13.5989	16.6708	16.6457
	13.6	16.6782	16.6471
	13.6011	16.683	16.6568
	13.6022	16.6885	16.6595
	13.6033	16.6975	16.6665
	13.6044	16.7041	16.6711
	13.6056	16.7073	16.6794
	13.6067	16.7063	16.6877
	13.6078	16.7139	16.6904
	13.6089	16.7195	16.7001
	13.61	16.7186	16.7111
	13.6111	16.7259	16.7184
	13.6122	16.7304	16.723
	13.6133	16.7368	16.7295
	13.6144	16.7435	16.7323
	13.6156	16.7479	16.7369
	13.6167	16.7543	16.7401
	13.6178	16.7598	16.7459
	13.6189	16.768	16.7482
	13.62	16.7762	16.7509
	13.6211	16.7795	16.7575
	13.6222	16.7853	16.7592
	13.6233	16.7902	16.7603
	13.6244	16.7899	16.7665
	13.6256	16.7905	16.7685
	13.6267	16.7905	16.7689
	13.6278	16.7894	16.776
	13.6289	16.7896	16.779
	13.63	16.7891	16.7789
	13.6311	16.7912	16.7823
	13.6322	16.7842	16.7881
	13.6333	16.7786	16.793
	13.6344	16.7793	16.8004
	13.6356	16.7798	16.8038
	13.6367	16.7796	16.8128
	13.6378	16.7802	16.8218
	13.6389	16.78	16.8291
	13.64	16.7867	16.8377
	13.6411	16.7899	16.8504
	13.6422	16.7919	16.8624
	13.6433	16.798	16.8704
	13.6444	16.7994	16.8805
	13.6456	16.8001	16.8858
	13.6467	16.7992	16.8941
	13.6478	16.7986	16.8984
	13.6489	16.7998	16.9005
	13.65	16.7988	16.9078
	13.6511	16.7976	16.9146
	13.6522	16.7928	16.9234
	13.6533	16.7903	16.9324
	13.6544	16.7905	16.9391
	13.6556	16.791	16.9455
	13.6567	16.7896	16.9534
	13.6578	16.7887	16.9617
	13.6589	16.7897	16.9738
	13.66	16.7899	16.9797
	13.6611	16.7894	16.9845
	13.6622	16.7902	16.9895
	13.6633	16.7891	16.9961
	13.6644	16.7885	17.0014
	13.6656	16.7894	17.0093
	13.6667	16.791	17.0111
	13.6678	16.7896	17.0175
	13.6689	16.7887	17.0213
	13.67	16.7881	17.0285
	13.6711	16.7885	17.0303
	13.6722	16.7912	17.0393
	13.6733	16.7905	17.0427
	13.6744	16.7888	17.0469
	13.6756	16.7927	17.0503
	13.6767	16.798	17.0537
	13.6778	16.7991	17.0606
	13.6789	16.8	17.0662
	13.68	16.8025	17.0713
	13.6811	16.8099	17.0762
	13.6822	16.8095	17.0824
	13.6833	16.8132	17.0879
	13.6844	16.8193	17.094
	13.6856	16.8196	17.0986
	13.6867	16.8178	17.1039
	13.6878	16.819	17.1143
	13.6889	16.8187	17.123
	13.69	16.8186	17.1276
	13.6911	16.8186	17.1322
	13.6922	16.82	17.1401
	13.6933	16.8189	17.1456
	13.6944	16.8189	17.1513
	13.6956	16.8196	17.1551
	13.6967	16.8183	17.1609
	13.6978	16.8181	17.16
	13.6989	16.8187	17.1638
	13.7	16.82	17.1702
	13.7011	16.8223	17.1709
	13.7022	16.8282	17.1715
	13.7033	16.8291	17.1794
	13.7044	16.8357	17.1837
	13.7056	16.8377	17.1825
	13.7067	16.8434	17.1818
	13.7078	16.8481	17.1823
	13.7089	16.8547	17.1876
	13.71	16.8588	17.1907
	13.7111	16.8605	17.1911
	13.7122	16.8695	17.1917
	13.7133	16.8709	17.1932
	13.7144	16.8678	17.2032
	13.7156	16.8694	17.2054
	13.7167	16.8682	17.2061
	13.7178	16.8685	17.2133
	13.7189	16.8701	17.2176
	13.72	16.8701	17.2209
	13.7211	16.8709	17.2265
	13.7222	16.8687	17.2325
	13.7233	16.8707	17.2384
	13.7244	16.8697	17.2481
	13.7256	16.8694	17.253
	13.7267	16.8773	17.2594
	13.7278	16.8811	17.2623
	13.7289	16.8811	17.2677
	13.73	16.8804	17.2736
	13.7311	16.8823	17.2756
	13.7322	16.8896	17.2821
	13.7333	16.8926	17.2845
	13.7344	16.8941	17.2915
	13.7356	16.8991	17.294
	13.7367	16.9021	17.2999
	13.7378	16.9081	17.3054
	13.7389	16.9092	17.3124
	13.74	16.9174	17.3181
	13.7411	16.9211	17.324
	13.7422	16.921	17.3313
	13.7433	16.9201	17.3335
	13.7444	16.9226	17.3383
	13.7456	16.929	17.3441
	13.7467	16.9295	17.3475
	13.7478	16.9362	17.353
	13.7489	16.9419	17.3521
	13.75	16.9437	17.3511
	13.7511	16.948	17.353
	13.7522	16.95	17.3526
	13.7533	16.954	17.3527
	13.7544	16.9613	17.3548
	13.7556	16.9608	17.3548
	13.7567	16.9611	17.3605
	13.7578	16.9613	17.3624
	13.7589	16.9635	17.3624
	13.76	16.9604	17.3622
	13.7611	16.9608	17.3625
	13.7622	16.9611	17.3654
	13.7633	16.9619	17.3719
	13.7644	16.9608	17.3723
	13.7656	16.961	17.3734
	13.7667	16.961	17.3759
	13.7678	16.9595	17.3817
	13.7689	16.9611	17.3828
	13.77	16.9605	17.3835
	13.7711	16.9668	17.39
	13.7722	16.9708	17.3932
	13.7733	16.9729	17.3923
	13.7744	16.9718	17.392
	13.7756	16.9764	17.3929
	13.7767	16.9811	17.393
	13.7778	16.9868	17.3926
	13.7789	16.9903	17.3917
	13.78	16.9941	17.3926
	13.7811	17.0011	17.3932
	13.7822	17.0048	17.3929
	13.7833	17.0096	17.3915
	13.7844	17.0191	17.392
	13.7856	17.0274	17.3938
	13.7867	17.0372	17.3924
	13.7878	17.0456	17.3912
	13.7889	17.054	17.393
	13.79	17.0609	17.397
	13.7911	17.0665	17.4022
	13.7922	17.0749	17.4039
	13.7933	17.0796	17.4045
	13.7944	17.0814	17.4046
	13.7956	17.0872	17.4028
	13.7967	17.0917	17.4049
	13.7978	17.0991	17.4128
	13.7989	17.1	17.4155
	13.8	17.1016	17.4132
	13.8011	17.1024	17.4119
	13.8022	17.1009	17.4119
	13.8033	17.1009	17.4129
	13.8044	17.1009	17.4128
	13.8056	17.1025	17.4064
	13.8067	17.1028	17.4021
	13.8078	17.1009	17.4033
	13.8089	17.1047	17.4039
	13.81	17.1104	17.4027
	13.8111	17.1104	17.4028
	13.8122	17.1132	17.4086
	13.8133	17.115	17.4137
	13.8144	17.1208	17.4122
	13.8156	17.1247	17.4123
	13.8167	17.1306	17.412
	13.8178	17.1334	17.412
	13.8189	17.138	17.4125
	13.82	17.1424	17.4141
	13.8211	17.1498	17.4146
	13.8222	17.1569	17.4146
	13.8233	17.1638	17.4147
	13.8244	17.1699	17.4129
	13.8256	17.1722	17.4057
	13.8267	17.1768	17.4015
	13.8278	17.1829	17.4007
	13.8289	17.1834	17.3991
	13.83	17.185	17.3951
	13.8311	17.1922	17.3933
	13.8322	17.1919	17.3926
	13.8333	17.1916	17.3924
	13.8344	17.1925	17.3939
	13.8356	17.1947	17.3935
	13.8367	17.2006	17.3978
	13.8378	17.2033	17.404
	13.8389	17.2027	17.404
	13.84	17.2021	17.4073
	13.8411	17.2018	17.4122
	13.8422	17.2023	17.4146
	13.8433	17.2008	17.4198
	13.8444	17.2012	17.4233
	13.8456	17.2017	17.4282
	13.8467	17.2035	17.4342
	13.8478	17.2109	17.4333
	13.8489	17.2136	17.4318
	13.85	17.2136	17.4372
	13.8511	17.2177	17.444
	13.8522	17.2206	17.4431
	13.8533	17.2201	17.4425
	13.8544	17.2244	17.4428
	13.8556	17.2313	17.4488
	13.8567	17.2323	17.4534
	13.8578	17.232	17.4537
	13.8589	17.2397	17.4534
	13.86	17.2421	17.4531
	13.8611	17.2411	17.4559
	13.8622	17.2414	17.4566
	13.8633	17.2418	17.4627
	13.8644	17.2455	17.4635
	13.8656	17.2516	17.463
	13.8667	17.2522	17.4632
	13.8678	17.2524	17.4651
	13.8689	17.2518	17.4653
	13.87	17.2585	17.4685
	13.8711	17.2626	17.473
	13.8722	17.2634	17.4749
	13.8733	17.2699	17.4758
	13.8744	17.2718	17.4791
	13.8756	17.2742	17.484
	13.8767	17.2802	17.4849
	13.8778	17.2817	17.4886
	13.8789	17.2842	17.491
	13.88	17.2898	17.4941
	13.8811	17.2933	17.4949
	13.8822	17.2934	17.4943
	13.8833	17.2928	17.4929
	13.8844	17.2947	17.4941
	13.8856	17.3014	17.4937
	13.8867	17.3034	17.4929
	13.8878	17.3038	17.4941
	13.8889	17.3062	17.4935
	13.89	17.312	17.4923
	13.8911	17.3156	17.5007
	13.8922	17.3224	17.5053
	13.8933	17.3239	17.5102
	13.8944	17.3303	17.5157
	13.8956	17.3349	17.5241
	13.8967	17.3431	17.5323
	13.8978	17.3484	17.5374
	13.8989	17.3524	17.543
	13.9	17.3536	17.5439
	13.9011	17.3591	17.5512
	13.9022	17.3639	17.5531
	13.9033	17.3636	17.5518
	13.9044	17.3643	17.5534
	13.9056	17.3642	17.5616
	13.9067	17.3633	17.5646
	13.9078	17.3639	17.5658
	13.9089	17.359	17.5638
	13.91	17.3547	17.5681
	13.9111	17.3554	17.5732
	13.9122	17.3636	17.5759
	13.9133	17.3639	17.5832
	13.9144	17.3639	17.5851
	13.9156	17.3688	17.5921
	13.9167	17.371	17.5954
	13.9178	17.3756	17.6019
	13.9189	17.3853	17.6052
	13.92	17.3906	17.6053
	13.9211	17.3994	17.6049
	13.9222	17.4031	17.6052
	13.9233	17.4104	17.6047
	13.9244	17.4178	17.6031
	13.9256	17.4233	17.6035
	13.9267	17.4227	17.6046
	13.9278	17.423	17.6111
	13.9289	17.43	17.6145
	13.93	17.4346	17.6151
	13.9311	17.4333	17.615
	13.9322	17.4314	17.6177
	13.9333	17.4333	17.6221
	13.9344	17.4373	17.6235
	13.9356	17.4445	17.6279
	13.9367	17.4445	17.6334
	13.9378	17.443	17.6361
	13.9389	17.4455	17.6414
	13.94	17.4546	17.6468
	13.9411	17.4553	17.6463
	13.9422	17.4544	17.6484
	13.9433	17.4575	17.6545
	13.9444	17.4632	17.6568
	13.9456	17.4638	17.6562
	13.9467	17.469	17.6624
	13.9478	17.4728	17.6654
	13.9489	17.4761	17.6649
	13.95	17.4822	17.6648
	13.9511	17.4856	17.674
	13.9522	17.4932	17.6765
	13.9533	17.4938	17.6767
	13.9544	17.5002	17.6756
	13.9556	17.5047	17.6792
	13.9567	17.5076	17.6852
	13.9578	17.5124	17.6863
	13.9589	17.5151	17.6902
	13.96	17.5169	17.6962
	13.9611	17.5244	17.697
	13.9622	17.5259	17.6981
	13.9633	17.5261	17.7037
	13.9644	17.5313	17.7046
	13.9656	17.5354	17.7079
	13.9667	17.536	17.7132
	13.9678	17.536	17.7146
	13.9689	17.5414	17.7193
	13.97	17.5435	17.725
	13.9711	17.5439	17.7266
	13.9722	17.5429	17.7311
	13.9733	17.5441	17.7338
	13.9744	17.5406	17.7363
	13.9756	17.5354	17.7427
	13.9767	17.536	17.7473
	13.9778	17.536	17.7454
	13.9789	17.5343	17.7442
	13.98	17.5362	17.7442
	13.9811	17.5354	17.7448
	13.9822	17.5335	17.7457
	13.9833	17.5351	17.7443
	13.9844	17.5371	17.7451
	13.9856	17.5426	17.7449
	13.9867	17.5427	17.7452
	13.9878	17.5455	17.7452
	13.9889	17.545	17.7464
	13.99	17.5444	17.7458
	13.9911	17.5444	17.7452
	13.9922	17.549	17.7486
	13.9933	17.5542	17.7547
	13.9944	17.5537	17.7552
	13.9956	17.5536	17.7596
	13.9967	17.5537	17.7675
	13.9978	17.5566	17.7675
	13.9989	17.5628	17.7741
	14	17.5637	17.7761
	14.0011	17.5626	17.7761
	14.0022	17.5677	17.7757
	14.0033	17.5744	17.7749
	14.0044	17.575	17.78
	14.0056	17.5797	17.7852
	14.0067	17.5852	17.7859
	14.0078	17.5861	17.7857
	14.0089	17.5922	17.7867
	14.01	17.5965	17.7876
	14.0111	17.6026	17.7932
	14.0122	17.6041	17.7958
	14.0133	17.6075	17.7946
	14.0144	17.6136	17.7959
	14.0156	17.6159	17.8032
	14.0167	17.6165	17.806
	14.0178	17.6135	17.8065
	14.0189	17.6168	17.8054
	14.02	17.6243	17.8074
	14.0211	17.6243	17.8072
	14.0222	17.6281	17.8127
	14.0233	17.6355	17.8155
	14.0244	17.6422	17.8164
	14.0256	17.6465	17.8169
	14.0267	17.6539	17.8175
	14.0278	17.6609	17.8179
	14.0289	17.6648	17.8151
	14.03	17.6649	17.8143
	14.0311	17.6709	17.8094
	14.0322	17.6761	17.8074
	14.0333	17.6761	17.8057
	14.0344	17.6744	17.8057
	14.0356	17.6761	17.8047
	14.0367	17.6756	17.8048
	14.0378	17.6789	17.8114
	14.0389	17.685	17.8164
	14.04	17.6849	17.8172
	14.0411	17.6846	17.8248
	14.0422	17.6849	17.8277
	14.0433	17.6823	17.8317
	14.0444	17.6785	17.8404
	14.0456	17.677	17.8465
	14.0467	17.6747	17.8528
	14.0478	17.6753	17.8588
	14.0489	17.6755	17.8649
	14.05	17.6765	17.8668
	14.0511	17.6756	17.8683
	14.0522	17.6758	17.875
	14.0533	17.6765	17.8771
	14.0544	17.6774	17.8759
	14.0556	17.6753	17.876
	14.0567	17.6779	17.8771
	14.0578	17.6829	17.8765
	14.0589	17.6854	17.8774
	14.06	17.6865	17.8836
	14.0611	17.6883	17.8859
	14.0622	17.6869	17.8863
	14.0633	17.6863	17.8882
	14.0644	17.686	17.8917
	14.0656	17.6939	17.8972
	14.0667	17.6956	17.8958
	14.0678	17.6957	17.8958
	14.0689	17.6951	17.8963
	14.07	17.6953	17.9044
	14.0711	17.6951	17.9061
	14.0722	17.6973	17.9068
	14.0733	17.7027	17.9073
	14.0744	17.7036	17.9077
	14.0756	17.706	17.9138
	14.0767	17.7075	17.9174
	14.0778	17.7125	17.9169
	14.0789	17.7129	17.9175
	14.08	17.7165	17.9169
	14.0811	17.7238	17.9171
	14.0822	17.7292	17.9177
	14.0833	17.7353	17.9177
	14.0844	17.7382	17.9186
	14.0856	17.7465	17.9181
	14.0867	17.7516	17.9238
	14.0878	17.7556	17.9266
	14.0889	17.7558	17.9288
	14.09	17.7558	17.9316
	14.0911	17.7553	17.936
	14.0922	17.757	17.9392
	14.0933	17.7564	17.9458
	14.0944	17.7561	17.9471
	14.0956	17.7559	17.9534
	14.0967	17.7574	17.958
	14.0978	17.7558	17.9593
	14.0989	17.7555	17.9571
	14.1	17.7625	17.9578
	14.1011	17.7671	17.9581
	14.1022	17.7693	17.9559
	14.1033	17.7758	17.9673
	14.1044	17.7822	17.9685
	14.1056	17.7859	17.9682
	14.1067	17.7943	17.9676
	14.1078	17.7996	17.9661
	14.1089	17.806	17.9675
	14.11	17.8109	17.9722
	14.1111	17.8158	17.9757
	14.1122	17.8155	17.9777
	14.1133	17.8228	17.9855
	14.1144	17.8255	17.9884
	14.1156	17.8256	17.9951
	14.1167	17.827	17.9993
	14.1178	17.8276	18
	14.1189	17.8305	17.999
	14.12	17.8358	17.9984
	14.1211	17.8375	17.9969
	14.1222	17.8365	18.002
	14.1233	17.8386	18.0094
	14.1244	17.8435	18.0091
	14.1256	17.8484	18.0087
	14.1267	17.8481	18.0084
	14.1278	17.8505	18.0075
	14.1289	17.8582	18.0137
	14.13	17.8594	18.0164
	14.1311	17.8582	18.0179
	14.1322	17.8592	18.0238
	14.1333	17.8667	18.0263
	14.1344	17.8683	18.0278
	14.1356	17.8738	18.0259
	14.1367	17.8769	18.0286
	14.1378	17.8844	18.0275
	14.1389	17.8888	18.032
	14.14	17.8954	18.0373
	14.1411	17.9015	18.0381
	14.1422	17.9077	18.0371
	14.1433	17.9132	18.0362
	14.1444	17.9174	18.0376
	14.1456	17.9186	18.0437
	14.1467	17.9245	18.0485
	14.1478	17.9255	18.0475
	14.1489	17.9275	18.0458
	14.15	17.9257	18.0469
	14.1511	17.9296	18.0473
	14.1522	17.9366	18.0469
	14.1533	17.9364	18.0473
	14.1544	17.9363	18.0473
	14.1556	17.9366	18.0473
	14.1567	17.9406	18.0475
	14.1578	17.9462	18.0469
	14.1589	17.9486	18.0479
	14.16	17.947	18.0509
	14.1611	17.9471	18.0561
	14.1622	17.947	18.0576
	14.1633	17.9452	18.0623
	14.1644	17.9385	18.0683
	14.1656	17.9374	18.0709
	14.1667	17.937	18.076
	14.1678	17.941	18.0778
	14.1689	17.9474	18.0759
	14.17	17.9471	18.0767
	14.1711	17.9507	18.0781
	14.1722	17.9568	18.0793
	14.1733	17.9641	18.077
	14.1744	17.9688	18.0785
	14.1756	17.9761	18.0767
	14.1767	17.9798	18.0669
	14.1778	17.9878	18.0663
	14.1789	17.9913	18.0674
	14.18	17.9965	18.0675
	14.1811	17.9965	18.0677
	14.1822	18.0043	18.0715
	14.1833	18.0081	18.0772
	14.1844	18.0081	18.0785
	14.1856	18.0091	18.0775
	14.1867	18.0128	18.0785
	14.1878	18.0177	18.0767
	14.1889	18.0195	18.0772
	14.19	18.0185	18.0773
	14.1911	18.0139	18.0791
	14.1922	18.0103	18.0784
	14.1933	18.0088	18.0775
	14.1944	18.0081	18.0788
	14.1956	18.0067	18.0872
	14.1967	18.0078	18.0876
	14.1978	18.0082	18.0885
	14.1989	18.0087	18.0891
	14.2	18.0088	18.0913
	14.2011	18.007	18.0976
	14.2022	18.0134	18.0999
	14.2033	18.0183	18.1051
	14.2044	18.0182	18.1078
	14.2056	18.017	18.108
	14.2067	18.0183	18.1071
	14.2078	18.0179	18.1117
	14.2089	18.0203	18.1108
	14.21	18.0268	18.1105
	14.2111	18.0289	18.1089
	14.2122	18.0283	18.1078
	14.2133	18.0271	18.1075
	14.2144	18.0268	18.1069
	14.2156	18.0287	18.1068
	14.2167	18.0338	18.1065
	14.2178	18.036	18.1069
	14.2189	18.036	18.1075
	14.22	18.0359	18.108
[truncated: 3,402 more rows]
