# Supplementary material for: Macromolecular crowding and supersaturation protect hemodialysis patients from the onset of dialysis-related amyloidosis
Source: Nat Commun. 2022 Oct 3;13:5689. doi: 10.1038/s41467-022-33247-3 (PMC9530240; doi:10.1038/s41467-022-33247-3)
Supplement: Supplementary file 7 — Source data [file 41467_2022_33247_MOESM7_ESM.zip › SupplementaryData2/Figure2_data_value.xlsx]

## Sheet: Fig2a
	0								0.003							0.01						0.025								0.05							0.15
0	563	293	386	125	289	136		0	146	555	315	190	496		0	480	137	308	505		0	259	156	401	588	288	397		0	239	210	423	435	234		0	295	287	368	445	415
0.166667	544	290	379	125	273	134		0.166667	139	533	308	183	471		0.166667	464	137	299	487		0.166667	249	154	391	571	278	383		0.166667	237	208	405	419	230		0.166667	270	263	341	409	389
0.333333	525	278	369	119	261	127		0.333333	136	524	304	183	456		0.333333	456	135	295	476		0.333333	253	156	395	573	282	386		0.333333	239	214	405	421	234		0.333333	257	256	330	401	379
0.5	523	280	369	120	262	130		0.5	136	526	304	183	461		0.5	460	138	297	481		0.5	251	164	385	572	283	390		0.5	242	219	407	420	239		0.5	243	248	320	387	364
0.666667	522	281	363	119	261	130		0.666667	136	515	302	184	456		0.666667	461	140	299	480		0.666667	260	164	397	581	290	395		0.666667	249	223	415	425	248		0.666667	236	240	305	374	349
0.833333	523	284	368	121	264	132		0.833333	138	515	304	183	455		0.833333	462	144	298	484		0.833333	262	169	396	586	291	401		0.833333	248	225	408	426	247		0.833333	225	230	295	362	339
1	527	284	367	122	265	132		1	141	514	306	184	455		1	475	144	299	488		1	267	172	405	590	295	404		1	251	229	414	431	250		1	224	219	283	339	323
1.16667	536	287	364	124	266	135		1.16667	142	515	308	181	455		1.16667	471	149	301	490		1.16667	271	175	407	594	296	402		1.16667	251	229	414	429	253		1.16667	214	214	274	337	314
1.33333	582	288	365	124	265	134		1.33333	144	517	315	184	451		1.33333	471	153	305	493		1.33333	272	177	409	596	302	408		1.33333	252	229	415	431	250		1.33333	212	203	268	320	305
1.5	785	290	367	130	273	133		1.5	140	517	314	183	466		1.5	475	153	307	497		1.5	279	182	417	606	304	413		1.5	250	231	419	435	252		1.5	206	197	266	308	294
1.66667	1721	291	371	140	269	137		1.66667	144	523	311	188	461		1.66667	481	156	311	500		1.66667	283	183	414	604	303	409		1.66667	255	231	416	435	247		1.66667	196	189	254	300	287
1.83333	3982	297	377	157	272	137		1.83333	142	518	316	188	459		1.83333	483	157	312	503		1.83333	282	190	421	606	306	408		1.83333	242	230	415	430	248		1.83333	194	185	247	292	275
2	5626	292	375	202	274	144		2	145	527	318	191	464		2	484	158	315	503		2	286	187	426	610	314	420		2	250	234	416	434	253		2	191	178	237	280	269
2.16667	6233	301	384	310	291	147		2.16667	150	514	314	186	466		2.16667	468	168	321	505		2.16667	286	175	411	608	318	422		2.16667	245	232	416	432	245		2.16667	181	189	235	284	267
2.33333	6735	284	380	577	288	156		2.33333	142	527	338	200	464		2.33333	490	171	300	495		2.33333	288	207	427	610	309	404		2.33333	248	215	419	413	252		2.33333	176	164	235	290	261
2.5	6999	313	408	1304	292	162		2.5	157	540	331	199	458		2.5	486	175	315	501		2.5	311	170	424	586	324	417		2.5	247	227	402	431	247		2.5	198	174	224	269	259
2.66667	7187	331	418	3381	295	170		2.66667	145	549	322	185	463		2.66667	499	175	323	524		2.66667	293	208	418	605	312	425		2.66667	230	211	425	399	238		2.66667	168	172	227	260	236
2.83333	7191	316	414	5874	306	196		2.83333	163	566	324	198	471		2.83333	495	163	326	504		2.83333	283	192	426	593	300	416		2.83333	233	222	404	401	233		2.83333	174	168	217	248	234
3	7101	315	439	6295	337	219		3	168	624	325	182	459		3	484	166	329	510		3	279	188	405	603	295	408		3	230	209	391	400	227		3	165	178	234	251	234
3.16667	6908	335	430	6531	374	241		3.16667	176	816	337	210	478		3.16667	491	173	319	491		3.16667	290	205	409	583	291	419		3.16667	214	217	404	407	239		3.16667	161	169	214	256	228
3.33333	7037	319	461	6653	407	292		3.33333	196	1528	330	198	473		3.33333	485	187	337	498		3.33333	277	194	411	596	305	418		3.33333	234	186	386	397	227		3.33333	161	165	205	238	237
3.5	6741	328	482	6682	462	323		3.5	233	3156	329	203	476		3.5	504	174	333	509		3.5	277	190	410	592	296	407		3.5	223	206	395	393	224		3.5	159	158	208	236	224
3.66667	6809	329	511	6713	577	364		3.66667	329	4025	333	213	483		3.66667	503	179	330	514		3.66667	275	187	416	591	291	405		3.66667	219	203	383	392	226		3.66667	162	162	204	236	224
3.83333	6877	331	540	6685	724	399		3.83333	446	4246	335	217	489		3.83333	511	183	334	512		3.83333	280	191	411	588	301	410		3.83333	220	198	387	391	217		3.83333	160	160	206	237	222
4	6961	342	560	6685	989	418		4	554	4325	333	223	512		4	514	198	350	519		4	275	176	434	591	305	413		4	214	198	384	384	205		4	149	168	210	235	221
4.16667	6910	340	586	6675	1503	461		4.16667	677	4309	339	239	551		4.16667	515	193	335	519		4.16667	281	195	416	583	300	410		4.16667	219	201	386	384	217		4.16667	159	159	200	237	216
4.33333	6962	342	605	6677	1920	494		4.33333	798	4307	339	255	644		4.33333	518	200	336	520		4.33333	281	197	420	580	293	410		4.33333	218	200	381	380	216		4.33333	161	157	198	231	214
4.5	6987	342	612	6642	2111	531		4.5	922	4323	340	276	877		4.5	525	217	338	523		4.5	284	198	434	590	291	412		4.5	213	200	369	380	217		4.5	159	158	198	229	213
4.66667	6888	342	622	6618	2266	572		4.66667	1032	4380	347	310	1512		4.66667	524	244	342	526		4.66667	282	203	458	609	295	412		4.66667	214	204	368	375	214		4.66667	157	158	198	229	212
4.83333	6964	349	628	6631	2474	612		4.83333	1133	4311	348	357	2708		4.83333	528	276	345	531		4.83333	287	209	502	656	301	411		4.83333	211	210	369	372	213		4.83333	160	155	195	225	210
5	6950	354	631	6561	2941	652		5	1247	4268	349	436	3578		5	541	336	346	530		5	288	214	587	719	304	407		5	213	214	363	372	210		5	161	162	194	222	209
5.16667	6939	353	635	6563	3167	676		5.16667	1362	4251	354	583	3882		5.16667	551	431	351	535		5.16667	289	216	690	798	292	416		5.16667	209	215	368	367	208		5.16667	156	159	192	218	204
5.33333	6917	354	640	6509	3318	766		5.33333	1487	4210	361	931	3861		5.33333	567	572	362	535		5.33333	287	232	833	870	309	430		5.33333	210	225	363	367	208		5.33333	156	159	191	217	205
5.5	6931	356	646	6479	3423	1239		5.5	1614	4178	359	1578	3568		5.5	600	775	367	547		5.5	288	241	939	933	307	472		5.5	205	235	364	365	206		5.5	160	160	190	215	204
5.66667	6888	355	643	6542	3492	1989		5.66667	1707	4176	359	1947	3944		5.66667	639	1053	375	556		5.66667	287	256	1025	980	307	506		5.66667	203	241	359	362	204		5.66667	159	160	187	209	200
5.83333	6833	365	650	6462	3601	2562		5.83333	1771	4182	371	2157	3849		5.83333	693	1444	385	600		5.83333	286	265	1092	1009	331	593		5.83333	205	249	354	362	204		5.83333	157	157	190	206	200
6	6859	380	656	6504	3685	2913		6	1819	4148	388	2318	3946		6	778	1869	396	682		6	288	284	1122	1039	342	710		6	202	266	356	364	203		6	160	160	191	206	201
6.16667	6747	393	796	6429	3734	3161		6.16667	1866	4202	414	2454	3980		6.16667	896	2148	408	854		6.16667	288	297	1179	1057	358	829		6.16667	201	274	353	357	203		6.16667	165	161	189	205	199
6.33333	6746	385	1032	6479	3769	3294		6.33333	1904	4126	463	2562	3940		6.33333	1087	2264	438	1125		6.33333	289	310	1216	1069	377	945		6.33333	201	290	347	356	198		6.33333	160	161	191	206	201
6.5	6712	389	2185	6371	3801	3381		6.5	1926	4148	573	2652	3982		6.5	1253	2339	483	1472		6.5	291	324	1221	1068	400	1032		6.5	200	304	343	353	202		6.5	158	159	191	204	195
6.66667	6679	438	4132	6391	3845	3433		6.66667	1943	4070	718	2743	4041		6.66667	1383	2369	560	1753		6.66667	284	339	1217	1070	419	1087		6.66667	201	318	336	349	200		6.66667	156	162	186	205	194
6.83333	6638	471	4761	6373	3880	3534		6.83333	1966	4039	948	2824	3968		6.83333	1480	2405	699	1941		6.83333	288	352	1217	1071	443	1122		6.83333	201	334	340	345	201		6.83333	157	159	187	201	200
7	6654	549	5014	6303	3902	3592		7	1984	4005	1255	2875	3965		7	1544	2428	886	2001		7	289	367	1216	1066	466	1133		7	206	345	338	345	198		7	154	161	184	207	199
7.16667	6566	831	5110	6301	3909	3641		7.16667	1997	3998	1646	2920	4069		7.16667	1588	2443	1177	2033		7.16667	281	376	1209	1057	490	1144		7.16667	206	350	333	341	195		7.16667	155	162	185	201	196
7.33333	6577	1806	5230	6285	3929	3695		7.33333	2018	3963	1934	2949	4066		7.33333	1626	2449	1508	2082		7.33333	292	394	1211	1051	501	1144		7.33333	220	357	332	334	194		7.33333	157	159	184	200	195
7.5	6549	3858	5250	6206	3943	3733		7.5	2019	3913	2288	3005	4198		7.5	1653	2465	1818	2088		7.5	303	407	1209	1050	524	1138		7.5	228	357	321	338	198		7.5	158	161	185	202	193
7.66667	6506	4481	5328	6150	3930	3794		7.66667	2062	3915	2639	3034	4079		7.66667	1690	2485	1880	2091		7.66667	326	422	1210	1041	536	1139		7.66667	242	361	333	333	201		7.66667	156	163	187	199	195
7.83333	6515	4764	5389	6164	3941	3807		7.83333	2090	3896	2889	3099	3981		7.83333	1702	2476	1933	2108		7.83333	357	426	1199	1042	555	1127		7.83333	250	364	339	329	199		7.83333	157	158	178	198	193
8	6444	4829	5368	6123	3962	3841		8	2147	3900	3071	3121	3955		8	1726	2463	1975	2117		8	390	436	1207	1037	567	1128		8	271	361	330	322	202		8	159	162	182	200	190
8.16667	6435	4947	5371	6106	3969	3887		8.16667	2191	3825	3201	3161	4144		8.16667	1746	2504	1989	2147		8.16667	414	436	1184	1030	578	1117		8.16667	282	362	326	315	203		8.16667	161	158	182	201	195
8.33333	6483	4982	5383	6068	3965	3879		8.33333	2237	3828	3263	3198	4232		8.33333	1753	2527	2002	2169		8.33333	437	442	1178	1021	579	1104		8.33333	294	356	363	314	204		8.33333	159	159	181	204	192
8.5	6449	5039	5382	6050	3984	3900		8.5	2254	3788	3304	3236	4066		8.5	1756	2565	2013	2213		8.5	447	452	1174	1013	587	1093		8.5	308	356	363	312	202		8.5	161	158	183	197	189
8.66667	6382	5051	5406	5878	3966	3906		8.66667	2280	3851	3321	3240	3900		8.66667	1770	2505	2012	2172		8.66667	460	446	1153	1011	588	1084		8.66667	314	355	368	310	204		8.66667	156	162	181	199	195
8.83333	6394	5073	5415	6019	3963	3930		8.83333	2290	3765	3321	3251	3985		8.83333	1773	2353	2022	2175		8.83333	466	450	1167	1001	591	1072		8.83333	320	350	370	312	204		8.83333	157	161	179	202	195
9	6494	5083	5364	6003	3960	3946		9	2301	3722	3364	3258	4022		9	1770	2319	2026	2109		9	471	448	1158	995	586	1059		9	324	364	372	309	204		9	160	162	180	195	195
9.16667	6466	5068	5403	6006	3951	3983		9.16667	2370	3713	3447	3275	4135		9.16667	1780	2369	2042	2068		9.16667	475	449	1152	1001	589	1053		9.16667	328	370	371	308	201		9.16667	156	160	180	191	199
9.33333	6499	5079	5365	5956	3961	3964		9.33333	2391	3686	3249	3322	4183		9.33333	1783	2405	2101	2056		9.33333	472	447	1139	995	585	1022		9.33333	329	375	373	306	203		9.33333	159	160	182	192	205
9.5	6606	5072	5382	5965	3927	3967		9.5	2457	3690	3264	3337	4299		9.5	1791	2437	2197	2050		9.5	481	452	1118	985	588	1032		9.5	333	377	377	303	202		9.5	163	166	181	191	202
9.66667	6654	5055	5400	5988	3946	3984		9.66667	2556	3637	3268	3351	4327		9.66667	1784	2511	2035	2046		9.66667	484	448	1123	993	588	1023		9.66667	332	373	372	300	198		9.66667	160	162	182	195	201
9.83333	6757	5049	5367	5949	3934	3987		9.83333	2598	3642	3267	3351	4458		9.83333	1785	2577	2030	2041		9.83333	487	446	1125	977	586	1017		9.83333	333	368	368	298	198		9.83333	163	163	182	192	202
10	6895	5042	5347	5875	3935	3999		10	2617	3633	3263	3352	4571		10	1786	2616	2031	2046		10	491	444	1103	980	584	1006		10	338	368	371	291	199		10	162	165	181	190	197
															10.1667	1788	2674	2054	2052		10.1667	491	442	1101	979	584	995		10.1667	335	364	365	287	197		10.1667	161	164	183	195	195
															10.3333	1788	2712	2053	2018		10.3333	490	444	1100	975	578	989		10.3333	341	368	361	285	194		10.3333	157	165	183	191	194
															10.5	1803	2742	2052	2009		10.5	488	441	1093	966	576	978		10.5	338	365	360	280	190		10.5	162	167	185	191	194
															10.6667	1796	2766	2062	1951		10.6667	487	434	1104	952	570	975		10.6667	339	358	355	280	190		10.6667	162	166	183	194	192
															10.8333	1791	2780	2073	1935		10.8333	494	433	1090	944	570	961		10.8333	341	358	355	275	190		10.8333	160	165	186	190	189
															11	1798	2800	2083	1920		11	500	433	1072	946	566	946		11	340	359	348	274	189		11	162	168	187	193	196
															11.1667	1799	2818	2146	1904		11.1667	503	427	1062	938	564	930		11.1667	338	349	347	272	187		11.1667	160	166	186	195	194
															11.3333	1799	2813	2216	1899		11.3333	502	426	1059	942	562	936		11.3333	340	326	344	268	187		11.3333	163	171	188	190	196
															11.5	1787	2808	2326	1885		11.5	504	422	1069	927	555	920		11.5	342	331	345	267	182		11.5	167	168	188	192	195
															11.6667	1786	2803	2390	1885		11.6667	520	416	1059	912	555	910		11.6667	340	328	341	261	181		11.6667	165	168	187	194	192
															11.8333	1780	2832	2448	1856		11.8333	528	418	1044	921	548	909		11.8333	324	317	341	262	183		11.8333	165	167	188	194	197
															12	1775	2844	2509	1854		12	529	412	1036	904	546	889		12	341	323	334	257	179		12	165	168	188	194	191
																					12.1667	542	414	1032	899	549	891		12.1667	344	319	347	255	179		12.1667	162	172	190	195	197
																					12.3333	542	408	1025	891	552	892		12.3333	349	318	346	252	178		12.3333	167	172	187	192	198
																					12.5	545	409	1036	886	557	874		12.5	347	316	343	249	176		12.5	167	170	192	196	198
																					12.6667	549	404	1020	870	557	867		12.6667	347	308	342	248	175		12.6667	161	170	189	195	200
																					12.8333	559	401	1005	869	557	861		12.8333	347	307	320	246	176		12.8333	169	172	192	195	200
																					13	565	398	1009	865	555	844		13	354	301	312	241	173		13	168	175	192	197	199
																													13.1667	353	298	303	242	172		13.1667	167	173	192	196	201
																													13.3333	355	302	300	237	169		13.3333	168	176	193	192	202
																													13.5	350	293	313	238	169		13.5	168	172	194	192	201
																													13.6667	349	289	307	232	166		13.6667	172	178	192	196	203
																													13.8333	348	292	281	233	167		13.8333	167	175	195	198	202
																													14	346	288	306	230	164		14	169	174	194	194	200
																													14.1667	345	289	286	226	161		14.1667	170	175	194	195	203
																													14.3333	342	277	271	226	164		14.3333	170	177	194	199	202
																													14.5	342	285	264	225	162		14.5	170	178	193	198	204
																													14.6667	344	277	301	220	162		14.6667	169	175	196	195	205
																													14.8333	340	274	276	224	159		14.8333	169	177	198	197	206
																													15	337	271	289	217	162		15	171	180	195	201	204

## Sheet: Fig2b
	0								0.003								0.01							0.025								0.05								0.15
0	667	376	173	366	163	475		0	172	133	623	374	218	584		0	551	141	148	354	160		0	267	151	403	626	292	370		0	221	189	389	428	223	420		0	267	251	327	380	361	375
0.166667	654	353	166	358	157	472		0.166667	169	133	586	348	213	565		0.166667	535	139	147	350	149		0.166667	259	145	396	599	277	369		0.166667	219	187	370	412	220	419		0.166667	258	249	320	377	355	362
0.333333	640	355	160	351	144	463		0.333333	157	130	549	332	202	544		0.333333	500	130	138	325	141		0.333333	243	145	389	581	264	358		0.333333	216	187	353	401	215	399		0.333333	255	245	304	369	345	349
0.5	618	343	156	339	146	452		0.5	157	131	540	325	203	533		0.5	502	131	139	324	142		0.5	244	145	395	575	272	360		0.5	220	189	354	398	218	403		0.5	266	252	319	375	350	358
0.666667	617	346	151	342	149	444		0.666667	153	129	530	314	200	530		0.666667	500	129	136	322	147		0.666667	249	148	397	572	271	361		0.666667	225	197	362	404	226	412		0.666667	270	257	323	387	357	367
0.833333	615	332	146	344	145	438		0.833333	153	126	535	308	198	532		0.833333	499	136	139	324	145		0.833333	248	153	398	581	276	360		0.833333	227	204	366	405	230	421		0.833333	269	265	332	392	359	368
1	617	330	145	341	151	440		1	153	131	530	316	202	528		1	497	136	144	324	148		1	252	159	401	580	280	365		1	237	208	369	413	235	420		1	278	269	339	397	362	380
1.16667	616	336	147	342	146	440		1.16667	151	128	533	303	200	531		1.16667	501	136	143	327	152		1.16667	251	162	402	589	287	366		1.16667	239	213	378	420	238	427		1.16667	287	270	352	402	362	393
1.33333	617	338	148	337	152	439		1.33333	155	131	527	301	197	532		1.33333	501	139	147	327	150		1.33333	256	166	359	593	287	366		1.33333	245	217	380	423	241	426		1.33333	292	278	355	398	366	400
1.5	620	338	151	336	156	437		1.5	155	131	533	313	204	532		1.5	508	141	146	329	153		1.5	259	167	407	607	293	373		1.5	249	225	387	422	246	432		1.5	295	281	363	402	367	407
1.66667	626	341	158	344	167	439		1.66667	155	133	534	315	203	534		1.66667	510	142	149	331	153		1.66667	261	173	416	616	294	379		1.66667	254	225	387	430	253	429		1.66667	301	286	367	400	368	418
1.83333	630	344	169	343	182	442		1.83333	158	128	537	313	206	537		1.83333	512	142	153	331	156		1.83333	262	174	374	598	301	392		1.83333	259	232	387	431	254	436		1.83333	301	286	365	399	365	423
2	631	354	200	343	216	442		2	152	134	537	303	203	539		2	518	146	151	336	160		2	268	175	378	617	301	381		2	265	238	389	439	258	436		2	302	290	365	398	369	431
2.16667	626	359	260	346	277	446		2.16667	160	133	540	297	207	538		2.16667	525	146	152	335	162		2.16667	271	179	385	587	301	386		2.16667	265	236	396	439	262	442		2.16667	303	290	365	399	365	438
2.33333	628	368	418	352	358	447		2.33333	155	138	544	312	207	543		2.33333	530	150	157	340	161		2.33333	272	184	391	591	304	387		2.33333	269	244	396	442	265	444		2.33333	304	292	361	397	365	440
2.5	631	382	818	354	476	452		2.5	158	136	544	319	208	544		2.5	534	156	155	342	165		2.5	273	186	428	583	299	391		2.5	274	243	401	446	267	440		2.5	302	293	360	396	365	444
2.66667	633	410	1797	366	703	459		2.66667	166	138	550	324	209	549		2.66667	545	159	158	344	170		2.66667	272	192	417	604	308	397		2.66667	280	251	410	447	274	444		2.66667	304	293	361	390	360	441
2.83333	636	455	3322	372	1023	465		2.83333	165	143	550	328	212	552		2.83333	549	166	163	347	175		2.83333	278	193	406	618	314	397		2.83333	280	261	414	446	272	448		2.83333	302	294	361	391	361	443
3	642	553	3873	381	1234	474		3	164	143	558	320	217	550		3	567	178	162	347	179		3	280	197	416	620	320	404		3	289	274	416	450	275	452		3	300	291	359	388	357	448
3.16667	646	657	4650	396	1351	482		3.16667	166	143	559	345	217	557		3.16667	602	189	165	352	182		3.16667	284	202	479	621	327	408		3.16667	293	289	426	452	277	457		3.16667	300	293	359	385	355	449
3.33333	645	742	5800	424	1434	496		3.33333	170	145	581	426	218	558		3.33333	663	200	170	355	180		3.33333	280	204	453	621	337	410		3.33333	299	310	433	458	279	456		3.33333	299	290	354	380	353	447
3.5	643	810	5946	465	1492	508		3.5	168	148	643	639	225	559		3.5	825	213	175	359	194		3.5	287	212	533	605	342	416		3.5	308	339	442	463	282	474		3.5	299	289	354	377	351	449
3.66667	642	857	6138	528	1559	524		3.66667	175	148	875	1452	232	556		3.66667	1204	222	180	361	199		3.66667	286	217	542	642	348	419		3.66667	317	394	449	468	283	488		3.66667	297	289	349	377	350	449
3.83333	644	894	6210	650	1606	546		3.83333	181	156	1845	3898	235	561		3.83333	1999	239	186	363	207		3.83333	290	224	635	655	356	422		3.83333	327	451	460	468	287	499		3.83333	293	288	349	374	344	449
4	651	931	6238	905	1641	570		4	187	152	3646	4740	248	561		4	2760	270	195	364	211		4	291	242	799	680	366	431		4	344	494	466	475	288	505		4	295	285	347	370	343	451
4.16667	649	960	6257	1404	1665	597		4.16667	191	159	4471	4854	266	569		4.16667	3352	296	202	369	221		4.16667	291	272	1125	711	385	432		4.16667	364	549	483	483	291	517		4.16667	295	289	340	367	340	449
4.33333	654	987	6278	2305	1699	630		4.33333	199	160	4541	4893	316	585		4.33333	3521	329	216	370	233		4.33333	296	305	1702	749	402	443		4.33333	395	639	497	491	300	531		4.33333	293	285	339	364	341	444
4.5	661	1005	6258	2874	1730	678		4.5	215	161	4582	4910	442	615		4.5	3659	353	231	375	249		4.5	301	324	2317	797	435	453		4.5	437	755	533	500	303	562		4.5	292	281	335	363	338	448
4.66667	678	1018	6265	3262	1743	770		4.66667	235	162	4660	4895	902	704		4.66667	3542	376	256	376	270		4.66667	303	348	2521	880	485	482		4.66667	501	886	583	508	308	605		4.66667	287	282	334	357	334	447
4.83333	717	1037	6248	3981	1753	893		4.83333	259	161	4650	4893	1621	856		4.83333	3490	390	290	377	296		4.83333	307	375	2581	991	551	550		4.83333	597	1018	668	519	317	666		4.83333	289	283	331	356	333	449
5	832	1047	6237	4457	2777	999		5	290	167	4597	4889	2223	1179		5	3435	425	337	385	327		5	311	395	2610	1138	645	661		5	677	1132	791	532	328	749		5	288	279	327	353	329	446
5.16667	1237	1053	6184	4794	4445	1067		5.16667	360	169	4586	4861	2577	1489		5.16667	3494	434	408	394	357		5.16667	322	413	2630	1317	777	842		5.16667	778	1187	940	547	344	865		5.16667	286	283	326	350	326	456
5.33333	2701	1056	6184	4972	4898	1117		5.33333	494	174	4590	4826	2865	2127		5.33333	3667	467	501	396	392		5.33333	336	431	2644	1550	938	1150		5.33333	872	1253	1037	556	367	1009		5.33333	284	284	323	348	324	451
5.5	4486	1066	6178	5088	5031	1161		5.5	754	184	4562	4842	3128	2968		5.5	3614	491	597	408	434		5.5	357	443	2653	1852	1118	1602		5.5	949	1296	1109	566	382	1148		5.5	287	290	321	344	321	458
5.66667	5041	1112	6115	5129	5179	1189		5.66667	1000	196	4543	4829	3288	3451		5.66667	3575	525	715	417	466		5.66667	378	457	2647	2045	1294	2072		5.66667	999	1348	1164	575	396	1279		5.66667	287	292	315	346	318	465
5.83333	5254	1258	6111	5192	5333	1214		5.83333	1617	219	4478	4778	3421	3686		5.83333	3570	555	830	434	510		5.83333	414	473	2646	2157	1454	2310		5.83333	1035	1382	1218	588	418	1381		5.83333	287	298	317	353	320	493
6	5309	2223	6089	5261	5418	1237		6	2367	252	4515	4774	3549	3917		6	3566	591	955	453	547		6	476	515	2640	2219	1557	2368		6	1051	1476	1307	589	443	1450		6	288	304	317	357	317	521
6.16667	5444	3151	6030	5350	5518	1248		6.16667	3327	297	4469	4774	3600	4226		6.16667	3558	618	1115	466	590		6.16667	564	556	2636	2255	1625	2403		6.16667	1062	1498	1344	602	466	1492		6.16667	286	311	314	369	314	557
6.33333	5502	3645	6001	5384	5527	1260		6.33333	3860	362	4413	4741	3678	4408		6.33333	3541	650	1363	498	618		6.33333	678	582	2637	2285	1690	2422		6.33333	1082	1536	1356	606	480	1552		6.33333	288	317	311	385	312	598
6.5	5506	4160	5964	5423	5563	1274		6.5	4010	467	4395	4705	3738	4307		6.5	3544	689	1622	587	659		6.5	829	634	2613	2301	1744	2426		6.5	1087	1570	1369	616	502	1592		6.5	292	332	310	386	310	631
6.66667	5469	4533	5925	5455	5563	1283		6.66667	4022	587	4376	4667	3695	4087		6.66667	3538	730	1856	746	713		6.66667	1037	682	2594	2307	1755	2424		6.66667	1097	1586	1368	621	516	1604		6.66667	291	338	317	381	309	674
6.83333	5513	4582	5872	5453	5611	1294		6.83333	4061	703	4322	4624	3698	4079		6.83333	3518	770	2016	1109	767		6.83333	1312	718	2637	2323	1785	2438		6.83333	1097	1598	1381	628	534	1605		6.83333	300	361	315	383	307	708
7	5551	4726	5855	5478	5634	1299		7	4087	820	4338	4629	3711	4070		7	3501	795	2144	1792	800		7	1590	852	2581	2316	1803	2432		7	1100	1606	1385	630	545	1663		7	308	383	319	393	306	724
7.16667	5505	4856	5809	5504	5506	1301		7.16667	4101	996	4313	4596	3637	3972		7.16667	3499	758	2244	2441	851		7.16667	1864	974	2587	2332	1828	2435		7.16667	1105	1616	1379	640	560	1690		7.16667	317	406	318	392	308	735
7.33333	5478	4913	5780	5509	5535	1304		7.33333	4075	1188	4297	4594	3548	3874		7.33333	3487	853	2317	2787	923		7.33333	1992	1143	2599	2329	1846	2430		7.33333	1111	1617	1378	668	574	1695		7.33333	329	430	320	405	309	739
7.5	5556	4979	5720	5489	5590	1992		7.5	4086	1417	4277	4574	3581	4104		7.5	3481	911	2369	2912	1013		7.5	2047	1343	2570	2336	1857	2437		7.5	1114	1621	1369	791	582	1694		7.5	342	451	323	409	308	740
7.66667	5494	5052	5701	5488	5631	3300		7.66667	4052	1733	4283	4529	3580	4083		7.66667	3463	956	2415	2952	1111		7.66667	2086	1508	2566	2341	1872	2441		7.66667	1110	1615	1366	1064	586	1693		7.66667	359	469	321	426	307	737
7.83333	5532	5110	5654	5457	5655	4042		7.83333	4079	1990	4223	4526	3586	4156		7.83333	3448	1046	2438	2981	1237		7.83333	2123	1599	2572	2342	1871	2436		7.83333	1106	1614	1365	1192	591	1694		7.83333	371	486	325	442	304	735
8	5496	5163	5638	5457	5562	4236		8	4036	2180	4222	4501	3582	4113		8	3438	1147	2480	2994	1339		8	2120	1713	2578	2347	1882	2428		8	1110	1615	1354	1283	603	1694		8	384	508	330	448	308	731
8.16667	5528	5197	5574	5473	5553	4261		8.16667	4056	2312	4182	4490	3594	4238		8.16667	3439	1244	2517	3003	1417		8.16667	2142	1777	2556	2347	1888	2430		8.16667	1107	1616	1345	1321	610	1703		8.16667	397	515	340	456	310	729
8.33333	5436	5296	5554	5462	5557	4363		8.33333	4020	2446	4210	4475	3585	4078		8.33333	3420	1416	2545	3007	1458		8.33333	2137	1846	2577	2346	1884	2423		8.33333	1106	1620	1343	1346	619	1688		8.33333	407	533	341	466	309	724
8.5	5489	5337	5511	5410	5611	4408		8.5	4059	2523	4153	4452	3585	4112		8.5	3390	1571	2558	3007	1483		8.5	2162	1874	2634	2347	1885	2436		8.5	1105	1605	1337	1356	622	1689		8.5	411	539	345	473	316	718
8.66667	5602	5380	5514	5362	5649	4447		8.66667	4021	2598	4123	4445	3587	4151		8.66667	3364	1566	2576	3037	1607		8.66667	2159	1896	2534	2336	1893	2429		8.66667	1104	1597	1326	1360	625	1676		8.66667	422	544	357	480	328	717
8.83333	5420	5378	5478	5381	5709	4489		8.83333	4010	2659	4117	4446	3583	4088		8.83333	3321	1798	2585	3037	1668		8.83333	2170	1927	2505	2347	1904	2437		8.83333	1104	1596	1327	1373	627	1690		8.83333	419	548	367	490	339	708
9	5374	5423	5462	5382	5593	4560		9	4040	2721	4072	4406	3563	4100		9	3327	1824	2608	3040	1693		9	2154	1932	2496	2345	1901	2418		9	1098	1599	1313	1387	628	1686		9	419	551	380	488	354	711
9.16667	5492	5440	5439	5419	5624	4545		9.16667	3932	2787	4139	4407	3576	4170		9.16667	3330	2023	2613	3034	1712		9.16667	2131	1943	2506	2328	1899	2425		9.16667	1099	1595	1305	1387	636	1682		9.16667	418	556	399	491	371	701
9.33333	5450	5452	5390	5428	5645	4487		9.33333	3949	2838	4044	4394	3566	4030		9.33333	3316	2129	2634	3013	1772		9.33333	2140	1960	2497	2334	1891	2307		9.33333	1093	1582	1297	1388	640	1665		9.33333	419	550	410	492	378	692
9.5	5618	5462	5369	5467	5622	4547		9.5	3923	2868	4008	4387	3544	4058		9.5	3309	2279	2598	3030	1778		9.5	2138	1963	2535	2330	1891	2320		9.5	1089	1575	1296	1393	640	1639		9.5	421	551	422	492	381	692
9.66667	5497	5447	5308	5446	5688	4551		9.66667	3901	2896	4018	4363	3570	4068		9.66667	3286	2398	2534	3017	1837		9.66667	2139	1977	2548	2321	1883	2282		9.66667	1088	1573	1288	1388	643	1659		9.66667	420	555	428	492	389	688
9.83333	5456	5457	5310	5434	5513	4520		9.83333	3994	2921	3995	4361	3562	4071		9.83333	3274	2471	2543	3022	1901		9.83333	2160	1970	2530	2322	1894	2279		9.83333	1079	1560	1285	1385	645	1646		9.83333	419	555	437	494	393	682
10	5533	5470	5284	5503	5590	4573		10	3892	2900	3966	4323	3541	4122		10	3273	2557	2536	3019	1950		10	2167	1975	2526	2313	1896	2252		10	1078	1552	1272	1376	641	1628		10	421	546	446	493	395	675
								10.1667	3887	2947	3938	4322	3523	4004		10.1667	3270	2637	2528	3004	1992		10.1667	2122	1983	2545	2326	1888	2240		10.1667	1077	1541	1269	1384	648	1632		10.1667	434	541	451	491	394	669
								10.3333	3881	2976	3949	4303	3481	3998		10.3333	3235	2718	2515	3014	1981		10.3333	2109	1990	2520	2321	1885	2242		10.3333	1071	1536	1266	1387	644	1612		10.3333	432	541	455	489	401	666
								10.5	3850	3005	3901	4270	3382	3972		10.5	3201	2734	2501	2988	2003		10.5	2095	1985	2471	2312	1886	2227		10.5	1071	1528	1259	1375	644	1599		10.5	444	538	457	488	397	660
								10.6667	3822	3040	3879	4189	3272	3983		10.6667	3158	2831	2503	2985	2026		10.6667	2083	1980	2461	2313	1887	2221		10.6667	1066	1550	1249	1378	641	1587		10.6667	475	530	455	488	397	652
								10.8333	3775	3058	3887	4182	3519	4078		10.8333	3197	2861	2482	2981	2051		10.8333	2071	1977	2464	2314	1885	2177		10.8333	1066	1548	1247	1367	638	1563		10.8333	477	529	460	481	401	651
								11	3767	3064	3836	4169	4022	4158		11	3177	2902	2471	2963	2065		11	2088	1968	2488	2313	1882	2153		11	1054	1542	1243	1367	646	1546		11	481	531	460	483	411	645
								11.1667	3788	3076	3831	4159	4190	4089		11.1667	3165	2905	2472	2927	2087		11.1667	2051	1948	2499	2306	1880	2162		11.1667	1054	1538	1234	1370	639	1579		11.1667	482	522	458	480	414	641
								11.3333	3753	3116	3814	4144	4257	3875		11.3333	3150	2912	2436	2907	2099		11.3333	2064	1959	2503	2298	1879	2152		11.3333	1054	1521	1229	1360	643	1528		11.3333	480	520	455	474	406	636
								11.5	3786	3101	3798	4144	4292	3933		11.5	3136	2927	2428	2890	2103		11.5	2105	1963	2505	2301	1872	2141		11.5	1041	1521	1219	1357	638	1527		11.5	478	520	453	470	410	626
								11.6667	3740	3102	3783	3958	4292	4114		11.6667	3139	2907	2409	2908	2130		11.6667	2196	1957	2524	2299	1854	2143		11.6667	1039	1507	1212	1358	638	1518		11.6667	479	516	453	473	408	622
								11.8333	3684	3052	3758	3951	4385	4199		11.8333	3121	2922	2395	2879	2136		11.8333	2029	1948	2534	2286	1839	2119		11.8333	1041	1506	1211	1349	629	1493		11.8333	475	511	451	467	408	621
								12	3665	3088	3744	3926	4433	4386		12	3095	2854	2401	2878	2120		12	2008	1967	2548	2292	1843	2117		12	1029	1490	1202	1347	628	1492		12	473	509	448	464	409	615
																12.1667	3089	2865	2367	2873	2139		12.1667	2001	1970	2559	2287	1839	2124		12.1667	1028	1492	1198	1341	629	1485		12.1667	469	504	444	462	410	614
																12.3333	3075	2860	2351	2882	2140		12.3333	1984	1976	2547	2270	1849	2122		12.3333	1030	1491	1193	1338	627	1468		12.3333	467	502	445	463	407	607
																12.5	3042	2850	2347	2872	2147		12.5	2003	1976	2581	2268	1831	2109		12.5	1023	1484	1187	1341	625	1443		12.5	463	500	441	459	404	604
																12.6667	3037	2876	2337	2884	2163		12.6667	1964	1976	2534	2271	1839	2080		12.6667	1012	1478	1176	1335	623	1444		12.6667	463	501	436	458	405	599
																12.8333	3011	2885	2321	2880	2159		12.8333	1984	1970	2544	2266	1841	2064		12.8333	1010	1489	1175	1326	617	1455		12.8333	461	490	435	452	405	592
																13	3015	2887	2326	2910	2177		13	2000	1989	2458	2259	1836	2049		13	1017	1530	1164	1322	620	1433		13	459	487	432	452	401	586
																															13.1667	1010	1526	1163	1320	612	1421		13.1667	452	488	429	448	403	584
																															13.3333	1009	1326	1161	1317	611	1420		13.3333	454	486	427	448	404	580
																															13.5	1005	1432	1156	1304	609	1413		13.5	450	482	425	445	401	576
																															13.6667	1004	1394	1153	1309	609	1401		13.6667	452	476	423	440	403	567
																															13.8333	996	1338	1154	1308	605	1389		13.8333	448	477	425	440	398	565
																															14	994	1341	1146	1298	603	1377		14	438	473	419	437	394	554
																															14.1667	996	1338	1151	1296	598	1364		14.1667	436	467	414	435	394	552
																															14.3333	990	1335	1152	1290	598	1361		14.3333	436	463	410	432	393	540
																															14.5	991	1311	1199	1281	596	1334		14.5	424	463	412	426	390	536
																															14.6667	986	1311	1269	1284	594	1353		14.6667	432	462	408	420	389	526
																															14.8333	984	1315	1279	1271	592	1333		14.8333	421	453	410	421	385	524
																															15	984	1270	1298	1269	588	1327		15	418	452	410	414	385	514

## Sheet: Fig2c
	0						0.003						0.01						0.025						0.05						0.15
0	326	136	297	136		0	156	119	379	187		0	460	296	496	146		0	241	304	155	265		0	177	169	250	243		0	218	218	233	240
0.166667	320	134	293	130		0.166667	157	115	359	183		0.166667	443	295	480	143		0.166667	238	293	150	256		0.166667	172	164	247	243		0.166667	215	212	226	232
0.333333	315	136	293	131		0.333333	155	113	356	180		0.333333	439	293	460	145		0.333333	238	293	151	253		0.333333	176	165	245	247		0.333333	217	211	222	231
0.5	315	131	289	127		0.5	151	111	354	178		0.5	437	290	456	148		0.5	238	291	155	255		0.5	177	170	243	249		0.5	214	212	225	230
0.666667	312	132	286	126		0.666667	146	109	345	176		0.666667	436	287	448	139		0.666667	229	287	153	249		0.666667	174	171	242	239		0.666667	205	203	211	220
0.833333	303	129	273	121		0.833333	143	105	329	173		0.833333	419	267	429	138		0.833333	227	285	149	245		0.833333	176	174	236	240		0.833333	204	200	212	217
1	298	129	270	123		1	147	106	329	175		1	431	261	434	137		1	224	281	150	243		1	176	181	233	239		1	198	194	203	211
1.16667	295	128	265	122		1.16667	142	106	321	172		1.16667	432	262	421	141		1.16667	226	285	153	248		1.16667	180	185	237	245		1.16667	196	196	204	213
1.33333	294	128	265	122		1.33333	144	107	320	171		1.33333	432	265	422	143		1.33333	229	295	157	250		1.33333	183	192	235	248		1.33333	194	192	201	209
1.5	294	131	266	121		1.5	142	107	324	172		1.5	433	270	427	147		1.5	233	306	165	254		1.5	186	195	243	249		1.5	193	191	200	209
1.66667	297	131	267	124		1.66667	144	107	324	172		1.66667	437	270	429	148		1.66667	237	308	169	256		1.66667	190	198	243	254		1.66667	187	189	199	203
1.83333	296	132	269	122		1.83333	146	108	326	178		1.83333	447	268	432	153		1.83333	239	315	172	261		1.83333	190	202	246	254		1.83333	186	189	200	201
2	300	135	270	127		2	147	111	329	177		2	443	273	435	154		2	242	319	179	263		2	200	208	248	260		2	186	188	198	197
2.16667	304	137	271	126		2.16667	149	112	329	181		2.16667	443	275	437	156		2.16667	241	322	183	262		2.16667	204	205	253	262		2.16667	184	186	196	195
2.33333	308	139	272	129		2.33333	151	116	332	179		2.33333	439	278	447	156		2.33333	239	328	191	269		2.33333	206	214	254	265		2.33333	178	183	192	193
2.5	308	142	278	129		2.5	151	122	338	183		2.5	457	283	455	161		2.5	242	329	196	274		2.5	211	217	259	264		2.5	177	181	190	188
2.66667	314	143	281	134		2.66667	152	127	342	189		2.66667	458	280	460	164		2.66667	244	338	203	275		2.66667	215	220	257	269		2.66667	174	180	187	186
2.83333	314	148	288	136		2.83333	152	128	339	192		2.83333	458	280	465	164		2.83333	248	343	209	281		2.83333	215	224	260	274		2.83333	171	179	184	184
3	321	148	306	145		3	153	145	344	197		3	465	292	478	168		3	249	348	212	290		3	219	226	263	273		3	170	178	185	180
3.16667	326	150	338	158		3.16667	156	166	348	203		3.16667	469	305	479	172		3.16667	251	354	223	312		3.16667	220	225	266	281		3.16667	164	178	183	178
3.33333	333	153	424	178		3.33333	161	211	353	209		3.33333	476	325	483	176		3.33333	252	360	225	326		3.33333	222	228	265	279		3.33333	163	173	180	177
3.5	340	156	728	224		3.5	163	324	357	224		3.5	474	366	483	182		3.5	259	365	233	343		3.5	222	230	272	283		3.5	161	172	180	171
3.66667	349	155	1870	315		3.66667	165	646	356	243		3.66667	497	414	493	189		3.66667	256	371	242	353		3.66667	225	232	273	286		3.66667	158	172	175	172
3.83333	375	166	4286	502		3.83333	170	1223	361	291		3.83333	508	555	500	194		3.83333	260	381	251	361		3.83333	230	234	276	291		3.83333	156	170	174	169
4	429	170	5039	1150		4	172	1905	359	427		4	520	839	510	201		4	263	381	263	376		4	228	240	278	295		4	156	171	175	168
4.16667	595	175	5402	3106		4.16667	172	2369	362	929		4.16667	540	1409	523	220		4.16667	262	390	282	386		4.16667	232	244	280	298		4.16667	157	171	177	166
4.33333	1294	187	5627	4602		4.33333	174	2601	367	2399		4.33333	576	2375	528	238		4.33333	262	396	303	401		4.33333	237	250	285	296		4.33333	154	170	178	166
4.5	3605	210	5698	5133		4.5	174	2740	368	3103		4.5	596	2703	533	266		4.5	265	402	331	414		4.5	235	253	291	296		4.5	152	168	174	162
4.66667	4873	250	5753	5610		4.66667	176	2847	371	3405		4.66667	635	2771	542	296		4.66667	265	413	376	441		4.66667	240	261	307	296		4.66667	151	168	172	163
4.83333	5359	349	5822	5950		4.83333	182	2943	380	3557		4.83333	676	2782	550	339		4.83333	269	424	444	481		4.83333	245	271	330	296		4.83333	149	167	168	159
5	5827	670	5920	6025		5	184	2995	391	3637		5	699	2806	566	395		5	268	445	529	537		5	248	283	344	295		5	149	165	169	158
5.16667	5938	1989	5981	5881		5.16667	187	3035	412	3669		5.16667	751	2816	592	479		5.16667	269	467	645	612		5.16667	253	304	352	299		5.16667	150	166	175	158
5.33333	6032	4332	5993	5950		5.33333	187	3062	462	3678		5.33333	779	2824	657	587		5.33333	268	489	781	716		5.33333	259	324	368	297		5.33333	150	167	175	158
5.5	6104	4909	6173	6041		5.5	191	3110	623	3666		5.5	823	2818	778	735		5.5	270	529	923	901		5.5	267	353	381	301		5.5	147	167	181	153
5.66667	6189	5180	6412	5951		5.66667	196	3137	1020	3734		5.66667	880	2814	1029	994		5.66667	274	574	1055	1059		5.66667	281	385	399	293		5.66667	146	168	180	154
5.83333	6172	5345	6341	5931		5.83333	201	3160	1681	3673		5.83333	910	2798	1489	1337		5.83333	273	647	1181	1234		5.83333	295	417	419	294		5.83333	144	164	183	153
6	6323	5460	6496	5962		6	207	3184	2678	3689		6	975	2805	2008	1660		6	277	728	1290	1349		6	307	454	441	291		6	143	165	186	152
6.16667	6383	5517	6628	5961		6.16667	224	3200	3081	3724		6.16667	1039	2809	2218	1858		6.16667	284	822	1350	1436		6.16667	327	505	470	293		6.16667	145	166	182	153
6.33333	6462	5566	6866	5940		6.33333	242	3243	3205	3780		6.33333	1125	2785	2291	1996		6.33333	292	922	1405	1474		6.33333	352	556	497	289		6.33333	143	168	182	152
6.5	6565	5607	6705	5905		6.5	274	3266	3281	3883		6.5	1248	2756	2330	2078		6.5	308	988	1442	1494		6.5	378	594	525	289		6.5	144	167	183	151
6.66667	6691	5585	6477	5877		6.66667	326	3265	3365	3596		6.66667	1305	2770	2353	2129		6.66667	312	1068	1469	1499		6.66667	407	625	554	291		6.66667	147	167	186	151
6.83333	6742	5578	6225	5914		6.83333	398	3275	3414	3592		6.83333	1406	2762	2420	2151		6.83333	330	1121	1491	1493		6.83333	439	653	574	288		6.83333	145	165	182	150
7	6803	5587	5981	5863		7	538	3282	3535	3729		7	1716	2760	2516	2189		7	346	1151	1508	1497		7	474	670	605	291		7	144	168	186	150
7.16667	6861	5572	5954	5869		7.16667	805	3289	3414	3999		7.16667	1897	2728	2625	2203		7.16667	361	1166	1515	1496		7.16667	502	682	629	293		7.16667	146	169	187	154
7.33333	6853	5531	6112	5941		7.33333	1266	3308	3379	3540		7.33333	2020	2729	2618	2233		7.33333	394	1183	1523	1484		7.33333	527	695	646	305		7.33333	143	166	187	153
7.5	6899	5531	6209	5894		7.5	2000	3322	3483	3666		7.5	2211	2717	2684	2272		7.5	419	1208	1529	1484		7.5	549	741	660	312		7.5	143	165	185	150
7.66667	6928	5531	6489	6206		7.66667	2594	3353	3473	3840		7.66667	2136	2715	2739	2296		7.66667	473	1218	1539	1478		7.66667	559	753	673	327		7.66667	141	169	184	148
7.83333	6895	5511	6487	6150		7.83333	2891	3350	3546	3673		7.83333	2061	2725	2778	2309		7.83333	529	1211	1543	1476		7.83333	571	757	674	336		7.83333	144	168	188	150
8	6903	5512	6109	6396		8	3030	3351	3410	3547		8	2117	2713	2841	2330		8	602	1237	1550	1464		8	581	768	682	366		8	144	167	185	150
						8.16667	3155	3366	3484	3568		8.16667	2149	2692	2989	2318		8.16667	678	1253	1561	1456		8.16667	584	764	681	376		8.16667	143	168	186	150
						8.33333	3149	3373	3635	3692		8.33333	2095	2687	2251	2294		8.33333	749	1254	1563	1446		8.33333	585	767	679	402		8.33333	145	167	188	150
						8.5	3144	3369	3689	3975		8.5	2082	2677	2397	2315		8.5	825	1253	1561	1441		8.5	588	760	680	434		8.5	144	169	184	150
						8.66667	3184	3379	3830	3393		8.66667	2075	2689	2390	2281		8.66667	878	1261	1573	1436		8.66667	590	766	669	454		8.66667	143	170	187	154
						8.83333	3296	3401	3999	3577		8.83333	2034	2667	2387	2242		8.83333	913	1270	1580	1431		8.83333	590	771	672	469		8.83333	146	168	187	151
						9	3240	3413	4112	3400		9	2096	2600	2292	2251		9	949	1265	1575	1423		9	591	766	678	481		9	146	169	185	159
						9.16667	3210	3450	4258	3377		9.16667	2083	2601	2280	2286		9.16667	981	1226	1570	1415		9.16667	592	767	671	495		9.16667	145	169	187	160
						9.33333	3424	3461	4424	3313		9.33333	2045	2592	2236	2302		9.33333	1006	1253	1569	1414		9.33333	589	742	661	507		9.33333	148	170	186	158
						9.5	3470	3458	4574	3287		9.5	2077	2582	2269	2327		9.5	1019	1276	1566	1410		9.5	584	744	649	510		9.5	148	167	183	157
						9.66667	3200	3479	4730	3410		9.66667	2048	2611	2251	2284		9.66667	1031	1294	1565	1398		9.66667	583	744	650	515		9.66667	149	169	184	158
						9.83333	3396	3466	4821	3251		9.83333	2040	2569	2246	2301		9.83333	1026	1276	1561	1385		9.83333	580	722	644	518		9.83333	149	171	182	160
						10	3219	3475	4796	3316		10	2055	2563	2248	2317		10	1063	1271	1560	1364		10	577	723	644	521		10	149	171	184	162
																		10.1667	1064	1280	1562	1363		10.1667	576	718	638	525		10.1667	151	171	182	161
																		10.3333	1079	1280	1558	1365		10.3333	574	705	640	525		10.3333	150	172	183	162
																		10.5	1084	1272	1553	1354		10.5	573	699	624	526		10.5	151	172	183	163
																		10.6667	1088	1256	1543	1342		10.6667	572	693	620	527		10.6667	152	170	183	163
																		10.8333	1092	1262	1539	1341		10.8333	573	701	618	521		10.8333	152	169	181	162
																		11	1099	1262	1537	1327		11	570	691	614	524		11	155	169	178	163
																		11.1667	1111	1270	1535	1318		11.1667	566	679	605	520		11.1667	151	171	178	164
																		11.3333	1072	1276	1535	1321		11.3333	563	679	614	522		11.3333	155	167	175	164
																		11.5	1082	1278	1538	1313		11.5	567	667	601	516		11.5	154	167	174	165
																		11.6667	1091	1282	1528	1296		11.6667	563	657	602	517		11.6667	153	165	175	168
																		11.8333	1102	1277	1519	1292		11.8333	555	653	592	514		11.8333	155	163	173	166
																		12	1078	1260	1508	1278		12	555	646	599	507		12	157	164	170	166
																								12.1667	555	642	587	506		12.1667	155	162	168	168
																								12.3333	573	630	587	505		12.3333	155	162	167	170
																								12.5	570	627	564	513		12.5	155	158	165	168
																								12.6667	574	624	571	510		12.6667	158	158	164	167
																								12.8333	578	617	562	510		12.8333	158	161	167	171
																								13	576	613	538	507		13	159	158	163	170
																														13.1667	158	158	162	172
																														13.3333	160	158	163	170
																														13.5	159	157	163	172
																														13.6667	160	161	163	174
																														13.8333	163	159	166	177
																														14	160	158	164	176
																														14.1667	163	161	163	175
																														14.3333	163	162	163	177
																														14.5	164	160	162	178
																														14.6667	165	161	163	176
																														14.8333	166	161	166	175
																														15	166	160	165	177

## Sheet: Fig2d
		No DT (Ave&SD)		Pre DT		Post DT
	0	4.2262	1.95737	3.80624	0.98016	4.18307	0.537604
	0.3	4.64499	1.16726	4.75655	1.01888	5.02247	1.32342
	1	5.79119	0.541395	4.52379	1.42322	4.79632	0.598535
	2.5	5.72845	0.983757	4.65963	0.650674	5.58987	1.05149
	5	15	0	4.69777	0.684209	6.08278	0.927768
	15	15	0	7.95129	1.01403	15	0
	Raw data_No DT
	0	1.57192	7.10881	6.21582	2.3795	3.728	4.35315
	0.3	3.84198	3.18647	6.60494	5.07279	4.51877
	1	5.49798	5.12456	6.57229	5.96992
	2.5	7.63913	4.98667	4.93176	4.87302	6.21754	5.72261
	5	15	15	15	15	15	15
	15	15	15	15	15	15	15
	Raw data_Pre DT
	0	5.12679	3.75045	4.77588	2.47512	4.02442	2.68479
	0.3	5.36667	6.52597	3.67789	3.52446	4.57779	4.86651
	1	3.48868	4.92286	5.11455	6.50713	2.01173	5.09778
	2.5	5.89866	4.63611	3.74982	4.33507	4.4803	4.85781
	5	4.33571	3.92171	4.588	6.10256	4.42222	4.81639
	15	8.09231	7.34603	9.15439	7.68333	9.15686	6.2748
	Raw data_Post DT
	0	4.25308	5.00075	3.52877	3.94969
	0.3	6.92476	3.56128	5.56175	4.0421
	1	5.00673	3.78877	5.36198	5.02778
	2.5	7.38267	5.29242	4.81176	4.87262
	5	5.89167	5.46034	5.33021	7.64889
	15	15	15	15	15

## Sheet: Fig2e
		No DT (Ave&SD)		Pre DT		Post DT
	0	6038.33	1529.04	5890.33	668.952	6685.25	648.637
	0.3	4079.2	780.581	4439.83	413.067	3942.25	550.691
	1	2411	345.192	3575.67	1227.47	2588.5	326.033
	2.5	868.333	290.109	2364.67	156.651	1371	182.753
	5	380.167	64.4836	1310.67	351.269	643	92.1439
	15	227	35.1568	524.333	105.309	227.25	9.57536
	Raw data_No DT
	0	8647	6751	5415	6713	4655	4049
	0.3	3292	4380	3925	3373	5426
	1	1892	2855	2509	2388
	2.5	615	452	1221	1071	707	1144
	5	355	377	425	435	253	436
	15	179	182	234	260	237	270
	Raw data_Pre DT
	0	5866	5786	4573	6278	6757	6082
	0.3	4101	3723	4660	4910	4794	4451
	1	3667	3405	2634	3395	6095	2258
	2.5	2196	2358	2653	2347	2193	2441
	5	1114	1621	1385	1393	648	1703
	15	482	556	460	494	414	740
	Raw data_Post DT
	0	6928	5607	6866	7340
	0.3	3470	3479	4821	3999
	1	2211	2824	2989	2330
	2.5	1111	1294	1580	1499
	5	592	771	682	527
	15	218	218	233	240

## Sheet: Fig2f
after reaction
	raw data (n=3)			average	SD
0	0.994894	1.00621	0.9989	1	0.0046827
1	1.03684	1.0637	1.03425	1.04493	0.0133167
5	0.927971	0.94753	0.922316	0.932605	0.0108026
10	0.85987	0.837719	0.817218	0.838269	0.0174169
20	0.764905	0.759485	0.723902	0.749431	0.0181863
before reaction
	raw data (n>4)						average	SD
0	1.09561	0.930066	1.0232	0.951127			1	0.0651121
1	0.591028	0.448553	0.340576	0.407167			0.446831	0.0917318
2	0.388313	0.321655	0.112255	0.232734	0.129371	0.147556	0.221981	0.103177
3	0.0757505	0.133249	0.0821689	0.207729	0.188875	0.0858461	0.128936	0.0527449
5	0.107709	0.0934011	0.0939359	0.142208	0.142275	0.0842415	0.110628	0.0233771
10	0.0461322	0.0510798	0.0422545	0.0791603	0.0758842		0.0589022	0.0154931
