# Supplementary material for: Macromolecular crowding and supersaturation protect hemodialysis patients from the onset of dialysis-related amyloidosis
Source: Nat Commun. 2022 Oct 3;13:5689. doi: 10.1038/s41467-022-33247-3 (PMC9530240; doi:10.1038/s41467-022-33247-3)
Supplement: Supplementary file 7 — Source data [file 41467_2022_33247_MOESM7_ESM.zip › SupplementaryData2/Figure3_data_value.xlsx]

## Sheet: Fig3a
	DT(+), N = 30				DT(-), N = 30
	Vintage (year)	b2m (mg/mL)			GFR (mL/min)	b2m (mg/mL)
#1	6	30.8		#1	-10.9333	1.7
#2	11	34.7		#2	-12.4667	1.3
#3	6	21.1		#3	-12.05	1.4
#4	13	27.4		#4	-13.0667	1.7
#5	2	28.4		#5	-10.3667	1.5
#6	19	17.8		#6	-12.6333	1
#7	14	22.5		#7	-10.8833	1.6
#8	18	22.6		#8	-11	1.2
#9	14	23		#9	-14.0667	1
#10	14	13.6		#10	-10.8167	0.9
#11	16	21.9		#11	-11.0167	1.5
#12	1	21.6		#12	-11	1.1
#13	3	17.5		#13	-11.5833	1.1
#14	20	19.2		#14	-17.7667	1.5
#15	22	26.7		#15	-8.73334	1.2
#16	6	20.4		#16	-7.01667	2
#17	1	27.7		#17	-8.8	1
#18	3	30.7		#18	-9.98334	1
#19	28	18.5		#19	-10.6833	0.9
#20	6	27.7		#20	-9.08333	1.1
#21	38	33.8		#21	-7.8	2.4
#22	4	20.3		#22	-8.1	0.7
#23	2	22.6		#23	-8.01667	1
#24	17	16		#24	-4.66667	0.9
#25	4	31.7		#25	-7.08333	1.4
#26	2	20.5		#26	-7.5	0.6
#27	3	25.2		#27	-9.4	1.1
#28	2	27.6		#28	-6.75	0.8
#29	2	22.1		#29	-10.3167	1.9
#30	2	23.9		#30	-6.65	1.9

## Sheet: Fig3b
		serum(-)							DT(-)#1					DT(-)#2					DT(-)#3					DT(+)#1						DT(+)#2						DT(+)#3
	0	1032	1061	667	275	321		0	577	439	476		0	762	596	506		0	661.311	751.773	929.578		0	789	647	1002	756		0	811	619	748	745		0	917	951	1258	1060
	0.166667	883	1035	674	288	299		0.166667	589	465	494		0.166667	753	603	511		0.166667	637.915	723.698	899.944		0.166667	746	709	1007	857		0.166667	789	686	749	776		0.166667	863	972	1290	1024
	0.333333	1041	1089	670	293	337		0.333333	619	475	524		0.333333	761	599	518		0.333333	655.072	740.855	917.101		0.333333	778	752	1098	852		0.333333	783	696	754	774		0.333333	961	1006	1447	1072
	0.5	958	1058	685	301	320		0.5	489	488	528		0.5	772	606	529		0.5	678.467	753.333	915.541		0.5	765	754	946	874		0.5	788	686	761	747		0.5	946	929	1376	1010
	0.666667	849	1073	674	314	312		0.666667	503	503	533		0.666667	761	614	523		0.666667	686.266	773.609	926.459		0.666667	755	726	894	860		0.666667	788	687	736	751		0.666667	1013	1010	1437	1137
	0.833333	1057	1026	661	290	340		0.833333	509	513	545		0.833333	764	600	529		0.833333	703.422	775.168	942.056		0.833333	776	747	869	860		0.833333	797	667	730	729		0.833333	1003	1019	1349	1122
	1	882	1040	623	307	333		1	505	505	541		1	760	602	538		1	704.982	778.288	932.698		1	741	767	914	870		1	824	660	685	712		1	1014	975	1266	1163
	1.16667	1013	1088	642	301	337		1.16667	561	511	547		1.16667	762	610	536		1.16667	708.102	792.325	942.056		1.16667	742	755	877	902		1.16667	799	663	651	729		1.16667	1003	1046	1206	1179
	1.33333	916	1100	691	316	387		1.33333	564	521	546		1.33333	759	609	536		1.33333	709.661	790.765	957.653		1.33333	737	756	987	912		1.33333	807	687	662	745		1.33333	989	1036	1115	1195
	1.5	1393	1061	808	336	500		1.5	664	519	547		1.5	762	608	531		1.5	712.781	793.885	954.533		1.5	743	748	938	901		1.5	803	659	628	721		1.5	996	1016	1162	1199
	1.66667	3355	999	1264	408	999		1.66667	568	519	547		1.66667	750	607	532		1.66667	711.221	786.086	959.212		1.66667	704	768	878	894		1.66667	795	665	667	726		1.66667	992	1039	1217	1232
	1.83333	12631	1102	3202	627	2767		1.83333	598	513	546		1.83333	742	600	529		1.83333	704.982	778.288	948.295		1.83333	729	763	879	899		1.83333	816	657	640	748		1.83333	1006	970	1168	1223
	2	24162	1468	10083	1287	8195		2	593	517	529		2	759	625	523		2	701.863	778.288	951.414		2	710	769	1025	902		2	803	644	635	742		2	1005	988	1077	1239
	2.16667	26645	3501	21729	2773	18797		2.16667	578	525	550		2.16667	758	622	515		2.16667	698.743	772.049	940.496		2.16667	777	772	969	896		2.16667	803	668	620	726		2.16667	1000	1051	1146	1250
	2.33333	27909	10750	25806	5983	25316		2.33333	579	511	546		2.33333	753	618	517		2.33333	700.303	764.251	926.459		2.33333	790	770	901	911		2.33333	794	668	567	734		2.33333	994	1049	1125	1254
	2.5	28477	20472	27465	10257	27648		2.5	547	516	533		2.5	755	614	517		2.5	689.385	759.571	906.183		2.5	790	760	891	910		2.5	791	661	577	765		2.5	1006	1053	1081	1261
	2.66667	28873	23438	28418	14710	28126		2.66667	567	511	530		2.66667	749	616	514		2.66667	681.587	753.333	882.787		2.66667	790	763	920	908		2.66667	795	661	586	722		2.66667	1001	1040	1121	1262
	2.83333	28720	24715	28480	16800	28883		2.83333	572	517	527		2.83333	729	608	506		2.83333	681.587	758.012	876.549		2.83333	785	776	987	923		2.83333	790	653	591	782		2.83333	1015	1044	1110	1246
	3	28718	25484	28937	17894	29000		3	524	513	531		3	746	589	507		3	662.87	739.295	846.914		3	816	785	1029	943		3	779	648	608	812		3	1018	1056	1121	1306
	3.16667	28831	25840	29073	19027	29654		3.16667	571	513	528		3.16667	745	598	499		3.16667	658.191	733.057	831.317		3.16667	901	832	1171	992		3.16667	791	655	645	856		3.16667	1062	1070	1109	1305
	3.33333	28809	26131	29213	23245	29978		3.33333	536	505	523		3.33333	734	609	497		3.33333	659.751	737.736	832.877		3.33333	1074	914	1519	1057		3.33333	810	659	620	966		3.33333	1042	1133	1154	1340
	3.5	28520	26243	29091	24626	29378		3.5	529	507	524		3.5	736	604	487		3.5	648.833	719.019	817.28		3.5	1499	1080	2362	1155		3.5	848	673	737	1164		3.5	1128	1155	1141	1375
	3.66667	28367	26279	28695	25271	29311		3.66667	532	512	531		3.66667	737	591	492		3.66667	648.833	726.818	834.437		3.66667	2491	1444	3938	1298		3.66667	947	691	951	1555		3.66667	1269	1190	1255	1401
	3.83333	28471	26085	29095	26104	29791		3.83333	528	514	538		3.83333	738	598	487		3.83333	645.714	723.698	804.803		3.83333	4284	2167	5802	1627		3.83333	1188	750	1484	2243		3.83333	1416	1262	1146	1492
	4	28448	25928	28977	26372	29565		4	506	515	550		4	743	605	486		4	633.236	703.422	798.564		4	6610	3502	7225	2112		4	1690	899	2467	3177		4	1736	1368	1234	1587
	4.16667	28282	26070	28688	27104	29755		4.16667	552	506	582		4.16667	737	612	487		4.16667	623.878	692.505	784.527		4.16667	8392	5423	8033	2849		4.16667	2561	1253	3767	3860		4.16667	2342	1522	1328	1702
	4.33333	28235	26144	28827	27438	29693		4.33333	544	522	637		4.33333	753	622	480		4.33333	628.557	690.945	782.967		4.33333	9413	7204	8440	3920		4.33333	3574	1938	4904	4294		4.33333	3325	1792	1636	1879
	4.5	28134	26121	28752	27718	29627		4.5	511	531	741		4.5	762	629	484		4.5	619.199	681.587	773.609		4.5	9845	8482	8656	5135		4.5	4315	2992	5562	4446		4.5	4794	2334	1816	2180
	4.66667	27922	25915	28028	26316	29736		4.66667	562	555	919		4.66667	738	638	478		4.66667	612.96	670.669	817.28		4.66667	9952	9142	8764	6268		4.66667	4723	4136	5865	4557		4.66667	6547	3191	2434	2672
	4.83333	27619	25768	28306	25293	29690		4.83333	551	568	1176		4.83333	800	652	480		4.83333	636.356	683.146	787.646		4.83333	10003	9469	9916	7243		4.83333	4920	4950	5981	4663		4.83333	8241	4564	3463	3346
	5	27705	25772	28458	25167	29699		5	572	603	1596		5	835	675	491		5	616.08	670.669	768.93		5	10018	9563	9989	7900		5	5048	5423	6056	4708		5	9535	6207	4738	4219
								5.16667	583	659	2117		5.16667	893	707	499		5.16667	634.796	665.99	762.691		5.16667	10057	9696	10016	8357		5.16667	5130	5607	6037	4738		5.16667	10288	7802	6405	5369
								5.33333	598	742	2688		5.33333	992	750	517		5.33333	642.594	670.669	754.892		5.33333	10032	9743	9940	8625		5.33333	5151	5731	6104	4758		5.33333	10669	8857	7771	6596
								5.5	637	849	3149		5.5	1140	826	535		5.5	669.109	676.908	750.213		5.5	9988	9707	9955	8816		5.5	5110	5674	6014	4713		5.5	10817	9806	8718	7710
								5.66667	702	992	3419		5.66667	1320	895	566		5.66667	695.624	665.99	765.81		5.66667	9866	9674	9867	8794		5.66667	5103	5624	5949	4672		5.66667	10894	10271	9262	8554
								5.83333	813	1195	3529		5.83333	1563	1008	614		5.83333	737.736	662.87	758.012		5.83333	9822	9666	9841	8869		5.83333	4903	5635	5903	4614		5.83333	10897	10578	9619	9135
								6	929	1450	3622		6	1861	1125	703		6	764.251	667.549	750.213		6	9801	9663	9850	8798		6	4928	5597	5889	4590		6	10931	10683	10036	9541
								6.16667	1104	1738	3656		6.16667	2142	1271	820		6.16667	820.4	672.229	761.131		6.16667	9760	9633	9785	8794		6.16667	4923	5460	5831	4554		6.16667	10983	10762	10190	9790
								6.33333	1313	2008	3673		6.33333	2394	1439	981		6.33333	895.265	694.064	761.131		6.33333	9721	9595	9782	8802		6.33333	4912	5458	5792	4541		6.33333	10963	10798	10274	9911
								6.5	1549	2258	3640		6.5	2517	1580	1181		6.5	982.608	695.624	773.609		6.5	9578	9514	9735	8661		6.5	4855	5362	5720	4520		6.5	10963	10785	10353	9901
								6.66667	1817	2459	3628		6.66667	2680	1731	1413		6.66667	1066.83	695.624	770.489		6.66667	9497	9432	9376	8674		6.66667	4880	5332	5707	4466		6.66667	10932	10814	10360	9961
								6.83333	2037	2588	3597		6.83333	2727	1845	1667		6.83333	1172.89	715.9	793.885		6.83333	9505	9399	9336	8663		6.83333	4853	5276	5628	4475		6.83333	10925	10840	10405	9963
								7	2253	2663	3580		7	2765	1925	1906		7	1255.55	739.295	804.803		7	9438	9405	9282	8657		7	4817	5237	5602	4415		7	10921	10850	10457	10006
								7.16667	2353	2700	3551		7.16667	2781	1996	2084		7.16667	1364.73	778.288	834.437		7.16667	9309	9281	9227	8537		7.16667	4801	5187	5577	4367		7.16667	10863	10836	10402	10024
								7.33333	2382	2633	3489		7.33333	2727	2035	2210		7.33333	1475.47	798.564	892.146		7.33333	9131	9176	9140	8504		7.33333	4753	5154	5497	4331		7.33333	10879	10823	10441	9964
								7.5	2507	2704	3452		7.5	2751	2040	2266		7.5	1611.16	874.989	963.892		7.5	9053	9174	9080	8430		7.5	4716	5088	5450	4291		7.5	10867	10820	10449	10054
								7.66667	2500	2694	3403		7.66667	2740	2045	2314		7.66667	1759.34	948.295	1076.19		7.66667	9008	9079	8980	8362		7.66667	4700	5007	5399	4261		7.66667	10788	10743	10413	10067
								7.83333	2504	2661	3374		7.83333	2721	2047	2328		7.83333	1884.11	1024.72	1193.17		7.83333	8928	9040	8895	8284		7.83333	4663	4958	5357	4241		7.83333	10780	10728	10389	9992
								8	2495	2621	3330		8	2680	2037	2336		8	1985.49	1133.9	1361.61		8	8850	8994	8817	8229		8	4627	4915	5310	4204		8	10748	10698	10375	9989
								8.16667	2472	2602	3286		8.16667	2659	2025	2307		8.16667	2094.67	1244.64	1516.02
								8.33333	2446	2565	3246		8.33333	2604	2006	2290		8.33333	2136.78	1353.82	1696.95
								8.5	2418	2530	3207		8.5	2586	1998	2295		8.5	2211.65	1481.71	1849.8
								8.66667	2375	2504	3170		8.66667	2549	1991	2266		8.66667	2217.89	1589.33	1943.38
								8.83333	2374	2468	3134		8.83333	2528	1973	2250		8.83333	2225.68	1668.87	2007.33
								9	2336	2425	3095		9	2498	1948	2238		9	2224.13	1770.25	2041.64
								9.16667	2279	2368	3062		9.16667	2419	1942	2218		9.16667	2183.57	1799.89	2040.08
								9.33333	2270	2350	3029		9.33333	2431	1918	2193		9.33333	2186.69	1866.95	2046.32
								9.5	2245	2326	2995		9.5	2409	1900	2166		9.5	2147.7	1863.84	2015.13
								9.66667	2213	2275	2944		9.66667	2366	1888	2159		9.66667	2163.3	1896.59	2041.64
								9.83333	2187	2263	2914		9.83333	2358	1866	2132		9.83333	2088.43	1851.36	1994.85
								10	2154	2214	2886		10	2322	1860	2105		10	2107.15	1885.67	2015.13
								10.1667	2102	2186	2840		10.1667	2310	1817	2083		10.1667	2065.04	1863.84	1980.81
								10.3333	2072	2157	2815		10.3333	2292	1822	2072		10.3333	2057.24	1851.36	1980.81
								10.5	2044	2127	2781		10.5	2252	1792	2050		10.5	2007.33	1809.25	1934.02
								10.6667	2035	2100	2748		10.6667	2220	1786	2017		10.6667	1990.17	1793.65	1921.54
								10.8333	1998	2071	2708		10.8333	2212	1767	2014		10.8333	1958.98	1782.73	1907.51
								11	1971	2037	2707		11	2150	1751	1978		11	1934.02	1768.69	1871.63
								11.1667	1950	2008	2666		11.1667	2159	1727	1948		11.1667	1905.95	1746.86	1865.4
								11.3333	1912	1981	2614		11.3333	2123	1709	1947		11.3333	1880.99	1710.99	1848.24
								11.5	1901	1954	2599		11.5	2088	1697	1932		11.5	1874.75	1710.99	1842
								11.6667	1871	1951	2552		11.6667	2078	1666	1892		11.6667	1838.88	1686.03	1831.08
								11.8333	1844	1917	2552		11.8333	2061	1674	1882		11.8333	1831.08	1671.99	1809.25
								12	1814	1864	2522		12	2025	1654	1869		12	1837.32	1662.63	1809.25
								12.1667	1780	1837	2468		12.1667	2002	1626	1847		12.1667	1795.21	1650.16	1793.65
								12.3333	1756	1827	2450		12.3333	2002	1603	1858		12.3333	1784.29	1620.52	1779.61
								12.5	1744	1783	2425		12.5	1961	1616	1797		12.5	1762.46	1600.25	1746.86
								12.6667	1724	1782	2399		12.6667	1922	1577	1776		12.6667	1731.26	1592.45	1751.54
								12.8333	1695	1747	2385		12.8333	1923	1569	1769		12.8333	1717.22	1547.22	1717.22
								13	1668	1722	2361		13	1863	1554	1761		13	1710.99	1545.66	1717.22
								13.1667	1646	1707	2347		13.1667	1850	1535	1745		13.1667	1690.71	1517.58	1671.99
								13.3333	1619	1666	2322		13.3333	1845	1534	1706		13.3333	1673.55	1512.9	1668.87
								13.5	1614	1668	2305		13.5	1830	1520	1707		13.5	1679.79	1505.11	1667.31
								13.6667	1580	1621	2275		13.6667	1804	1500	1692		13.6667	1618.96	1453.64	1625.2
								13.8333	1544	1599	2266		13.8333	1750	1496	1668		13.8333	1598.69	1447.4	1600.25
								14	1547	1576	2226		14	1763	1484	1655		14	1576.85	1419.32	1592.45
								14.1667	1517	1566	2203		14.1667	1749	1488	1645		14.1667	1572.17	1403.73	1578.41
								14.3333	1515	1567	2194		14.3333	1728	1436	1594		14.3333	1551.9	1400.61	1576.85
								14.5	1490	1551	2173		14.5	1730	1453	1609		14.5	1537.86	1372.53	1556.58
								14.6667	1460	1520	2146		14.6667	1694	1430	1583		14.6667	1520.7	1360.05	1550.34
								14.8333	1452	1495	2129		14.8333	1688	1424	1570		14.8333	1506.67	1336.66	1511.34
								15	1417	1444	2085		15	1658	1392	1570		15	1491.07	1319.5	1492.63

## Sheet: Fig3c
	DT(+)	#1	3.99887			DT(-)	#1	6.57239
		#2	4.26094				#2	6.40333
		#3	3.43052				#3	5.80658
		#4	4.13385				#4	5.75858
		#5	3.15025				#5	4.5331
		#6	4.37768				#6	4.85042
		#7	2.96743				#7	6.96474
		#8	3.43453				#8	6.0459
		#9	4.0681				#9	7.47072
		#10	4.59398				#10	4.65659
		#11	4.97619				#11	4.75772
		#12	5.05211				#12	4.57913
		#13	4.12387				#13	5.48819
		#14	3.66194				#14	5.53703
		#15	3.72901				#15	6.96944
		#16	3.80592				#16	5.3253
		#17	3.46639				#17	3.67535
		#18	3.97389				#18	5.00868
		#19	3.32617				#19	5.28327
		#20	3.18158				#20	3.28383
		#21	3.95709				#21	4.70167
		#22	3.86342				#22	4.62541
		#23	3.60124				#23	4.88965
		#24	2.99029				#24	5.87671
		#25	4.1698				#25	4.90169
		#26	4.26003				#26	7.45004
		#27	3.78284				#27	4.59697
		#28	3.75237				#28	5.20483
		#29	4.32965				#29	4.76044
		#30	3.75132				#30	5.51828
	average		3.87238			average		5.3832
	S.D.		0.510363			S.D.		0.995985

## Sheet: Fig3d
	DT(+)	#1	11066			DT(-)	#1	3667.59
		#2	7107.61				#2	4108.35
		#3	6834				#3	4110.64
		#4	8591				#4	1528.2
		#5	5178.75				#5	1498
		#6	6716				#6	2764.5
		#7	6365.33				#7	1418.28
		#8	6328.6				#8	2719.72
		#9	4521.8				#9	1260.62
		#10	3692.25				#10	3582.25
		#11	5567.5				#11	3405
		#12	4677.2				#12	4143.5
		#13	7096.25				#13	2186
		#14	6327.75				#14	3407.8
		#15	6691.4				#15	2024
		#16	6393.6				#16	4624
		#17	7215.6				#17	4936.67
		#18	5568.8				#18	2568.75
		#19	7118				#19	1938.6
		#20	6134.6				#20	3878.5
		#21	6860.25				#21	2195
		#22	7312.25				#22	3864.2
		#23	8927.25				#23	2900.8
		#24	8816.8				#24	3231.25
		#25	6043.75				#25	3790
		#26	3823.25				#26	2413.67
		#27	4766.75				#27	4106.4
		#28	4153.25				#28	3273.25
		#29	9619.5				#29	1505.6
		#30	7509				#30	2523.4
	average		6567.47			average		2985.82
	S.D.		1677.33			S.D.		1020.37

## Sheet: Fig3e
	vintage	lag time
	38	3.99887
	4	4.26094
	2	3.43052
	6	4.13385
	11	3.15025
	2	4.37768
	6	2.96743
	13	3.43453
	16	4.0681
	1	4.59398
	3	4.97619
	1	5.05211
	3	4.12387
	28	3.66194
	6	3.72901
	18	3.80592
	14	3.46639
	14	3.97389
	19	3.32617
	14	3.18158
	20	3.95709
	22	3.86342
	6	3.60124
	17	2.99029
	4	4.1698
	2	4.26003
	3	3.78284
	2	3.75237
	2	4.32965
	2	3.75132

## Sheet: Fig3f
	vintage	ThT
	38	11066
	4	7107.61
	2	6834
	6	8591
	11	5178.75
	2	6716
	6	6365.33
	13	6328.6
	16	4521.8
	1	3692.25
	3	5567.5
	1	4677.2
	3	7096.25
	28	6327.75
	6	6691.4
	18	6393.6
	14	7215.6
	14	5568.8
	19	7118
	14	6134.6
	20	6860.25
	22	7312.25
	6	8927.25
	17	8816.8
	4	6043.75
	2	3823.25
	3	4766.75
	2	4153.25
	2	9619.5
	2	7509
