# Supplementary material for: Macromolecular crowding and supersaturation protect hemodialysis patients from the onset of dialysis-related amyloidosis
Source: Nat Commun. 2022 Oct 3;13:5689. doi: 10.1038/s41467-022-33247-3 (PMC9530240; doi:10.1038/s41467-022-33247-3)
Supplement: Supplementary file 7 — Source data [file 41467_2022_33247_MOESM7_ESM.zip › SupplementaryData2/Figure4_data_value.xlsx]

## Sheet: Fig4a
		DT(+,Post)
		Relative weight	Relative b2m
	#1	0.948229	0.277037
	#2	0.953997	0.254451
	#3	0.981375	0.374906
	#4	0.945283	0.188196
	#5	0.952381	0.317694
	#6	0.954023	0.241148
	#7	0.936688	0.539595
	#8	0.939189	0.546936
	#9	0.952663	0.587281
	#10	0.942568	0.396514
	#11	0.933775	0.34465
	#12	0.928309	0.544184
	#13	0.93763	0.240801
	#14	0.958175	0.274305
	#15	0.955414	0.0594022
	#16	0.950262	0.172448
	#17	0.946882	0.2681
	#18	0.953488	0.176631
	#19	0.946588	0.166825
	#20	0.957597	0.18925
	#21	0.952243	0.242805
	#22	0.942982	0.205901
	#23	0.94052	0.39282
	#24	0.929948	0.185539
	#25	0.949833	0.29799
	#26	0.957353	0.866944
	#27	0.938725	0.214167
	#28	0.941986	0.104772

## Sheet: Fig4b
		Pre							Post
	0	890	2394	1714	794	1195		0	1003	864	1693	1005	1666
	0.166667	940	2424	1753	814	1249		0.166667	1082	917	1735	1063	1732
	0.333333	1004	2424	1828	915	1327		0.333333	1145	990	1811	1133	1820
	0.5	1071	2421	1888	967	1369		0.5	1193	1047	1858	1207	1871
	0.666667	1113	2487	1924	1010	1408		0.666667	1242	1108	1918	1266	1913
	0.833333	1168	2488	1953	1052	1473		0.833333	1309	1174	1973	1314	1996
	1	1215	2547	2004	1085	1495		1	1370	1239	2035	1383	2054
	1.16667	1237	2589	2046	1146	1544		1.16667	1429	1292	2108	1439	2124
	1.33333	1283	2604	2076	1163	1578		1.33333	1479	1334	2160	1513	2177
	1.5	1318	2655	2118	1197	1597		1.5	1518	1394	2216	1577	2238
	1.66667	1348	2653	2140	1226	1620		1.66667	1560	1449	2238	1609	2261
	1.83333	1368	2690	2153	1241	1656		1.83333	1582	1483	2280	1652	2297
	2	1391	2720	2218	1265	1693		2	1624	1527	2322	1694	2336
	2.16667	1419	2725	2235	1303	1708		2.16667	1641	1554	2358	1720	2394
	2.33333	1435	2744	2231	1309	1731		2.33333	1684	1574	2374	1757	2404
	2.5	1460	2764	2257	1329	1745		2.5	1695	1591	2393	1788	2410
	2.66667	1480	2747	2272	1350	1767		2.66667	1724	1626	2424	1797	2427
	2.83333	1487	2761	2299	1356	1781		2.83333	1737	1655	2431	1814	2432
	3	1510	2773	2317	1376	1788		3	1738	1681	2450	1799	2441
	3.16667	1520	2798	2326	1410	1799		3.16667	1745	1698	2443	1825	2453
	3.33333	1509	2781	2350	1418	1814		3.33333	1773	1700	2457	1834	2439
	3.5	1540	2808	2346	1439	1831		3.5	1784	1727	2475	1868	2463
	3.66667	1536	2801	2357	1435	1843		3.66667	1797	1736	2454	1862	2464
	3.83333	1571	2800	2359	1459	1862		3.83333	1803	1747	2483	1867	2459
	4	1589	2792	2372	1453	1868		4	1798	1748	2470	1869	2453
	4.16667	1595	2805	2383	1471	1886		4.16667	1785	1747	2487	1851	2427
	4.33333	1608	2823	2378	1477	1891		4.33333	1815	1755	2456	1871	2484
	4.5	1604	2831	2403	1502	1923		4.5	1814	1755	2464	1882	2430
	4.66667	1611	2823	2367	1509	1942		4.66667	1807	1758	2434	1865	2463
	4.83333	1649	2855	2328	1506	1956		4.83333	1795	1766	2427	1887	2440
	5	1667	2840	2398	1525	1995		5	1792	1755	2443	1845	2412
	5.16667	1701	2853	2439	1531	2027		5.16667	1780	1753	2422	1834	2386
	5.33333	1731	2905	2413	1559	2095		5.33333	1783	1753	2423	1854	2399
	5.5	1822	2944	2417	1552	2175		5.5	1773	1751	2412	1861	2390
	5.66667	1907	3023	2411	1584	2275		5.66667	1780	1734	2396	1866	2351
	5.83333	2034	3114	2403	1603	2385		5.83333	1777	1746	2369	1860	2323
	6	2180	3215	2488	1595	2498		6	1756	1730	2368	1834	2314
	6.16667	2320	3427	2485	1623	2676		6.16667	1751	1740	2383	1835	2310
	6.33333	2411	3688	2400	1643	2880		6.33333	1775	1731	2359	1840	2302
	6.5	2552	4132	2472	1672	3109		6.5	1752	1714	2352	1830	2289
	6.66667	2681	4668	2413	1691	3410		6.66667	1733	1717	2352	1829	2260
	6.83333	2850	5305	2554	1767	3897		6.83333	1753	1727	2332	1842	2276
	7	3214	5977	2579	1848	4532		7	1737	1721	2312	1828	2242
	7.16667	3521	6801	2616	1918	5400		7.16667	1731	1728	2306	1818	2224
	7.33333	3799	7711	2575	1979	6626		7.33333	1727	1718	2315	1814	2236
	7.5	4191	8799	2571	2089	8092		7.5	1726	1678	2302	1809	2217
	7.66667	4586	9835	2687	2197	9642		7.66667	1724	1688	2287	1804	2205
	7.83333	4870	10905	2735	2294	11302		7.83333	1719	1683	2286	1800	2194
	8	5428	11840	2863	2462	12684		8	1716	1655	2283	1811	2187
	8.16667	6047	12774	2941	2658	13896		8.16667	1720	1663	2288	1819	2160
	8.33333	6541	13452	2932	2803	14745		8.33333	1724	1668	2277	1823	2160
	8.5	7033	14024	3131	3010	15308		8.5	1692	1639	2284	1842	2169
	8.66667	7752	14371	3313	3254	15872		8.66667	1749	1645	2236	1861	2156
	8.83333	8486	14671	3436	3516	16217		8.83333	1758	1643	2260	1874	2151
	9	9202	14790	3564	3825	16498		9	1798	1651	2263	1916	2126
	9.16667	9991	14949	3745	4025	16626		9.16667	1834	1629	2263	1921	2111
	9.33333	10876	15127	3898	4018	16777		9.33333	1868	1602	2276	1967	2100
	9.5	11553	15161	4138	4454	16957		9.5	1883	1620	2246	1998	2103
	9.66667	12011	15270	4279	4901	16870		9.66667	2062	1626	2236	2028	2106
	9.83333	12376	15363	4495	5456	16692		9.83333	2195	1611	2245	2080	2081
	10	12810	15354	4727	5829	16730		10	2360	1607	2266	2135	2047
	10.1667	13122	15506	4871	6226	16696		10.1667	2611	1605	2268	2179	2089
	10.3333	13340	15589	5161	6518	16684		10.3333	2863	1595	2311	2248	2038
	10.5	13630	15644	5431	6850	16678		10.5	3116	1584	2318	2290	2028
	10.6667	13902	15673	5620	7125	16701		10.6667	3478	1586	2322	2340	2040
	10.8333	14004	15583	5901	7481	16703		10.8333	3860	1583	2320	2447	2056
	11	14102	15663	6239	7750	16612		11	4200	1609	2389	2523	2009
	11.1667	14260	15650	6626	7999	16614		11.1667	4523	1620	2433	2609	2037
	11.3333	14375	15768	6955	8261	16740		11.3333	4842	1613	2474	2722	2024
	11.5	14424	15817	7263	8446	16591		11.5	5147	1619	2523	2781	2014
	11.6667	14407	15751	7579	8653	16586		11.6667	5440	1684	2570	2905	2036
	11.8333	14487	15872	7749	8851	16505		11.8333	5680	1713	2641	2980	2040
	12	14499	15791	8297	9010	16473		12	5902	1754	2751	3074	2020
	12.1667	14615	15742	8549	9163	16452		12.1667	6142	1818	2856	3136	2042
	12.3333	14598	15714	8757	9284	16342		12.3333	6277	1861	2973	3243	2040
	12.5	14695	15834	8933	9389	16354		12.5	6426	1908	3098	3337	2045
	12.6667	14582	15822	9050	9496	16318		12.6667	6528	2025	3230	3412	2070
	12.8333	14611	15797	9228	9559	16224		12.8333	6601	2146	3385	3523	2068
	13	14581	15899	9369	9612	16019		13	6663	2268	3519	3583	2073
	13.1667	14687	15714	9599	9652	15951		13.1667	6731	2409	3672	3764	2105
	13.3333	14646	15954	9644	9700	16061		13.3333	6753	2602	3827	3850	2109
	13.5	14679	15714	9769	9693	15505		13.5	6800	2750	3942	3913	2137
	13.6667	14623	15814	9767	9728	15666		13.6667	6821	2936	4034	3983	2162
	13.8333	14578	15668	9796	9787	15570		13.8333	6840	3117	4199	4009	2200
	14	14505	15666	9828	9797	15502		14	6840	3304	4321	4100	2220
	14.1667	14583	15641	9865	9766	15572		14.1667	6837	3483	4440	4145	2274
	14.3333	14494	15647	9946	9827	15524		14.3333	6843	3650	4568	4191	2299
	14.5	14482	15706	10009	9855	15297		14.5	6817	3799	4708	4288	2337
	14.6667	14495	15744	10205	9865	15247		14.6667	6803	3951	4813	4420	2380
	14.8333	14411	15626	10636	9855	15145		14.8333	6800	4110	4878	4499	2431
	15	14403	15586	11120	9849	15173		15	6815	4216	4991	4533	2491

## Sheet: Fig4c
	Pre	#1	5.30515		Post	#1	7.42514
		#2	7.01991			#2	15
		#3	6.16136			#3	6.6399
		#4	6.09217			#4	5.88701
		#5	4.63876			#5	7.26179
		#6	5.0576			#6	9.28265
		#7	6.83312			#7	9.65145
		#8	5.32477			#8	8.46203
		#9	4.22993			#9	7.86173
		#10	6.74981			#10	7.31406
		#11	5.75889			#11	10.5974
		#12	6.98521			#12	11.6193
		#13	5.13614			#13	11.3716
		#14	6.08376			#14	6.78163
		#15	6.60543			#15	12.6083
		#16	6.24776			#16	5.78214
		#17	4.75939			#17	4.31749
		#18	5.80422			#18	6.50647
		#19	5.07773			#19	6.13695
		#20	4.43004			#20	5.79299
		#21	4.81686			#21	7.44252
		#22	4.23398			#22	8.89984
		#23	7.78236			#23	15
		#24	4.2979			#24	5.2984
		#25	4.39754			#25	5.30268
		#26	3.8552			#26	7.12422
		#27	5.26566			#27	15
		#28	5.00702			#28	7.03959
	Average		5.49849		Average		8.47883
	S.D.		1.00872		S.D.		3.00723

## Sheet: Fig4d
	Pre	#1	13392.7		Post	#1	6949.67
		#2	5367.4			#2	2327.5
		#3	11146.8			#3	8926
		#4	10577.2			#4	6131.17
		#5	10071.7			#5	3922
		#6	8592.17			#6	5253.75
		#7	11983.8			#7	5249.2
		#8	10846.4			#8	4103.17
		#9	9638.4			#9	5841.17
		#10	9811.33			#10	6026.2
		#11	10094.2			#11	3122.5
		#12	8717.5			#12	3607.8
		#13	11294.8			#13	4028.5
		#14	8011			#14	7722.8
		#15	13726.8			#15	5310.8
		#16	7712.2			#16	6527.33
		#17	9619.33			#17	5829.5
		#18	11208.2			#18	5225.6
		#19	10538.5			#19	7704.8
		#20	10586.5			#20	5984.4
		#21	10312.6			#21	5553.4
		#22	12731.2			#22	4589.75
		#23	9011.5			#23	2872.5
		#24	12364.5			#24	5289
		#25	12535.2			#25	4995.25
		#26	11949.7			#26	7716.25
		#27	9526.6			#27	2506.33
		#28	13121			#28	4896.33
	Average		10517.5		Average		5293.31
	S.D.		1860.23		S.D.		1615.18

## Sheet: Fig4e
	relative weight	relative lag time
	0.948229	1.39961
	0.953997	2.13678
	0.981375	1.07767
	0.945283	0.966325
	0.952381	1.56546
	0.954023	1.83539
	0.936688	1.41245
	0.939189	1.58918
	0.952663	1.85859
	0.942568	1.08359
	0.933775	1.84019
	0.928309	1.66341
	0.93763	2.21403
	0.958175	1.11471
	0.955414	1.90877
	0.950262	0.925473
	0.946882	0.907153
	0.953488	1.12099
	0.946588	1.2086
	0.957597	1.30766
	0.952243	1.5451
	0.942982	2.102
	0.94052	1.92744
	0.929948	1.23279
	0.949833	1.20583
	0.957353	1.84795
	0.938725	2.84865
	0.941986	1.40594

## Sheet: Fig4f
	relative weight	relative ThT int
	0.948229	0.518916
	0.953997	0.433636
	0.981375	0.800771
	0.945283	0.579659
	0.952381	0.389409
	0.954023	0.611458
	0.936688	0.438025
	0.939189	0.378298
	0.952663	0.606031
	0.942568	0.614208
	0.933775	0.309336
	0.928309	0.413857
	0.93763	0.356669
	0.958175	0.964024
	0.955414	0.386893
	0.950262	0.846365
	0.946882	0.606019
	0.953488	0.466232
	0.946588	0.73111
	0.957597	0.565286
	0.952243	0.538506
	0.942982	0.360513
	0.94052	0.318759
	0.929948	0.427757
	0.949833	0.398499
	0.957353	0.645729
	0.938725	0.263088
	0.941986	0.373168
