# Supplementary material for: Macromolecular crowding and supersaturation protect hemodialysis patients from the onset of dialysis-related amyloidosis
Source: Nat Commun. 2022 Oct 3;13:5689. doi: 10.1038/s41467-022-33247-3 (PMC9530240; doi:10.1038/s41467-022-33247-3)
Supplement: Supplementary file 7 — Source data [file 41467_2022_33247_MOESM7_ESM.zip › SupplementaryData2/Figure5_data_value.xlsx]

## Sheet: Fig5a
	Ctrl							ALB_5mg/mL							PEG_5mg/mL
	0	24	68	17	34	13		0	71	71	24	31	33		0	37	51	58	50	17
	0.25	21	53	5	9	3		0.25	71	71	24	31	33		0.25	11	25	6	8	2
	0.5	5	33	2	3	1		0.5	71	71	24	31	33		0.5	7	1	4	9	3
	0.75	4	30	2	5	2		0.75	64	62	18	25	28		0.75	4	1	3	3	3
	1	0	27	0	0	0		1	57	59	12	21	27		1	0	0	0	0	5
	1.25	5	27	1	1	2		1.25	58	53	10	22	23		1.25	2	4	4	4	5
	1.5	8	30	4	3	4		1.5	58	53	9	18	21		1.5	2	1	1	3	1
	1.75	7	0	5	1	5		1.75	54	54	7	14	17		1.75	0	0	3	5	1
	2	9	0	10	4	11		2	52	53	8	16	18		2	3	2	6	5	1
	2.25	12	3	11	6	21		2.25	55	50	7	8	22		2.25	9	3	8	9	0
	2.5	13	7	14	10	48		2.5	53	52	3	7	15		2.5	8	1	8	11	3
	2.75	24	7	14	16	129		2.75	52	49	6	4	12		2.75	9	1	9	11	1
	3	43	16	25	27	392		3	48	43	3	6	13		3	10	6	12	10	4
	3.25	81	16	65	60	851		3.25	51	49	1	8	14		3.25	14	12	18	14	5
	3.5	163	17	254	145	1079		3.5	45	47	4	6	13		3.5	17	22	37	20	9
	3.75	232	24	843	368	1152		3.75	47	40	4	4	13		3.75	21	44	60	16	24
	4	295	26	1107	781	1196		4	50	46	5	8	13		4	24	88	102	19	94
	4.25	341	32	1157	1041	1228		4.25	43	38	0	0	11		4.25	25	205	164	21	409
	4.5	482	35	1175	1120	1293		4.5	46	42	5	1	8		4.5	30	374	225	23	1104
	4.75	921	62	1190	1175	1334		4.75	43	14	9	4	9		4.75	37	599	311	28	1573
	5	1032	164	1182	1204	1374		5	45	22	7	2	7		5	41	1054	392	35	1770
	5.25	1088	591	1181	1238	1424		5.25	43	17	9	5	8		5.25	48	1300	503	46	1841
	5.5	1131	868	1172	1285	1247		5.5	44	0	8	2	5		5.5	61	1527	569	82	1877
	5.75	1117	942	1176	1195	1312		5.75	48	40	9	4	3		5.75	99	1563	728	155	1901
	6	1126	963	1163	1081	1402		6	39	56	11	3	2		6	215	1576	814	315	1910
	6.25	1116	987	1155	1080	1370		6.25	36	40	11	2	11		6.25	546	1584	950	488	1906
	6.5	1108	996	1137	1091	1399		6.5	50	38	17	4	10		6.5	836	1593	1046	589	1915
	6.75	1116	994	1130	1083	1326		6.75	50	48	14	3	0		6.75	905	1587	1162	647	1896
	7	1113	1003	1113	1064	1229		7	0	31	17	5	25		7	937	1588	1153	663	1910
	7.25	1116	992	1096	1093	1250		7.25	13	32	20	4	25		7.25	966	1587	1221	732	1897
	7.5	1092	980	1080	1080	1244		7.5	7	44	16	6	35		7.5	975	1580	1228	797	1890
	7.75	1103	984	1077	1089	1205		7.75	30	56	15	11	54		7.75	981	1585	1252	811	1889
	8	1091	975	1068	1039	1257		8	60	66	9	14	69		8	991	1569	1197	835	1889
	8.25	1088	956	1052	1042	1332		8.25	59	42	47	17	102		8.25	997	1563	1245	855	1874
	8.5	1086	962	1042	1042	1418		8.5	83	62	58	24	141		8.5	1005	1560	1221	870	1872
	8.75	1075	965	1027	1009	1454		8.75	88	91	107	29	179		8.75	991	1559	1241	901	1851
	9	1074	958	1024	1029	1253		9	88	96	171	47	220		9	996	1548	1308	924	1844
	9.25	1065	959	1012	990	1192		9.25	106	105	231	60	267		9.25	1000	1545	1351	950	1836
	9.5	1072	937	993	994	1172		9.5	115	123	286	83	317		9.5	999	1563	1442	969	1822
	9.75	1066	936	986	1003	1211		9.75	144	152	326	105	362		9.75	987	1532	1493	982	1815
	10	1042	927	977	997	1323		10	161	183	347	137	395		10	981	1524	1504	990	1799
								10.25	180	222	400	172	424
								10.5	192	248	422	206	451
								10.75	222	275	441	247	471
								11	264	313	441	277	471
								11.25	291	333	443	308	481
								11.5	345	346	467	339	490
								11.75	380	354	475	370	502
								12	405	367	467	378	498
								12.25	436	381	466	399	497
								12.5	471	372	480	409	497
								12.75	483	400	473	416	492
								13	508	403	471	418	486
								13.25	529	395	459	428	479
								13.5	537	400	451	428	468
								13.75	570	398	456	427	474
								14	548	391	450	413	470
								14.25	553	391	450	419	463
								14.5	558	386	434	417	454
								14.75	559	329	430	413	450
								15	560	367	425	410	438
								15.25	550	376	419	403	432
								15.5	557	356	397	400	428
								15.75	542	362	409	392	418
								16	565	354	403	388	415
								16.25	511	350	392	378	410
								16.5	530	345	379	374	397
								16.75	408	334	370	370	383
								17	347	297	374	358	380
								17.25	333	314	367	355	375
								17.5	331	317	357	350	373
								17.75	326	305	340	347	361
								18	321	301	355	343	361
								18.25	313	295	329	332	350
								18.5	311	284	333	330	346
								18.75	304	283	333	326	338
								19	295	278	330	325	331

## Sheet: Fig5b
	control	4.54755	5.1976	3.64474	3.91616	3.18246	4.0977	0.705399
	PEG_5	6.27672	4.85852	6.04688	6.68319	4.4473	5.66252	0.85906
	HSA_5	11.1944	10.1186	9.29091	10.5488	9.16489	10.0635	0.764455

## Sheet: Fig5c
	control	1131	1003	1190	1285	1454	1212.6	102.194
	PEG_5	1154	1593	1679	1263	1915	1520.8	278.078
	HSA_5	570	403	480	428	502	476.6	58.5819

## Sheet: Fig5d
	ALB
	time[min]	1mg/mL				time[min]	3mg/mL				time[min]	10mg/mL										PEG
	0	0	0	0		0	0	0	0		0	0	0	0								time[min]	1mg/mL			time[min]	10mg/mL
	0.0648175	0.105458	-0.390659	-0.731017		0.0648175	-0.466388	-0.48663	-0.509786		0.0648175	-0.285358	-0.601251	-1.95673								0	0.000159	0.000137	-0.156494	0	-0.00568	-0.0002	9e-05
	0.129635	-0.066368	-0.881895	-1.6032		0.129635	-0.84078	-0.901067	-1.27113		0.129635	-1.65854	-2.57508	-5.58623								0.1	-0.215459	0.0100259	0.002208	0.1	0.03884	0.1048	-0.1735
	0.194453	-0.200517	-1.53939	-4.34282		0.194453	-1.43177	-1.59558	-2.71582		0.194453	-4.71084	-5.21034	-9.74123								0.2	-0.430135	-0.0600162	0.088989	0.2	-0.18433	0.1442	-0.44784
	0.25927	0.143995	-2.16864	-4.87914		0.25927	-2.75358	-2.63828	-4.64305		0.25927	-8.59142	-7.84907	-13.9112								0.3	-0.612039	-0.0497313	-0.131797	0.3	-0.0307	0.3966	-0.3383
	0.324088	-0.250666	-3.04674	-6.04372		0.324088	-4.65304	-3.76828	-6.03211		0.324088	-12.6594	-10.3916	-17.9301								0.4	-0.939194	-0.362937	-0.631728	0.4	-0.25553	0.1364	-0.41986
	0.388905	-0.601509	-3.85401	-7.5821		0.388905	-6.42284	-5.07697	-7.51705		0.388905	-16.6037	-12.6936	-21.7298								0.5	-1.22975	-0.670094	-0.626593	0.5	-0.36472	-0.0088	-0.7175
	0.453723	-1.20655	-4.80054	-8.30252		0.453723	-8.0899	-6.33387	-8.81669		0.453723	-20.3825	-14.8449	-25.249								0.6	-1.47272	-0.85062	-0.458167	0.6	-0.66652	-0.238	-1.05705
	0.51854	-2.54897	-5.76746	-9.01888		0.51854	-9.67093	-7.45963	-10.0403		0.51854	-24.0083	-16.8421	-28.5518								0.7	-1.5072	-0.718415	-0.750097	0.7	-1.04723	-0.5813	-1.36927
	0.583358	-3.86447	-6.78245	-9.78715		0.583358	-11.1704	-8.56572	-11.1581		0.583358	-27.4261	-18.7547	-31.6386								0.8	-1.51537	-0.926705	-0.871915	0.8	-1.42033	-1.0766	-1.88683
	0.648175	-5.1206	-7.72948	-10.5617		0.648175	-12.5263	-9.47177	-12.0502		0.648175	-30.6627	-20.4302	-34.3037								0.9	-1.80911	-1.3366	-1.66201	0.9	-1.76048	-1.2838	-1.88135
	0.712993	-6.39303	-8.64402	-11.3965		0.712993	-13.6173	-10.2582	-12.8956		0.712993	-33.4992	-21.8621	-36.552								1	-1.93823	-1.64001	-1.71926	1	-2.30197	-1.3583	-2.17309
	0.77781	-7.59406	-9.39415	-12.208		0.77781	-14.5801	-10.9682	-13.7091		0.77781	-35.881	-23.1156	-38.6583								1.1	-2.19295	-1.91404	-2.76586	1.1	-2.57527	-1.7992	-2.56218
	0.842628	-8.77556	-10.0364	-12.9185		0.842628	-15.4628	-11.5621	-14.4788		0.842628	-38.0554	-24.3244	-40.6617								1.2	-2.27689	-2.28525	-3.18852	1.2	-3.0839	-2.0284	-3.06034
	0.907445	-9.79022	-10.6467	-13.4775		0.907445	-16.2328	-12.215	-15.226		0.907445	-40.1212	-25.4976	-42.5291								1.3	-2.47417	-2.31593	-3.10796	1.3	-3.2818	-2.2673	-3.39787
	0.972263	-10.7166	-11.2033	-13.9653		0.972263	-17.0292	-12.8607	-15.9847		0.972263	-42.1469	-26.6507	-44.3644								1.4	-2.75233	-2.34852	-3.49559	1.4	-3.71784	-2.6006	-3.77604
	1.03708	-11.5881	-11.7617	-14.562		1.03708	-17.8046	-13.5071	-16.6732		1.03708	-44.1489	-27.8258	-46.1322								1.5	-3.03167	-2.42458	-3.71816	1.5	-3.84638	-2.781	-4.03362
	1.1019	-12.4217	-12.2611	-15.1899		1.1019	-18.5941	-14.0895	-17.322		1.1019	-46.1001	-28.8987	-47.7968								1.6	-3.21545	-2.60983	-3.66353	1.6	-4.08364	-2.8728	-4.24581
	1.16672	-13.2099	-12.7563	-15.858		1.16672	-19.2451	-14.6368	-17.8339		1.16672	-47.9391	-29.9622	-49.3206								1.7	-3.23659	-2.79939	-3.90165	1.7	-4.3515	-2.9175	-4.44261
	1.23153	-13.9545	-13.3135	-16.4511		1.23153	-19.848	-15.0774	-18.3207		1.23153	-49.5915	-30.8974	-50.6084								1.8	-3.41234	-2.73208	-3.92479	1.8	-4.3686	-3.1711	-4.58884
	1.29635	-14.6938	-13.8322	-16.9898		1.29635	-20.4197	-15.4931	-18.836		1.29635	-51.063	-31.6899	-51.791								1.9	-3.47577	-2.87019	-4.14117	1.9	-4.32226	-3.3779	-4.73718
	1.36117	-15.4198	-14.3082	-17.4853		1.36117	-20.9515	-15.8269	-19.1734		1.36117	-52.364	-32.4348	-52.9207								2	-3.53456	-2.96778	-4.01637	2	-4.49785	-3.6742	-4.68261
	1.42599	-16.119	-14.7539	-17.9684		1.42599	-21.3792	-16.2241	-19.5731		1.42599	-53.5713	-33.1569	-53.977								2.1	-3.61218	-2.99187	-3.9645	2.1	-4.64469	-3.7295	-4.816
	1.4908	-16.7277	-15.1248	-18.4227		1.4908	-21.7742	-16.528	-19.9245		1.4908	-54.7028	-33.8064	-54.978								2.2	-3.63706	-2.887	-3.8827	2.2	-4.85241	-3.6816	-4.92195
	1.55562	-17.2785	-15.478	-18.8403		1.55562	-22.1343	-16.8346	-20.2915		1.55562	-55.767	-34.4817	-55.9533								2.3	-3.65759	-3.01889	-3.80409	2.3	-4.91112	-3.6384	-5.09238
	1.62044	-17.7949	-15.8031	-19.2315		1.62044	-22.5256	-17.1301	-20.5753		1.62044	-56.8209	-35.1097	-56.8303								2.4	-3.49562	-3.02428	-3.93212	2.4	-4.90913	-3.7507	-5.24577
	1.68526	-18.312	-16.1873	-19.5776		1.68526	-22.8964	-17.4448	-20.9212		1.68526	-57.7952	-35.6795	-57.6548								2.5	-3.3486	-2.89812	-3.85773	2.5	-4.86938	-3.8448	-5.26544
	1.75007	-18.824	-16.569	-19.8874		1.75007	-23.3127	-17.7733	-21.2436		1.75007	-58.7393	-36.2444	-58.4558								2.6	-3.53534	-2.91745	-3.63153	2.6	-4.94176	-3.9896	-5.31362
	1.81489	-19.2448	-16.916	-20.2278		1.81489	-23.7027	-18.0608	-21.5828		1.81489	-59.5939	-36.7193	-59.1787								2.7	-3.64644	-2.88499	-3.66007	2.7	-4.84578	-3.9324	-5.25036
	1.87971	-19.7302	-17.2581	-20.5995		1.87971	-24.067	-18.3312	-21.8852		1.87971	-60.3597	-37.1653	-59.8118								2.8	-3.62288	-3.05355	-3.57254	2.8	-4.94905	-4.073	-5.37419
	1.94453	-20.1389	-17.5781	-20.9491		1.94453	-24.4142	-18.6092	-22.1739		1.94453	-60.9944	-37.5373	-60.4048								2.9	-3.67991	-3.0361	-3.31332	2.9	-5.26624	-4.0676	-5.41962
	2.00934	-20.4941	-17.875	-21.1955		2.00934	-24.723	-18.8949	-22.4198		2.00934	-61.6301	-37.9039	-60.9112								3	-3.82743	-2.91922	-3.12955	3	-5.14489	-4.1293	-5.31766
	2.07416	-20.8188	-18.0941	-21.3497		2.07416	-25.0174	-19.1068	-22.6575		2.07416	-62.2146	-38.2749	-61.4226								3.1	-3.85283	-3.10329	-3.87926	3.1	-5.32774	-4.1271	-5.35957
	2.13898	-21.0721	-18.3184	-21.5602		2.13898	-25.2697	-19.2812	-22.8675		2.13898	-62.7975	-38.6098	-61.919								3.2	-3.82964	-2.96474	-3.58134	3.2	-5.3013	-3.982	-5.53162
	2.2038	-21.3005	-18.481	-21.7406		2.2038	-25.4753	-19.4822	-23.0653		2.2038	-63.2844	-38.9677	-62.3587								3.3	-3.90412	-3.08099	-3.54226	3.3	-5.29761	-4.2756	-5.62155
	2.26861	-21.5154	-18.656	-21.9367		2.26861	-25.7179	-19.7154	-23.2894		2.26861	-63.7732	-39.27	-62.7658								3.4	-3.87016	-3.14441	-3.26748	3.4	-5.47188	-4.2657	-5.70755
	2.33343	-21.7141	-18.8638	-22.099		2.33343	-25.9357	-19.9418	-23.5185		2.33343	-64.2041	-39.5849	-63.0926								3.5	-3.90113	-3.07112	-3.2258	3.5	-5.71953	-4.2829	-5.79689
	2.39825	-21.909	-19.0354	-22.2786		2.39825	-26.1642	-20.1418	-23.6952		2.39825	-64.5727	-39.8574	-63.4067								3.6	-3.84562	-3.03981	-3.1464	3.6	-5.66272	-4.3223	-5.96241
	2.46307	-22.1351	-19.2146	-22.3646		2.46307	-26.3739	-20.3033	-23.8558		2.46307	-64.9572	-40.123	-63.6898								3.7	-3.91918	-3.14126	-2.94007	3.7	-5.63706	-4.4605	-5.97933
	2.52788	-22.3606	-19.3715	-22.5306		2.52788	-26.5578	-20.4304	-24.0316		2.52788	-65.2749	-40.3377	-63.9615								3.8	-4.05467	-3.07277	-3.09845	3.8	-5.67823	-4.6123	-5.90707
	2.5927	-22.5644	-19.5062	-22.6668		2.5927	-26.7338	-20.4934	-24.1607		2.5927	-65.5965	-40.5539	-64.2258								3.9	-4.128	-2.94327	-2.95968	3.9	-5.42796	-4.621	-5.85766
	2.65752	-22.7363	-19.6108	-22.844		2.65752	-26.8398	-20.6719	-24.3053		2.65752	-65.8834	-40.7845	-64.4845								4	-4.15453	-2.91214	-2.90342	4	-5.31295	-4.6526	-5.98624
	2.72234	-22.8877	-19.668	-22.9586		2.72234	-27.016	-20.8752	-24.4421		2.72234	-66.1732	-40.9784	-64.714								4.1	-4.31264	-2.75553	-2.94948	4.1	-5.07835	-4.6019	-5.94688
	2.78715	-23.0029	-19.752	-22.9499		2.78715	-27.1838	-21.0962	-24.5809		2.78715	-66.4262	-41.1505	-64.9591								4.2	-4.40528	-2.76471	-2.59758	4.2	-4.95894	-4.48	-5.88408
	2.85197	-23.1385	-19.8551	-23.1027		2.85197	-27.3218	-21.2608	-24.6695		2.85197	-66.6227	-41.3005	-65.2021								4.3	-4.45599	-2.808	-2.49459	4.3	-5.09895	-4.6125	-5.93641
	2.91679	-23.3312	-19.948	-23.2005		2.91679	-27.5098	-21.445	-24.7859		2.91679	-66.8834	-41.4523	-65.4018								4.4	-4.3723	-2.72433	-2.71709	4.4	-4.98069	-4.6105	-5.96495
	2.98161	-23.5343	-20.069	-23.2684		2.98161	-27.6796	-21.6326	-24.9031		2.98161	-67.0734	-41.6123	-65.5796								4.5	-4.29089	-2.79335	-2.78689	4.5	-5.10715	-4.6543	-5.95732
	3.04642	-23.7066	-20.2014	-23.4031		3.04642	-27.8196	-21.7605	-25.0038		3.04642	-67.2519	-41.7578	-65.7538								4.6	-4.09929	-2.92344	-2.99193	4.6	-4.96126	-4.6852
	3.11124	-23.8508	-20.3407	-23.5188		3.11124	-27.9093	-21.8646	-25.059		3.11124	-67.4091	-41.9143	-65.9128								4.7	-4.18764	-2.88967	-2.89243	4.7	-4.76823	-4.7217
	3.17606	-24.0326	-20.4567	-23.6264		3.17606	-27.9848	-21.9335	-25.1374		3.17606	-67.5477	-42.0295	-66.043								4.8	-4.19882	-3.01594	-2.966	4.8	-4.80085	-4.8616
	3.24088	-24.1682	-20.5876	-23.7221		3.24088	-28.0848	-22.0639	-25.2234		3.24088	-67.6735	-42.14	-66.1686								4.9	-4.14754	-2.75901	-3.20048	4.9	-4.67467	-4.9795
	3.30569	-24.3328	-20.7018	-23.7942		3.30569	-28.1644	-22.1459	-25.2854		3.30569	-67.7928	-42.2654	-66.3155								5	-4.13117	-2.73419	-3.29936	5	-4.67399	-4.9281
	3.37051	-24.4897	-20.8047	-23.8734		3.37051	-28.2301	-22.2147	-25.3225		3.37051	-67.9023	-42.3764	-66.4388								5.1	-4.10067	-2.6404	-3.18022	5.1	-4.87663	-5.1248
	3.43533	-24.6628	-20.9057	-24.0037		3.43533	-28.3144	-22.3093	-25.4156		3.43533	-67.9896	-42.4504	-66.5471								5.2	-4.2075	-2.56411	-3.19707	5.2	-4.80109	-5.3255
	3.50015	-24.7314	-20.9571	-24.1102		3.50015	-28.4024	-22.3821	-25.5085		3.50015	-68.0435	-42.5304	-66.6586								5.3	-4.33396	-2.5954	-3.07764	5.3	-4.55931	-5.2383
	3.56496	-24.8124	-21.0598	-24.2013		3.56496	-28.4878	-22.4808	-25.5808		3.56496	-68.1406	-42.6	-66.7529								5.4	-4.41608	-2.53969	-3.14145	5.4	-4.49903	-5.3363
	3.62978	-24.8896	-21.1168	-24.3075		3.62978	-28.5833	-22.5677	-25.642		3.62978	-68.2283	-42.6796	-66.8804								5.5	-4.43135	-2.54422	-3.72828	5.5	-4.45259	-5.3479
	3.6946	-24.9991	-21.2067	-24.4054		3.6946	-28.6263	-22.6834	-25.6816		3.6946	-68.2877	-42.7817	-66.9626								5.6	-4.50249	-2.36101	-3.6399	5.6	-4.42865	-5.3161
	3.75942	-25.0983	-21.315	-24.5464		3.75942	-28.6751	-22.7672	-25.7538		3.75942	-68.3735	-42.8612	-67.0684								5.7	-4.58378	-2.36525	-3.59359	5.7	-4.38904	-5.1434
	3.82423	-25.1723	-21.3759	-24.5688		3.82423	-28.7221	-22.8767	-25.8281		3.82423	-68.4414	-42.9507	-67.1832								5.8	-4.17297	-2.40181	-3.65641	5.8	-4.35462	-5.1792
	3.88905	-25.2786	-21.4076	-24.6471		3.88905	-28.8106	-22.9331	-25.8969		3.88905	-68.4887	-43.07	-67.27								5.9	-3.80628	-2.49325	-3.65019	5.9	-4.34827	-5.1412
	3.95387	-25.3602	-21.5121	-24.7276		3.95387	-28.8639	-22.9917	-25.8998		3.95387	-68.5345	-43.1306	-67.3179								6	-3.54522	-2.50437	-3.38614	6	-4.3491	-5.105
	4.01869	-25.4226	-21.607	-24.7429		4.01869	-28.8942	-23.0468	-25.9354		4.01869	-68.6097	-43.1883	-67.3812								6.1	-3.37602	-2.50276	-3.25609	6.1	-4.34978	-5.3006
	4.0835	-25.4797	-21.7004	-24.7501		4.0835	-28.9045	-23.0971	-26.0001		4.0835	-68.6925	-43.2567	-67.4697								6.2	-3.12802	-2.59764	-3.08261	6.2	-4.36457	-5.3094
	4.14832	-25.5301	-21.7371	-24.8382		4.14832	-28.9591	-23.1222	-26.0371		4.14832	-68.7152	-43.2976	-67.5538								6.3	-2.97668	-2.89668	-2.94801	6.3	-4.1566	-5.3076
	4.21314	-25.5472	-21.7445	-24.8184		4.21314	-29.0309	-23.1781	-26.1277		4.21314	-68.7633	-43.3292	-67.6059								6.4	-2.71782	-3.00508	-2.95991	6.4	-4.14371	-5.2145
	4.27796	-25.5628	-21.7508	-24.8557		4.27796	-29.0786	-23.2391	-26.1987		4.27796	-68.8093	-43.3626	-67.6236								6.5	-2.49241	-3.08189	-2.85168	6.5	-4.28396	-5.1676
	4.34277	-25.5914	-21.8046	-24.9033		4.34277	-29.1405	-23.3755	-26.2643		4.34277	-68.8392	-43.4414	-67.6967								6.6	-2.43739	-3.09233	-3.11172	6.6	-4.11658	-5.1196
	4.40759	-25.6276	-21.8714	-24.8762		4.40759	-29.2531	-23.4583	-26.3294		4.40759	-68.8792	-43.5077	-67.7487								6.7	-2.23589	-3.14814	-3.07854	6.7	-4.11648	-5.1284
	4.47241	-25.6827	-21.9514	-24.9396		4.47241	-29.3019	-23.5245	-26.3395		4.47241	-68.9254	-43.521	-67.807								6.8	-2.16809	-3.20638	-2.94026	6.8	-4.23784	-4.9658
	4.53723	-25.7069	-21.9959	-25.0089		4.53723	-29.3499	-23.5933	-26.4008		4.53723	-68.9567	-43.5594	-67.8302								6.9	-1.94868	-3.33672	-2.87007	6.9	-4.21044	-4.98
	4.60204	-25.6762	-22.0047	-25.052		4.60204	-29.4134	-23.6513	-26.4409		4.60204	-68.9722	-43.6286	-67.8612								7	-1.78373	-3.60205	-3.05818	7	-4.10654	-4.9548
	4.66686	-25.7226	-22.0789	-25.0332		4.66686	-29.4788	-23.6624	-26.4239		4.66686	-68.9797	-43.6808	-67.886								7.1	-1.57886	-3.46458	-2.86514	7.1	-4.22629	-5.0985
	4.73168	-25.7421	-22.0666	-25.0549		4.73168	-29.4839	-23.6459	-26.4464		4.73168	-69.001	-43.7292	-67.9436								7.2	-1.4137	-3.4106	-2.69386	7.2	-4.38333	-5.1152
	4.7965	-25.7791	-22.0887	-25.1089		4.7965	-29.5005	-23.6824	-26.4524		4.7965	-69.0366	-43.781	-67.9933								7.3	-1.23925	-3.27177	-2.97279	7.3	-4.27205	-5.1832
	4.86131	-25.8199	-22.0708	-25.0665		4.86131	-29.5536	-23.7341	-26.4856		4.86131	-69.0576	-43.8111	-68.0512								7.4	-1.07621	-3.36049	-2.87878	7.4	-4.21197	-5.3283
	4.92613	-25.7507	-22.0949	-25.0834		4.92613	-29.6376	-23.7752	-26.5312		4.92613	-69.0431	-43.8289	-68.0403								7.5	-1.03685	-3.25272	-2.54953	7.5	-4.55374	-5.1392
	4.99095	-25.7576	-22.1029	-25.065		4.99095	-29.6406	-23.8048	-26.5106		4.99095	-69.0672	-43.8687	-68.0703								7.6	-0.806695	-3.33078	-2.30197	7.6	-4.53165	-4.9536
	5.05577	-25.734	-22.0821	-25.0925		5.05577	-29.6325	-23.831	-26.5349		5.05577	-69.0586	-43.8755	-68.1147								7.7	-0.699281	-3.26493	-2.02542	7.7	-4.35248	-5.0279
	5.12058	-25.7259	-22.0623	-25.1431		5.12058	-29.7064	-23.8695	-26.6082		5.12058	-69.0831	-43.9429	-68.1551								7.8	-0.720614	-3.20345	-1.80521	7.8	-4.41475	-4.9861
	5.1854	-25.8006	-22.1061	-25.1636		5.1854	-29.7752	-23.9382	-26.6121		5.1854	-69.1185	-44.012	-68.1842								7.9	-0.607252	-3.14338	-1.76084	7.9	-4.40342	-4.9955
	5.25022	-25.7887	-22.1423	-25.2099		5.25022	-29.8003	-23.9674	-26.6138		5.25022	-69.1455	-44.0088	-68.2189								8	-0.509389	-2.97863	-1.85111	8	-4.27617	-5.1436
	5.31504	-25.7914	-22.1241	-25.3167		5.31504	-29.7935	-23.9781	-26.6169		5.31504	-69.1313	-44.0187	-68.2428								8.1	-0.530134	-3.07627	-1.69568	8.1	-4.26136	-5.1022
	5.37985	-25.7928	-22.1364	-25.363		5.37985	-29.7918	-23.9992	-26.5939		5.37985	-69.1326	-44.0685	-68.2772								8.2	-0.613103	-2.89785	-1.69295	8.2	-4.19081	-4.9767
	5.44467	-25.8369	-22.2102	-25.4243		5.44467	-29.8046	-24.0036	-26.6117		5.44467	-69.1415	-44.1134	-68.2421								8.3	-0.486875	-2.86189	-1.57339	8.3	-4.10239	-5.0133
	5.50949	-25.8304	-22.2793	-25.511		5.50949	-29.8298	-24.0263	-26.6242		5.50949	-69.1339	-44.1139	-68.2652								8.4	-0.443742	-2.73463	-1.33757	8.4	-4.13336	-5.1322
	5.57431	-25.8817	-22.3234	-25.599		5.57431	-29.8763	-24.049	-26.6103		5.57431	-69.132	-44.1558	-68.3172								8.5	-0.435629	-2.79855	-1.191	8.5	-4.28658	-5.1042
	5.63912	-25.8813	-22.3459	-25.6562		5.63912	-29.9003	-24.0125	-26.6114		5.63912	-69.136	-44.2242	-68.3101								8.6	-0.304465	-2.78523	-1.52793	8.6	-4.21175	-5.0815
	5.70394	-25.9051	-22.3543	-25.7383		5.70394	-29.8961	-24.0236	-26.6721		5.70394	-69.1529	-44.2527	-68.3267								8.7	-0.264149	-2.8914	-1.53097	8.7	-4.07566	-5.1122
	5.76876	-25.9218	-22.3381	-25.7161		5.76876	-29.9465	-24.0968	-26.7268		5.76876	-69.1087	-44.2494	-68.3326								8.8	-0.338398	-2.87182	-1.33399	8.8	-3.98789	-4.9059
	5.83358	-25.9731	-22.3641	-25.7757		5.83358	-29.9754	-24.1112	-26.7275		5.83358	-69.06	-44.2916	-68.3503								8.9	-0.300832	-2.82824	-1.21212	8.9	-3.93433	-4.9337
	5.89839	-25.9812	-22.3822	-25.7624		5.89839	-29.9769	-24.1127	-26.724		5.89839	-69.0814	-44.3259	-68.3396								9	-0.228789	-2.90998	-1.13878	9	-3.97526	-4.8612
	5.96321	-25.9353	-22.3562	-25.7292		5.96321	-29.9736	-24.1166	-26.7294		5.96321	-69.0831	-44.3307	-68.3523								9.1	-0.158731	-2.94764	-1.09461	9.1	-3.85626	-4.8038
	6.02803	-25.9349	-22.3401	-25.8091		6.02803	-29.9828	-24.1246	-26.7489		6.02803	-69.0874	-44.3749	-68.3983								9.2	-0.17193	-2.80216	-1.30748	9.2	-3.88308	-4.7431
	6.09285	-25.918	-22.3115	-25.7953		6.09285	-30.0322	-24.1464	-26.7567		6.09285	-69.0789	-44.3904	-68.409								9.3	-0.038867	-2.82634	-1.18065	9.3	-3.72443	-4.6986
	6.15766	-25.9242	-22.3524	-25.7671		6.15766	-30.0457	-24.1765	-26.7591		6.15766	-69.0535	-44.4053	-68.4051								9.4	-0.003852	-2.99016	-1.31935	9.4	-4.36824	-4.6142
	6.22248	-25.8854	-22.3845	-25.7282		6.22248	-30.0677	-24.2301	-26.8014		6.22248	-69.0514	-44.4291	-68.3848								9.5	0.119623	-3.19433	-1.10919	9.5	-4.50385	-4.4293
	6.2873	-25.8988	-22.3513	-25.7086		6.2873	-30.0871	-24.2777	-26.8303		6.2873	-69.0361	-44.433	-68.3882								9.6	0.109248	-3.11068	-1.20819	9.6	-4.33674	-4.4811
	6.35212	-25.8585	-22.3048	-25.6772		6.35212	-30.0789	-24.3628	-26.8588		6.35212	-69.0553	-44.4553	-68.3921								9.7	0.071216	-3.19511	-1.21979	9.7	-4.44647	-4.2716
	6.41693	-25.8404	-22.2821	-25.6779		6.41693	-30.0715	-24.3825	-26.8645		6.41693	-69.0572	-44.501	-68.4044								9.8	0.011312	-3.13798	-1.49608	9.8	-4.30547	-4.2108
	6.48175	-25.8267	-22.3137	-25.7062		6.48175	-30.0581	-24.3828	-26.8957		6.48175	-69.0764	-44.5106	-68.4208								9.9	-0.097697	-3.03586	-1.47789	9.9	-4.27598	-4.1917
	6.54657	-25.8128	-22.3282	-25.628		6.54657	-30.0635	-24.4038	-26.9127		6.54657	-69.0336	-44.553	-68.4437								10	-0.039826	-3.07706	-1.31549	10	-4.10469	-4.2226
	6.61139	-25.8016	-22.3293	-25.6227		6.61139	-30.0608	-24.4165	-26.9256		6.61139	-69.0637	-44.6102	-68.4557
	6.6762	-25.7658	-22.3363	-25.6281		6.6762	-30.0715	-24.401	-26.9415		6.6762	-69.0657	-44.6553	-68.4747
	6.74102	-25.7623	-22.3909	-25.6902		6.74102	-30.0811	-24.4032	-26.9309		6.74102	-69.045	-44.6557	-68.4987
	6.80584	-25.7789	-22.4274	-25.7154		6.80584	-30.0892	-24.395	-26.9595		6.80584	-69.0741	-44.6771	-68.5113
	6.87066	-25.7854	-22.4265	-25.7559		6.87066	-30.088	-24.3958	-26.942		6.87066	-69.0588	-44.7314	-68.5245
	6.93547	-25.8464	-22.4585	-25.8579		6.93547	-30.0589	-24.4061	-26.9206		6.93547	-69.0472	-44.7654	-68.5564
	7.00029	-25.8243	-22.4199	-25.8377		7.00029	-30.0825	-24.4303	-26.9412		7.00029	-69.0295	-44.7764	-68.51
	7.06511	-25.864	-22.4934	-25.8728		7.06511	-30.1242	-24.4575	-27.0022		7.06511	-69.0144	-44.7799	-68.4652
	7.12993	-25.8903	-22.5033	-25.959		7.12993	-30.134	-24.4992	-27.0416		7.12993	-69.0351	-44.7877	-68.443
	7.19474	-25.919	-22.53	-25.9648		7.19474	-30.1349	-24.571	-27.1013		7.19474	-69.0186	-44.7893	-68.4514
	7.25956	-25.9229	-22.5803	-25.9312		7.25956	-30.1726	-24.6134	-27.1105		7.25956	-69.0036	-44.7938	-68.456
	7.32438	-25.8762	-22.6036	-25.9207		7.32438	-30.1977	-24.6355	-27.0782		7.32438	-68.958	-44.8165	-68.4609
	7.3892	-25.8956	-22.6601	-25.8956		7.3892	-30.2156	-24.5961	-27.0268		7.3892	-68.9466	-44.8356	-68.4799
	7.45401	-25.8727	-22.6895	-25.8541		7.45401	-30.1565	-24.5679	-27.0482		7.45401	-68.9565	-44.8525	-68.5666
	7.51883	-25.8768	-22.7802	-25.8575		7.51883	-30.0977	-24.5525	-27.0231		7.51883	-68.9361	-44.8577	-68.5721
	7.58365	-25.8356	-22.8738	-25.8614		7.58365	-30.0926	-24.5503	-27.0366		7.58365	-68.9491	-44.8946	-68.5641
	7.64847	-25.8663	-22.9203	-25.8853		7.64847	-30.1069	-24.5491	-27.0128		7.64847	-68.9667	-44.8712	-68.6054
	7.71328	-25.9181	-22.9869	-25.8859		7.71328	-30.083	-24.5477	-26.9894		7.71328	-68.9641	-44.9296	-68.6241
	7.7781	-25.9366	-23.0242	-25.8994		7.7781	-30.0423	-24.5078	-26.9433		7.7781	-68.9722	-44.944	-68.6861
	7.84292	-25.9404	-23.0492	-25.9046		7.84292	-30.029	-24.48	-26.9383		7.84292	-68.9632	-45.0078	-68.7254
	7.90774	-25.9716	-23.0942	-25.8734		7.90774	-30.0134	-24.454	-26.9011		7.90774	-69.0071	-45.0327	-68.7749
	7.97255	-26.0035	-23.1491	-25.8312		7.97255	-29.9991	-24.3762	-26.8581		7.97255	-68.9602	-45.072	-68.8079

## Sheet: Fig5e
		raw plots			Ave	SD
	1	0.0125656	0.011782	0.0137442	0.0126972	0.000806454
	3	0.0137699	0.0121545	0.0149153	0.0136132	0.00113251
	10	0.0163887	0.0147789	0.0173343	0.0161673	0.00105491

## Sheet: Fig5f
	ALB[mg/mL]	0		0.03		0.3		1		3		10		30
	#residue	Ave.	S.D.	Ave.	S.D.	Ave.	S.D.	Ave.	S.D.	Ave.	S.D.	Ave.	S.D.	Ave.	S.D.
	2	1	0.0103986	0.916983	0.0115483	0.992694	0.0114109	0.98238	0.0113504	1.01259	0.0128351	0.938653	0.0113454	0.877659	0.0116116
	3	1	0.00995925	0.986095	0.0116561	1.03451	0.0107948	0.953428	0.011129	1.06589	0.0127608	0.899781	0.0105326	0.649064	0.00858428
	6	1	0.00565685	0.979949	0.00657906	1.01856	0.00616536	0.948321	0.00626392	0.962052	0.00673802	0.838266	0.00560842	0.493499	0.00380177
	8	1	0.00212984	0.949315	0.00241983	0.994979	0.00228947	0.944629	0.0023251	0.953833	0.00251608	0.808237	0.00204628	0.456791	0.00133289
	9	1	0.00399495	0.938578	0.00450382	0.978153	0.00423597	0.965361	0.00432244	0.941535	0.00467593	0.823309	0.00389652	0.513274	0.00278649
	10	1	0.0035533	0.924899	0.00396238	0.992208	0.00379656	0.94222	0.00387623	0.939579	0.00414976	0.822844	0.00346179	0.496404	0.00240123
	11	1	0.00465202	0.959947	0.00532376	1.0059	0.0050409	0.959164	0.00511139	0.972738	0.00556988	0.828825	0.00458334	0.543626	0.00342317
	12	1	0.00325856	0.936691	0.00367273	0.995196	0.00354582	0.926744	0.00356189	0.921848	0.00374645	0.742705	0.0029194	0.388029	0.00174763
	13	1	0.00420897	0.951904	0.00479198	0.99818	0.00461115	0.959231	0.0046046	0.962853	0.00500158	0.822716	0.00411101	0.516804	0.00295316
	15	1	0.00259014	0.997939	0.0030518	1.01583	0.00282921	0.975096	0.00286629	0.9816	0.00312678	0.832892	0.00255622	0.573049	0.00199785
	16	1	0.00471405	0.961115	0.00541312	1.00795	0.00512075	0.946946	0.00519611	0.991402	0.00573381	0.812734	0.00456096	0.501677	0.00322065
	18	1	0.00456198	0.92669	0.0050974	0.976639	0.00491903	0.937373	0.00492017	0.940517	0.00533481	0.75101	0.00411415	0.456486	0.00285164
	19	1	0.00318517	0.957357	0.00364766	1.00214	0.0034451	0.948815	0.00349867	0.896905	0.00358736	0.802751	0.00305368	0.53001	0.00228844
	20	1	0.00531659	0.986713	0.00620857	1.01696	0.00585058	0.967292	0.0058922	1.01009	0.00655116	0.972086	0.00593785	0.733254	0.00509475
	21	1	0.00420897	0.955825	0.00481171	1.00077	0.00462549	0.911817	0.00461655	0.969904	0.00503821	0.863514	0.00427954	0.497992	0.00285463
	22	1	0.00501494	0.955599	0.0057311	1.00852	0.00537886	0.951174	0.00552359	0.947169	0.00589568	0.836991	0.00498686	0.577106	0.00389112
	23	1	0.00411109	0.997529	0.00484712	1.02407	0.00445325	1.0044	0.00456521	1.01513	0.00508937	0.893773	0.0043067	0.59123	0.00326288
	24	1	0.00539776	0.966481	0.00623212	1.00741	0.00586994	0.945796	0.00595591	0.960164	0.00640251	0.875557	0.00557635	0.521468	0.00382308
	25	1	0.00539776	0.950746	0.00613066	1.01863	0.00583065	0.981249	0.00597727	1.00968	0.00664462	0.909988	0.00571551	0.563807	0.00409839
	26	1	0.00565685	0.975115	0.00654661	1.00792	0.00618171	0.974689	0.00622292	0.990485	0.00686629	0.855392	0.00570705	0.527573	0.00404701
	27	1	0.00631345	0.954535	0.00719814	1.02236	0.00677363	0.95854	0.00702277	0.979016	0.00761863	0.858831	0.0063978	0.533055	0.00456537
	28	1	0.00519932	0.944334	0.00588819	1.01241	0.00560476	0.942286	0.0057464	0.956642	0.00615959	0.810085	0.00501152	0.527974	0.00372441
	29	1	0.0103986	0.881281	0.0111707	0.895869	0.0104523	0.923569	0.0106141	0.891431	0.0116559	0.747281	0.00935858	0.424963	0.00608332
	30	1	0.00512396	0.942048	0.00579351	0.978933	0.00546974	0.94735	0.00552752	0.967061	0.00611954	0.861291	0.0051749	0.569261	0.00393014
	31	1	0.00512396	0.973286	0.00592707	1.01136	0.00545682	0.933625	0.00565014	0.947874	0.00601658	0.807362	0.00489922	0.46663	0.00327188
	34	1	0.00235702	0.930313	0.00264345	0.99303	0.00250625	0.936394	0.00257216	0.947893	0.00277242	0.815619	0.00228857	0.517122	0.00165553
	35	1	0.00319958	0.950135	0.00363927	0.99497	0.0034254	0.933275	0.00349852	0.957937	0.00379474	0.825731	0.00314239	0.555698	0.0024002
	36	1	0.0048766	0.963852	0.00561281	1.00471	0.00521379	0.935565	0.00535618	0.975577	0.0058565	0.860819	0.00494585	0.542504	0.0035802
	37	1	0.00372162	0.965271	0.00428519	0.983558	0.00398087	0.962471	0.00404226	0.975462	0.00447342	0.879448	0.00383994	0.59717	0.00297856
	38	1	0.00441942	0.943491	0.00500049	0.993639	0.0047341	0.974473	0.00481986	0.954274	0.00522594	0.825639	0.0043299	0.501144	0.00301517
	39	1	0.00481025	0.967186	0.00554309	0.993578	0.00519897	0.950016	0.00525342	0.949225	0.00565556	0.838255	0.00477764	0.565456	0.00366392
	40	1	0.00556777	1.00033	0.00656959	1.01929	0.00600668	0.980279	0.00616167	0.950954	0.00655768	0.840545	0.00554083	0.535211	0.0040374
	41	1	0.00474568	0.961538	0.00544137	0.989493	0.00511626	0.952983	0.00517209	0.958112	0.00563352	0.839027	0.00472191	0.503159	0.00325025
	42	1	0.00293405	0.957284	0.00335972	0.989485	0.00318243	0.957101	0.00319827	0.965796	0.00349628	0.830262	0.00288941	0.51375	0.0020494
	43	1	0.00642824	0.937544	0.00724973	1.01987	0.00701054	0.920036	0.00714382	0.992937	0.00783299	0.829901	0.00635068	0.582494	0.00503274
	44	1	0.00310135	0.936042	0.0034917	0.991874	0.00330918	0.968602	0.00338541	0.943697	0.00363606	0.83417	0.00306548	0.553293	0.00231698
	45	1	0.0076033	0.919187	0.00846719	0.9616	0.00815493	0.932823	0.00813339	0.998525	0.00928509	0.927036	0.00819327	0.642231	0.00650813
	46	1	0.00436486	0.932789	0.00489966	1.01189	0.00469917	0.940586	0.00481308	0.928336	0.00504851	0.790773	0.00410521	0.408644	0.00245917
	47	1	0.00539776	0.92263	0.00601078	0.988512	0.005812	0.990567	0.00586605	0.955001	0.00638871	0.839766	0.00534612	0.547906	0.00400016
	48	1	0.00599243	0.976636	0.00695824	1.02444	0.00667775	0.943971	0.00667872	1.01365	0.00741549	0.945298	0.00652364	0.742721	0.00581299
	49	1	0.00312879	0.949964	0.00355914	0.99006	0.00336535	0.955995	0.00341197	0.959953	0.00371693	0.829263	0.00307734	0.622962	0.00260208
	50	1	0.0038222	0.956259	0.00436862	0.997814	0.00413433	1.0077	0.00417843	0.955578	0.00452332	0.797415	0.00362562	0.52941	0.00274302
	51	1	0.00321412	0.925751	0.00358654	0.988927	0.00344897	0.935505	0.00349455	0.927732	0.00371616	0.85868	0.00324734	0.592934	0.00255801
	52	1	0.00404061	0.944367	0.00458053	0.992363	0.00436694	0.92793	0.00440338	0.950044	0.00475969	0.751243	0.00364793	0.47644	0.00262934
	55	1	0.00519932	0.962228	0.00596004	0.993694	0.00563664	0.977434	0.00566054	0.963782	0.00618623	0.849376	0.00518597	0.53006	0.00373161
	56	1	0.0049448	0.942585	0.00559617	0.997841	0.00530009	0.960589	0.00540061	0.962582	0.00587454	0.846908	0.0049412	0.511016	0.00343513
	60	1	0.0235702	0.887917	0.0253794	0.931955	0.0264044	0.904684	0.0246535	0.862545	0.0257161	0.782905	0.0218403	0.543064	0.0173387
	61	1	0.00614876	0.923726	0.00686127	1.01808	0.00669578	0.933287	0.0067961	1.00376	0.00754174	0.837387	0.00609529	0.565103	0.00468953
	62	1	0.0471405	1.04569	0.0580047	0.82905	0.0499664	0.984809	0.0459874	1.10573	0.0632105	0.778634	0.0445844	0.444625	0.0286408
	63	1	0.0050871	0.937106	0.00573317	0.997263	0.00545613	0.952952	0.00556705	0.9683	0.00607506	0.829839	0.00501096	0.536236	0.00369292
	64	1	0.00399495	0.954097	0.00455506	0.987001	0.00427229	0.954143	0.00434954	0.959039	0.00474023	0.807154	0.00383469	0.530523	0.00287134
	65	1	0.00548145	0.989161	0.0064257	1.01293	0.00594298	0.935482	0.00606676	1.01084	0.00677424	0.87082	0.00562628	0.529536	0.00393764
	66	1	0.00519932	0.975017	0.00601908	0.992933	0.00561862	0.989431	0.00567659	0.978204	0.0062591	0.843546	0.00519235	0.486221	0.00344977
	67	1	0.00406383	0.94722	0.00461335	1.00419	0.00442021	0.949862	0.00447123	0.99019	0.00493396	0.841662	0.00405334	0.525577	0.00289862
	68	1	0.00399495	0.867953	0.0042487	0.911039	0.00399939	0.967505	0.00412607	0.884176	0.00444259	0.755826	0.00362433	0.518325	0.00280965
	69	1	0.00282843	0.943415	0.0032015	0.997998	0.00304825	0.945553	0.003099	0.964346	0.00337133	0.809073	0.00272514	0.51973	0.00199558
	70	1	0.00348329	0.948795	0.00395355	1.00327	0.00374108	0.928382	0.00382589	0.964618	0.0041519	0.811352	0.00336172	0.487744	0.00231616
	71	1	0.00574884	0.977903	0.00666475	1.0062	0.00618094	0.938703	0.00632219	0.986135	0.00696798	0.891553	0.00598627	0.579243	0.00447843
	73	1	0.00366377	0.954628	0.00418098	0.994882	0.00393862	0.959792	0.00399883	0.981627	0.00441883	0.857792	0.00368708	0.545313	0.00270202
	75	1	0.00744323	1.00195	0.00878971	1.03739	0.00829207	0.965554	0.00835273	1.02279	0.00927473	0.942965	0.00814051	0.769762	0.00743949
	76	1	0.00268862	0.944495	0.00304731	1.00883	0.00289904	0.939966	0.00296425	0.978053	0.00323564	0.840689	0.002676	0.521088	0.0019015
	77	1	0.00423417	0.950773	0.00481974	0.984428	0.00447505	0.958745	0.00459767	0.993587	0.0051581	0.871881	0.00433134	0.562854	0.00321248
	78	1	0.00441942	0.921399	0.00491079	1.0043	0.00469139	0.961818	0.00485668	0.944438	0.0051857	0.802801	0.00422808	0.500816	0.00301319
	79	1	0.00392837	0.931734	0.00440592	0.999693	0.00426876	0.918078	0.00430164	0.96775	0.00468871	0.837883	0.00389242	0.523365	0.00278919
	80	1	0.00436486	0.967497	0.00502571	1.00052	0.00469507	0.978345	0.00478787	0.966861	0.00520352	0.845448	0.00436372	0.558546	0.0032887
	81	1	0.00456198	0.939558	0.00513842	1.01307	0.00489726	0.95658	0.00502372	0.962843	0.00541693	0.811287	0.00439743	0.498214	0.0030973
	82	1	0.00531659	0.954082	0.00606516	1.018	0.00564047	0.962938	0.00587643	0.97288	0.00637163	0.829527	0.00522035	0.483799	0.00351123
	83	1	0.00456198	0.961113	0.00522575	1.03119	0.00490746	0.952233	0.00508115	0.949538	0.0053714	0.791976	0.00431129	0.513948	0.00318431
	84	1	0.00297104	0.942881	0.00336426	0.995463	0.00319962	0.934351	0.00324869	0.964458	0.00353747	0.810773	0.00286921	0.484977	0.00196573
	85	1	0.00527692	0.954405	0.00601446	0.962774	0.00564638	0.970958	0.00565546	0.977999	0.0063485	0.856819	0.00531991	0.556622	0.00396376
	86	1	0.00420897	0.946911	0.00477964	0.992152	0.00451419	0.931632	0.00459015	0.952649	0.00496111	0.771875	0.00389533	0.447015	0.00258136
	87	1	0.0038222	0.938643	0.00430906	0.999401	0.00415287	0.952885	0.00418508	0.967594	0.00455921	0.870876	0.00391723	0.58103	0.00298751
	89	1	0.00252538	0.956018	0.00288606	1.01248	0.00275177	0.935671	0.00278439	0.988047	0.0030638	0.846584	0.00252263	0.545663	0.00186291
	91	1	0.00390667	0.928354	0.00437232	0.976491	0.00416512	0.979489	0.0042105	0.927157	0.00451493	0.829592	0.00382155	0.51627	0.00273738
	92	1	0.00384297	0.944528	0.00435303	0.98514	0.00410555	0.963473	0.00417193	0.95848	0.00455593	0.824989	0.00376864	0.530482	0.00276229
	93	1	0.00441942	0.943428	0.00500016	0.973241	0.00473142	0.964912	0.00476432	0.939992	0.00516128	0.775687	0.00411085	0.466478	0.00281995
	94	1	0.00321412	0.928461	0.00359704	0.990195	0.00345277	0.93268	0.00349903	0.941952	0.0037588	0.785956	0.00302459	0.484101	0.00212293
	95	1	0.00341598	0.918368	0.0037897	0.958495	0.00362744	0.951507	0.00364647	0.875057	0.00377005	0.715964	0.00295649	0.419115	0.00197026
	96	1	0.00397251	0.961182	0.00455885	0.967282	0.00431065	0.941687	0.00427132	0.97052	0.00475357	0.833931	0.00392227	0.553531	0.00297112
	97	1	0.00425968	0.957511	0.00487481	0.999199	0.00464298	0.954688	0.00465616	0.985511	0.00515269	0.820128	0.00414434	0.503222	0.0029168
	98	1	0.00339955	0.957252	0.00388575	0.994394	0.00362072	0.964466	0.0037104	1.01477	0.00420822	0.939425	0.00369172	0.791051	0.00347189
	99	1	0.00187065	0.95551	0.00213656	1.0075	0.00202484	0.937165	0.00205825	0.998771	0.00228626	0.937913	0.0020302	0.811792	0.00195475

## Sheet: Fig5g
		7--21		22--35		36--50		51--61		62--78		79--90		91--95
		A		B		C		D		E		F		G
	0	1	0	1	0	1	0	1	0	1	0	1	0	1	0
	0.03	0.960303	0.0193785	0.952492	0.0258593	0.952667	0.0215583	0.931096	0.0481843	0.957307	0.030339	0.949284	0.0112143	0.932628	0.0146886
	0.1	1.01624	0.0137967	0.988976	0.0270825	1.00422	0.0169886	1.01709	0.0314536	0.992313	0.035399	1.00213	0.0130343	0.98811	0.0104587
	0.3	1.00522	0.0116783	0.99162	0.0292537	0.997321	0.0158504	0.987143	0.0644474	0.98478	0.0257164	1.00247	0.0190903	0.976712	0.0115646
	1	0.955467	0.0219997	0.949138	0.0172217	0.958211	0.0225169	0.939905	0.028505	0.955513	0.0170671	0.949367	0.0167942	0.958412	0.0124227
	3	0.967338	0.0321655	0.955518	0.0219169	0.965138	0.0234542	0.945074	0.0724178	0.982138	0.0305777	0.967062	0.0160037	0.928528	0.0330309
	10	0.841585	0.0562179	0.831442	0.0300298	0.847174	0.0405132	0.821083	0.0383025	0.837039	0.0424078	0.827305	0.0288516	0.786438	0.042001
	30	0.534568	0.0718209	0.525221	0.0446604	0.559204	0.0732578	0.536436	0.0406519	0.537173	0.0652625	0.519318	0.0394714	0.483289	0.0475079

## Sheet: Fig5h
		1_0	10_1	2_1	1_1
	25	3.54689	3.20432	2.53927	1.4594
	26	3.44013	3.09633	2.39539	1.46826
	27	3.43993	3.05049	2.42848	1.27946
	28	3.42589	3.02687	2.34667	1.29396
	29	3.40096	3.07067	2.29063	1.17729
	30	3.39554	3.01732	2.38671	1.19439
	31	3.34566	3.07594	2.20723	1.09784
	32	3.41904	3.06321	2.21382	1.16553
	33	3.42267	3.01377	2.17258	1.10432
	34	3.3446	3.01111	2.15425	1.01283
	35	3.33655	3.01062	2.12612	1.09468
	36	3.30459	2.96366	2.00651	0.930695
	37	3.27594	2.95079	2.12862	0.870325
	38	3.29291	2.98029	1.9818	0.860123
	39	3.27881	2.88171	2.02024	0.729226
	40	3.26806	2.90957	2.01032	0.75798
	41	3.29104	2.85336	1.92564	0.718027
	42	3.21971	2.85943	1.92007	0.609118
	43	3.24409	2.89832	1.81844	0.503615
	44	3.19578	2.83707	1.78756	0.54336
	45	3.18019	2.78442	1.81568	0.493987
	46	3.1779	2.73266	1.7454	0.497289
	47	3.15761	2.74868	1.72266	0.324768
	48	3.18224	2.75153	1.63704	0.31373
	49	3.17108	2.71203	1.63843	0.243901
	50	3.14086	2.69527	1.546	0.222369
	51	3.08699	2.63294	1.5308	0.272226
	52	3.11095	2.6051	1.52774	0.151377
	53	3.06214	2.63427	1.46028	0.122931
	54	3.00093	2.54208	1.38561	0.0379885
	55	3.03235	2.55662	1.3516	-0.10607
	56	2.96751	2.51821	1.35135	-0.233231
	57	2.89216	2.45941	1.23927	-0.217388
	58	2.91115	2.37823	1.18029	-0.337661
	59	2.84579	2.2984	1.075	-0.550983
	60	2.71131	2.29358	1.0468	-0.602335
	61	2.66776	2.23766	0.908086	-0.741996
	62	2.56158	2.16696	0.72469	-0.824601
	63	2.41594	1.97276	0.661517	-1.14116
	64	2.35004	1.83344	0.431719	-1.30105
	65	2.22182	1.66212	0.274322	-1.52307
	66	2.02203	1.50099	0.117192	-1.7266
	67	1.8826	1.37061	-0.126134	-1.97145
	68	1.74812	1.26446	-0.242576	-2.17627
	69	1.63587	1.10102	-0.430786	-2.35769
	70	1.56586	1.04461	-0.492405	-2.54638
	71	1.44049	0.943452	-0.690747	-2.80343
	72	1.37766	0.868076	-0.809741	-2.82776
	73	1.33143	0.732892	-0.882136	-3.00989
	74	1.26743	0.762298	-0.838553	-3.14927
	75	1.25193	0.758651	-0.914975	-3.17655
	76	1.24854	0.698967	-0.920084	-3.16855
	77	1.17928	0.733612	-1.00283	-3.22976
	78	1.2023	0.653673	-1.04915	-3.26258
	79	1.19112	0.707892	-0.991452	-3.28281
	80	1.13835	0.6427	-1.03932	-3.20683
	81	1.13499	0.682196	-1.10409	-3.46303
	82	1.14611	0.72389	-1.00127	-3.52652
	83	1.11799	0.714628	-1.14046	-3.58285
	84	1.15786	0.671981	-1.04882	-3.54369
	85	1.11404	0.648059	-1.08231	-3.74905
