# Supplementary material for: Macromolecular crowding and supersaturation protect hemodialysis patients from the onset of dialysis-related amyloidosis
Source: Nat Commun. 2022 Oct 3;13:5689. doi: 10.1038/s41467-022-33247-3 (PMC9530240; doi:10.1038/s41467-022-33247-3)
Supplement: Supplementary file 7 — Source data [file 41467_2022_33247_MOESM7_ESM.zip › SupplementaryData2/FigureS10_data_value.xlsx]

## Sheet: FigureS10a
	0	720	405	177	352	184
	0.166667	679	375	161	333	156
	0.333333	670	350	144	300	145
	0.5	662	339	142	297	142
	0.666667	650	329	138	289	138
	0.833333	645	327	138	287	138
	1	626	325	138	288	139
	1.16667	590	323	137	285	136
	1.33333	667	321	135	285	137
	1.5	1483	323	141	286	135
	1.66667	5137	333	179	293	149
	1.83333	5907	374	333	313	186
	2	6136	488	845	373	421
	2.16667	6269	833	1914	548	1459
	2.33333	6321	1601	2685	1179	3192
	2.5	6287	2254	3113	2571	4536
	2.66667	6366	2638	3444	4110	6153
	2.83333	6413	4774	3724	4751	6653
	3	6577	6347	3931	5916	6922
	3.16667	6762	6692	4147	6366	7123
	3.33333	7076	6906	4320	6740	7355
	3.5	7528	7108	4464	7100	7432
	3.66667	7817	7269	4576	7262	7485
	3.83333	7949	7473	4683	7449	7810
	4	7281	7645	4757	7644	8058
	4.16667	7482	7769	4763	7605	8235
	4.33333	7502	7795	4708	7836	8384
	4.5	7805	7983	4840	8005	8670
	4.66667	7442	8126	5552	8088	8808
	4.83333	7486	8093	5637	8080	8914
	5	7425	8220	5663	8063	8951
	5.16667	7659	8257	5717	7966	9006
	5.33333	7751	8353	5746	8067	9144
	5.5	7674	8446	5727	8215	9122
	5.66667	7667	8576	5709	8357	9216
	5.83333	7866	8570	5808	7231	9298
	6	7903	8641	5989	7493	9352
	6.16667	8032	8658	6175	7129	9345
	6.33333	8011	8846	6358	7164	9397
	6.5	7555	9042	6615	7075	9398
	6.66667	7530	9186	6885	7103	9302
	6.83333	7680	9337	7098	7252	9272
	7	7799	9606	7365	7354	9371
	7.16667	7684	9751	7480	7490	9388
	7.33333	7548	10035	7717	7632	9439
	7.5	7594	10243	7831	7615	9445
	7.66667	7422	10354	7747	7673	9402
	7.83333	7533	10548	7821	7748	9385
	8	7625	10721	7965	7947	9375
	8.16667	7360	10910	8070	8001	9354
	8.33333	6901	10405	8145	8113	9406
	8.5	6758	10690	8260	8192	9391
	8.66667	6843	10793	8321	7954	9359
	8.83333	6859	10955	8424	7994	9109
	9	6928	11049	8489	8095	8658
	9.16667	6695	11131	8463	8294	8715
	9.33333	6690	11188	8451	8357	8821
	9.5	6718	11297	8493	8421	8852
	9.66667	6714	11366	8579	8459	8778
	9.83333	6598	10875	8579	8565	8903
	10	6583	11327	8587	8670	8890
	10.1667	6759	11103	8642	8873	8784
	10.3333	6760	11508	8682	8970	8781
	10.5	6814	11573	8853	8808	8597
	10.6667	7004	11682	8900	8848	8423
	10.8333	6667	11676	8916	9027	8430
	11	6367	11732	9032	9233	8471
	11.1667	6075	11774	9127	9370	8577
	11.3333	6055	11859	8986	9484	8593
	11.5	5817	11848	8996	9469	8605
	11.6667	5743	11795	8878	9661	8676
	11.8333	5603	11852	8869	9736	8614
	12	5817	11890	8883	9835	8537
	12.1667	5540	12028	8878	9907	8406
	12.3333	5739	12079	9145	9835	8332
	12.5	5782	12144	9210	9959	8242
	12.6667	5565	12277	9181	10086	8183
	12.8333	5604	12318	9224	9840	8174
	13	5512	12358	9327	10187	8127
	13.1667	5364	12344	9525	10193	8136
	13.3333	5357	12384	9073	10282	8143
	13.5	5286	12539	9217	10189	8181
	13.6667	5173	12642	8701	10216	8312
	13.8333	5339	12532	8383	10052	8347
	14	5380	12604	8629	10097	8234
	14.1667	5360	12421	8436	10142	8182
	14.3333	5436	12419	8702	10415	8113
	14.5	5152	12442	8978	10242	8170
	14.6667	5171	12519	9711	10229	8329
	14.8333	5151	12551	10015	10308	8355
	15	5120	12571	9839	10371	8344

## Sheet: FigureS10b
	0	187	146	711	409	233	645
	0.166667	170	127	670	378	208	590
	0.333333	154	117	635	359	190	562
	0.5	149	115	627	347	187	540
	0.666667	149	115	618	340	181	525
	0.833333	147	110	616	337	179	520
	1	147	110	610	335	178	513
	1.16667	146	110	606	333	175	505
	1.33333	146	110	604	332	171	500
	1.5	145	108	599	328	172	494
	1.66667	143	107	600	321	176	500
	1.83333	146	108	598	326	174	550
	2	148	109	596	324	174	667
	2.16667	150	107	595	324	178	1039
	2.33333	159	113	592	326	236	2591
	2.5	175	122	597	326	437	5009
	2.66667	205	139	598	326	1078	5610
	2.83333	254	184	603	333	2749	5791
	3	351	327	609	344	3499	5958
	3.16667	484	797	608	367	3777	6029
	3.33333	715	1590	615	417	4008	6027
	3.5	995	2045	623	535	4114	6017
	3.66667	1233	2299	633	834	4205	6026
	3.83333	1414	2468	658	1288	4244	6022
	4	1559	2633	691	1821	4297	6054
	4.16667	1680	2788	746	2058	4374	6115
	4.33333	1787	2899	837	2446	4389	6060
	4.5	1893	2995	996	2651	4354	6028
	4.66667	1980	3082	1175	2767	4388	6007
	4.83333	2055	3159	1399	2955	4368	5985
	5	2117	3235	1569	3209	4338	5942
	5.16667	2196	3311	1881	3521	4331	5993
	5.33333	2279	3240	2006	3807	4406	5961
	5.5	2338	3486	2115	4023	4476	5945
	5.66667	2394	3657	2213	4137	4535	6017
	5.83333	2451	3849	2232	4247	4642	6208
	6	2494	3982	2100	4268	4768	6276
	6.16667	2565	4046	2184	4313	4860	6547
	6.33333	2598	4220	2259	4278	4906	6185
	6.5	2630	4420	2383	4305	4888	6297
	6.66667	2659	4540	2391	4313	4887	5990
	6.83333	2718	4601	2376	4353	4962	6045
	7	2756	4693	2460	4363	4916	6075
	7.16667	2786	4780	2550	4389	4714	6128
	7.33333	2827	4842	2799	4371	4279	6096
	7.5	2845	4867	2932	4354	4004	6290
	7.66667	2869	4874	3001	4251	3898	6491
	7.83333	2909	4892	3010	4070	3874	6496
	8	2913	4913	3032	4123	3878	6376
	8.16667	2938	4932	3070	4275	3832	6544
	8.33333	2956	4967	3145	4326	3839	6598
	8.5	2960	4987	3207	4351	3804	6629
	8.66667	2992	5009	3029	4352	3798	6288
	8.83333	3004	5043	3022	4380	3746	6355
	9	3015	5063	3038	4383	3848	6520
	9.16667	3042	5083	3039	4394	3852	6560
	9.33333	3035	5088	3072	4423	3913	6464
	9.5	3046	5102	3058	4465	3989	6442
	9.66667	3051	5097	3013	4460	4058	6504
	9.83333	3064	5079	3038	4460	4115	6826
	10	3085	5104	3062	4401	4094	6935
	10.1667	3074	5108	3083	4379	3858	6773
	10.3333	3087	5123	3148	4388	3857	6995
	10.5	3105	5120	3182	4452	3545	6826
	10.6667	3121	5124	3189	4411	3529	7090
	10.8333	3116	5119	3246	4398	3540	7209
	11	3128	5139	3337	4377	3474	7546
	11.1667	3125	5097	3312	4356	3446	7674
	11.3333	3131	5124	3336	4404	3424	7412
	11.5	3133	5135	3345	4370	3418	7169
	11.6667	3143	5140	3310	4371	3402	7322
	11.8333	3142	5153	3339	4351	3393	6751
	12	3141	5136	3436	4344	3361	6908
	12.1667	3134	5102	3513	4300	3312	7142
	12.3333	3145	5168	3600	4305	3295	7252
	12.5	3130	5169	3684	4303	3287	7310
	12.6667	3117	5184	3720	4266	3272	7421
	12.8333	3121	5177	3796	4305	3237	7480
	13	3128	5180	3836	4277	3213	7758
	13.1667	3123	5218	3944	4272	3198	7736
	13.3333	3128	5263	4006	4244	3192	7667
	13.5	3127	5279	4099	4242	3192	8073
	13.6667	3146	5250	4143	4246	3178	8152
	13.8333	3130	5230	4228	4268	3146	8267
	14	3136	5253	4229	4266	3125	8096
	14.1667	3119	5234	4304	4243	3109	8060
	14.3333	3118	5247	4349	4264	3112	8338
	14.5	3122	5237	4358	4262	3098	8263
	14.6667	3109	5256	4392	4253	3103	8563
	14.8333	3103	5230	4445	4270	3083	8237
	15	3084	5236	4485	4361	3061	8823

## Sheet: FigureS10c
	0	420	374	737	778	628
	0.166667	364	318	625	670	567
	0.333333	315	271	549	601	507
	0.5	287	257	520	552	484
	0.666667	271	225	501	536	468
	0.833333	265	209	477	523	457
	1	255	196	468	512	446
	1.16667	251	181	459	504	429
	1.33333	246	179	453	481	415
	1.5	243	175	451	488	413
	1.66667	238	173	443	475	404
	1.83333	236	165	441	467	400
	2	230	163	435	489	413
	2.16667	236	166	440	460	419
	2.33333	236	175	430	461	414
	2.5	236	200	448	460	409
	2.66667	236	237	454	479	403
	2.83333	231	313	457	498	401
	3	233	453	456	501	402
	3.16667	253	710	459	496	403
	3.33333	277	1135	446	507	409
	3.5	323	1566	449	512	415
	3.66667	402	1842	459	525	419
	3.83333	553	2019	468	538	431
	4	804	2135	479	552	438
	4.16667	1152	2258	497	569	456
	4.33333	1569	2328	548	601	468
	4.5	1840	2358	651	621	495
	4.66667	2042	2412	837	654	547
	4.83333	2196	2474	1159	699	588
	5	2403	2491	1584	734	654
	5.16667	2524	2522	1917	780	747
	5.33333	2668	2525	2098	834	836
	5.5	2748	2548	2217	886	967
	5.66667	2746	2571	2311	943	1114
	5.83333	2853	2578	2363	1036	1277
	6	2913	2586	2422	1100	1457
	6.16667	2968	2592	2475	1169	1730
	6.33333	3036	2567	2502	1260	1992
	6.5	3058	2600	2537	1366	2129
	6.66667	3076	2608	2561	1480	2205
	6.83333	3103	2610	2587	1551	2284
	7	3115	2609	2610	1600	2331
	7.16667	3134	2604	2646	1632	2385
	7.33333	3144	2611	2589	1661	2329
	7.5	3152	2600	2595	1682	2366
	7.66667	3177	2614	2596	1703	2404
	7.83333	3181	2591	2595	1723	2374
	8	3190	2589	2623	1733	2402
	8.16667	3203	2591	2622	1745	2433
	8.33333	3215	2591	2626	1764	2460
	8.5	3215	2575	2617	1765	2474
	8.66667	3205	2566	2603	1770	2496
	8.83333	3193	2561	2636	1772	2549
	9	3195	2557	2653	1786	2525
	9.16667	3194	2549	2646	1793	2559
	9.33333	3199	2525	2638	1793	2579
	9.5	3172	2532	2333	1794	2589
	9.66667	3192	2513	2399	1822	2587
	9.83333	3034	2500	2515	1842	2601
	10	3226	2499	2544	1852	2615
	10.1667	3241	2492	2652	1841	2622
	10.3333	3176	2471	2705	1827	2620
	10.5	3372	2458	2744	1806	2642
	10.6667	3397	2454	2767	1823	2637
	10.8333	3395	2437	2793	1817	2646
	11	3092	2433	2809	1789	2647
	11.1667	3410	2424	2906	1728	2654
	11.3333	3394	2416	2950	1718	2647
	11.5	3342	2397	2954	1740	2645
	11.6667	3422	2386	2942	1706	2652
	11.8333	3404	2382	2921	1737	2644
	12	3442	2362	2977	1726	2628
	12.1667	3390	2360	2988	1750	2618
	12.3333	3430	2341	2954	1707	2658
	12.5	3401	2338	3015	1757	2609
	12.6667	3402	2322	3081	1743	2577
	12.8333	3358	2314	3085	1742	2486
	13	3379	2299	2997	1755	2392
	13.1667	3382	2296	3075	1756	2381
	13.3333	3358	2273	3064	1763	2434
	13.5	3326	2278	3072	1791	2546
	13.6667	3321	2264	3061	1801	2348
	13.8333	3286	2256	3026	1792	2597
	14	3308	2240	3015	1802	2519
	14.1667	3228	2234	3011	1774	2577
	14.3333	2991	2214	3040	1774	2548
	14.5	2403	2203	3045	1768	2501
	14.6667	2803	2193	3041	1754	2523
	14.8333	2203	2188	3026	1742	2524
	15	2768	2178	2988	1732	2520

## Sheet: FigureS10d
	Concn.	Lag time	Lag time_error	ThT fluoro.	ThT fluoro._error
	0	2.05878	0.355852	10219	1729.29
	0.03	3.18996	0.812754	5488.17	2150.04
	0.1	3.21856	0.724166	5015.83	1447.75
	0.3	3.82842	0.65153	4091.83	1796.71
	1	4.25369	0.588541	3242.8	1260.82
	3	4.13864	0.773905	2761	541.059
	10	4.92748	2.26222	2464.2	1302.13
	20	4.68909	1.97478	1986.8	848.689

## Sheet: FigureS10e
	0	123	113	265	449	462
	0.166667	111	98	247	429	435
	0.333333	104	94	242	414	412
	0.5	104	93	237	408	405
	0.666667	104	90	232	402	397
	0.833333	102	87	228	391	397
	1	102	88	223	387	393
	1.16667	103	94	230	438	389
	1.33333	107	450	1068	476	415
	1.5	155	1428	4068	3075	864
	1.66667	545	2287	4880	5401	1401
	1.83333	1784	2892	5134	6178	2016
	2	2928	3385	5264	6587	4183
	2.16667	3478	3728	5365	6777	5093
	2.33333	3887	3941	5431	7028	5449
	2.5	4227	4185	5433	7116	5677
	2.66667	4477	4312	5478	7217	5800
	2.83333	4709	4699	5509	7277	5862
	3	4882	5005	5501	7409	5932
	3.16667	5022	5264	5509	7456	5972
	3.33333	5140	5421	5525	7610	5968
	3.5	5327	5478	5506	7699	6016
	3.66667	5433	5533	5541	7799	6017
	3.83333	5513	5615	5411	7797	6049
	4	5639	5629	5449	7837	6049
	4.16667	5697	5698	5482	7851	6047
	4.33333	5762	5809	5508	8032	6042
	4.5	5839	5954	5707	7995	6058
	4.66667	5897	6061	5732	8177	6040
	4.83333	5972	6185	5765	8077	6069
	5	6030	6286	5784	8238	6133
	5.16667	6076	6416	5763	8377	6131
	5.33333	6101	6465	5838	8480	6140
	5.5	6142	6501	5695	8399	6160
	5.66667	6166	6521	5787	8483	6154
	5.83333	6085	6621	5655	8469	6092
	6	5956	6783	5722	8715	6112
	6.16667	5854	7007	5678	8835	6134
	6.33333	5885	7299	5667	9019	6142
	6.5	5890	7580	5668	9100	6031
	6.66667	5899	7760	5657	9188	6074
	6.83333	5928	8055	5752	9274	6081
	7	5961	8341	5912	9439	6130
	7.16667	5961	8615	6037	9553	6155
	7.33333	5843	8793	5726	9638	6069
	7.5	5840	8942	5681	9707	6009
	7.66667	5469	9051	5549	9749	5994
	7.83333	5536	8582	5601	9834	6092
	8	5564	8746	5520	9854	6134
	8.16667	5655	8950	5553	9919	6156
	8.33333	5653	9095	5546	9956	6198
	8.5	5771	9275	5415	9967	6257
	8.66667	5690	9424	5433	9991	5951
	8.83333	5881	9577	5398	10019	6051
	9	6179	9707	5367	10024	6060
	9.16667	6444	9718	5357	10051	6123
	9.33333	6945	9812	5309	10079	6142
	9.5	6985	9829	5321	10085	6158
	9.66667	7614	9955	5376	10029	6309
	9.83333	7826	9999	5376	10100	6302
	10	8103	10081	5380	10010	6258
	10.1667	8245	10045	5452	10060	6264
	10.3333	8671	10111	5611	10115	6241
	10.5	8933	10091	5766	10135	6163
	10.6667	9056	10096	5908	10155	6119
	10.8333	9283	10169	6109	10199	6091
	11	9387	10187	6284	10182	6049
	11.1667	9326	10195	6395	10178	6056
	11.3333	9520	10216	6564	10145	6001
	11.5	9302	10196	6643	10102	5976
	11.6667	9048	10171	6786	10107	6009
	11.8333	8746	10211	6895	10117	6049
	12	9378	10201	7087	10151	6127
	12.1667	9281	10233	7173	10132	6168
	12.3333	9741	10256	7294	10110	5960
	12.5	9238	10232	7387	10104	5833
	12.6667	9144	10293	7489	10104	5871
	12.8333	9722	10234	7553	10061	5614
	13	9229	10215	7643	10081	5625
	13.1667	9242	10174	7666	10050	5599
	13.3333	9002	10184	7681	10000	5603
	13.5	9480	10200	7801	10039	5625
	13.6667	9184	10189	7826	10027	5674
	13.8333	9441	10166	7910	10034	5676
	14	9711	10189	7946	10074	5596
	14.1667	9548	10205	7921	10037	5616
	14.3333	9616	10170	7976	10010	5629
	14.5	9532	10118	8076	9962	5661
	14.6667	9894	10144	8152	10011	5719
	14.8333	9836	10105	8341	10020	5656
	15	10044	10092	8221	9993	5694

## Sheet: FigureS10f
	0	188	134	502	185	470
	0.166667	171	127	465	171	401
	0.333333	166	123	444	164	378
	0.5	163	121	436	161	371
	0.666667	158	118	424	160	368
	0.833333	156	119	429	158	358
	1	158	120	587	159	751
	1.16667	156	118	3360	155	4279
	1.33333	167	124	5565	162	5461
	1.5	210	194	5901	180	5677
	1.66667	378	597	6067	231	5766
	1.83333	3476	2402	6007	354	5877
	2	5132	4041	6040	582	5913
	2.16667	5392	4619	6106	1004	5916
	2.33333	5521	4993	6308	1591	5910
	2.5	5589	5300	6027	2003	5945
	2.66667	5656	5271	6023	2354	5925
	2.83333	5713	5333	6105	2639	5949
	3	5646	5596	6052	2931	5928
	3.16667	5716	5826	6098	3173	5898
	3.33333	5684	5925	5980	3374	5901
	3.5	5747	6083	6032	3567	5899
	3.66667	5845	6190	6044	3745	5864
	3.83333	5946	6321	5974	3902	5859
	4	6060	6073	5982	4065	5868
	4.16667	6156	6185	5944	4194	5832
	4.33333	6179	6298	5864	4290	5781
	4.5	6286	6457	5987	4474	5736
	4.66667	6250	6642	5949	4583	5774
	4.83333	6389	6681	5983	4686	5749
	5	6446	6675	5967	4749	5728
	5.16667	6617	6636	5967	4811	5704
	5.33333	6765	6702	6322	4856	5724
	5.5	7020	6856	6561	4905	5744
	5.66667	7130	6876	7033	4915	5646
	5.83333	7105	7008	7437	4941	5602
	6	7366	7179	7880	4977	5609
	6.16667	7661	7349	8141	5049	5651
	6.33333	7795	7451	8349	5030	5587
	6.5	8117	7523	8343	5063	5646
	6.66667	8146	7690	8439	5059	5605
	6.83333	8274	7753	8559	5086	5780
	7	7783	7907	8657	5087	5634
	7.16667	8344	8040	8957	5093	5781
	7.33333	8594	8146	9079	5087	5802
	7.5	8427	8079	9108	5080	5739
	7.66667	8557	7999	9148	5080	5769
	7.83333	8759	8012	9248	5110	5806
	8	9090	8012	9658	5092	5704
	8.16667	9179	8140	9662	5099	5736
	8.33333	9177	8175	9536	5075	5599
	8.5	9222	8225	9631	5105	5514
	8.66667	9199	8296	9729	5107	5624
	8.83333	9200	8429	9744	5093	5460
	9	9169	8491	10168	5074	5488
	9.16667	9166	8505	10121	5068	5554
	9.33333	9147	8462	10001	5062	5472
	9.5	9123	8492	9538	5045	5578
	9.66667	9152	8461	9460	5068	5621
	9.83333	9153	8127	8554	5056	5740
	10	9098	8144	8959	5035	5667
	10.1667	9056	8274	9121	5035	5799
	10.3333	9055	8333	8014	5022	5764
	10.5	9068	8414	6914	5028	5882
	10.6667	9038	8521	6987	5047	5943
	10.8333	9028	8683	7036	5015	6156
	11	9042	8718	7314	5043	5905
	11.1667	9039	8784	7262	5012	6434
	11.3333	8961	8771	6776	5004	6493
	11.5	8956	8748	6727	4971	6169
	11.6667	8939	8731	6879	4962	6208
	11.8333	8927	8709	6915	4973	6267
	12	8870	8783	6462	4953	6396
	12.1667	8911	8816	6280	4950	6282
	12.3333	8874	8787	6693	4938	6459
	12.5	8863	8792	6158	4946	6459
	12.6667	8867	8794	6229	4949	6493
	12.8333	8811	8801	6399	4935	6797
	13	8799	8817	6167	4907	7030
	13.1667	8739	8757	5779	4873	7075
	13.3333	8696	8756	5482	4859	7065
	13.5	8718	8759	5303	4855	7376
	13.6667	8696	8773	5447	4854	7365
	13.8333	8688	8762	5265	4856	7367
	14	8673	8786	5187	4869	7414
	14.1667	8659	8793	4950	4841	7539
	14.3333	8640	8778	4894	4837	7418
	14.5	8592	8692	4891	4823	7395
	14.6667	8574	8751	4787	4820	7480
	14.8333	8533	8713	4899	4806	7460
	15	8513	8673	4726	4787	7437

## Sheet: FigureS10g
	0	159	128	416	210	611
	0.166667	146	117	393	193	587
	0.333333	135	107	365	183	560
	0.5	138	108	362	179	548
	0.666667	136	105	355	169	537
	0.833333	131	103	352	169	530
	1	133	104	362	171	509
	1.16667	136	103	438	169	534
	1.33333	269	101	2266	169	1685
	1.5	1880	104	6237	179	5985
	1.66667	5548	105	6676	192	6617
	1.83333	6310	111	6813	231	6835
	2	6570	120	6936	359	6894
	2.16667	6651	130	6877	815	6948
	2.33333	6722	151	6915	4259	6945
	2.5	6609	170	6900	6133	6986
	2.66667	6736	279	6928	6522	6993
	2.83333	6790	738	6728	6748	6950
	3	6773	2090	6905	6854	6921
	3.16667	6834	3951	6919	6927	6887
	3.33333	6890	4790	6885	7001	6848
	3.5	6851	5210	6860	7021	6809
	3.66667	6971	5419	6806	7076	6835
	3.83333	7031	5637	6718	7078	6805
	4	7152	5827	6816	7070	6732
	4.16667	7270	5927	6793	7141	6720
	4.33333	7425	6048	6767	7059	6661
	4.5	7562	6173	6703	7105	6680
	4.66667	7756	6265	6626	7152	6637
	4.83333	7935	6330	6680	7146	6592
	5	8105	6441	6657	7202	6597
	5.16667	8429	6558	6629	7303	6482
	5.33333	8655	6594	6593	7310	6575
	5.5	8873	6656	6561	7271	6534
	5.66667	9118	6641	6543	7510	6482
	5.83333	9295	6610	6519	7022	6451
	6	9216	6549	6484	7131	6432
	6.16667	9364	6520	6509	7338	6470
	6.33333	9435	6500	6431	7483	6481
	6.5	9556	6450	6377	7396	6374
	6.66667	9581	6414	6377	7530	6395
	6.83333	9611	6372	6330	7405	6340
	7	9793	6347	6296	7889	6375
	7.16667	9992	6383	6284	7720	6308
	7.33333	10012	6465	6256	7741	6240
	7.5	10083	6461	6229	7739	6341
	7.66667	10147	6473	6185	7753	6410
	7.83333	10047	6592	6156	8093	6441
	8	10071	6642	6149	8227	6318
	8.16667	10093	6652	6079	8368	6340
	8.33333	9946	6699	6032	8424	6365
	8.5	10035	6750	6021	8498	6363
	8.66667	10010	6829	5988	8446	6440
	8.83333	9983	6791	5940	8692	6430
	9	9990	6823	5932	8762	6360
	9.16667	10027	6814	5730	8913	6644
	9.33333	10037	6785	5891	8919	6529
	9.5	10004	6813	5850	8934	6781
	9.66667	10064	6836	5808	9008	6881
	9.83333	10068	6829	5809	9084	7084
	10	10092	6831	5746	9204	7054
	10.1667	10046	6806	5574	9315	7184
	10.3333	10068	6813	5674	9377	7201
	10.5	10065	6752	5644	9518	7303
	10.6667	10061	6776	5605	9647	7395
	10.8333	10046	6794	5611	9661	7339
	11	10072	6808	5597	9739	7377
	11.1667	10070	6793	5584	9773	7412
	11.3333	10030	6784	5530	9788	7464
	11.5	9913	6759	5501	9899	7596
	11.6667	9861	6720	5466	10041	7664
	11.8333	9853	6713	5415	10138	7762
	12	9820	6708	5301	10376	7805
	12.1667	9846	6689	5388	10539	7790
	12.3333	9759	6704	5382	10562	7795
	12.5	9741	6686	5330	10607	8048
	12.6667	9686	6635	5292	10659	8074
	12.8333	9683	6647	5271	10740	8088
	13	9670	6625	5267	10732	8163
	13.1667	9684	6627	5251	10805	8304
	13.3333	9583	6573	5212	6009	8328
	13.5	9573	6557	5178	5849	8332
	13.6667	9575	6559	5158	5768	8411
	13.8333	9510	6552	5054	5720	8415
	14	9545	6560	5107	5860	8431
	14.1667	9494	6553	5115	5746	8713
	14.3333	9455	6512	5065	5690	8750
	14.5	9407	6471	5036	5810	8769
	14.6667	9365	6458	4980	5608	8778
	14.8333	9312	6442	5004	5987	8833
	15	9327	6430	4976	6031	8786

## Sheet: FigureS10h
	Concn.	Lag time	Lag time_error	ThT fluoro.	ThT fluoro._error
	0.2	1.67988	0.461912	6966.4	2408.27
	0.1	1.78996	0.702328	8711.4	1460.32
	0.05	1.53073	0.29638	9526.8	1020.24
	0.025	1.58337	0.407045	9680.6	915.95
	0.01	1.49984	0.4464	8245.8	1931.24
	0	1.49155	0.161474	9348.4	1765.75

## Sheet: FigureS10i
	0	774	413	505	182	384	186
	0.166667	719	374	454	152	328	156
	0.333333	681	352	426	134	306	135
	0.5	646	332	408	131	292	129
	0.666667	629	324	405	132	290	128
	0.833333	623	315	400	127	287	125
	1	620	311	396	128	284	130
	1.16667	614	308	392	136	278	128
	1.33333	609	307	396	201	277	124
	1.5	610	307	390	521	278	129
	1.66667	606	308	398	1646	287	132
	1.83333	610	314	426	4434	311	164
	2	633	344	519	6970	386	266
	2.16667	690	427	803	7618	632	567
	2.33333	854	692	1470	7912	1334	1322
	2.5	1237	1374	2169	8128	2338	2436
	2.66667	2046	2278	2542	8181	2892	2962
	2.83333	2711	2654	2817	8306	3287	3331
	3	2996	2931	3020	8410	3604	3601
	3.16667	3314	3176	3247	8476	3811	3810
	3.33333	3754	3377	3454	8499	4203	3985
	3.5	4216	3558	3634	8474	4379	4186
	3.66667	4796	3728	3796	8407	4836	4318
	3.83333	5853	3894	3948	8439	7397	4427
	4	6471	4040	4085	8461	8122	4523
	4.16667	6802	4175	4197	8446	8549	4617
	4.33333	7088	4290	4282	8479	8744	4699
	4.5	6907	4400	4369	8505	9020	4758
	4.66667	7566	4484	4445	8447	9248	4811
	4.83333	6816	4563	4509	8482	9466	4850
	5	7078	4613	4581	8502	9688	4845
	5.16667	7240	4693	4602	8491	9853	4951
	5.33333	7456	4725	4610	8408	9871	4950
	5.5	7605	4799	4726	8348	9936	4965
	5.66667	7703	4855	4755	8482	10070	4977
	5.83333	7664	4889	4719	8766	10166	5028
	6	7921	4915	4798	8812	10208	5011
	6.16667	8123	4951	5000	8829	10314	5049
	6.33333	8114	5013	5148	8411	10407	5055
	6.5	8250	5151	5191	9863	10433	5101
	6.66667	8323	5242	5258	9608	10433	5079
	6.83333	8241	5298	5349	9937	10452	5149
	7	8471	5248	5436	10191	10504	5130
	7.16667	8788	5286	5551	10322	9365	5149
	7.33333	9150	5349	5624	10605	8681	5147
	7.5	9343	5424	5702	10957	8687	5142
	7.66667	9682	5427	5767	11168	8718	5111
	7.83333	9972	5455	5883	11331	8709	5129
	8	10238	5527	5994	11466	8739	5141
	8.16667	10443	5567	6065	11549	8743	5148
	8.33333	10724	5691	6151	11708	8756	5157
	8.5	10966	5803	6243	11815	8764	5168
	8.66667	11229	5802	6272	11971	8722	5178
	8.83333	11355	5781	6394	12160	8792	5223
	9	11403	5831	6351	12295	8716	5210
	9.16667	11424	5748	6283	10539	8721	5232
	9.33333	11414	5776	6116	10901	8796	5219
	9.5	11443	5848	6300	11126	8737	5243
	9.66667	11465	5865	6434	11284	8808	5228
	9.83333	11509	5882	6513	11434	8884	5224
	10	11463	5925	6534	11609	8742	5207
	10.1667	11490	5941	6492	11732	9053	5230
	10.3333	11446	5974	6540	11827	9314	5219
	10.5	11501	6019	6578	11878	10072	5184
	10.6667	11481	6019	6555	11938	10319	5158
	10.8333	11514	6051	6590	12016	10384	5159
	11	11486	6093	6624	12128	10429	5181
	11.1667	11465	6110	6555	12271	10839	5191
	11.3333	11472	6152	6402	9445	11170	5172
	11.5	11455	6191	6191	9877	10477	5181
	11.6667	11433	6152	6138	10210	10138	5175
	11.8333	11470	6236	6057	10428	9645	5143
	12	11467	6238	5460	10634	9279	5147
	12.1667	11414	6307	5415	10810	8175	5179
	12.3333	11406	6317	5700	10927	8093	5161
	12.5	11398	6368	5296	11022	8319	5140
	12.6667	11354	6382	5280	11166	8358	5131
	12.8333	11383	6390	5324	11291	8171	5104
	13	11351	6376	5364	10063	8135	5111
	13.1667	11260	6421	5445	10240	8136	5075
	13.3333	11419	6417	5481	10516	8057	5061
	13.5	11378	6426	5580	10577	8158	5074
	13.6667	11366	6435	5762	10131	8149	5053
	13.8333	11352	6430	5958	10193	8146	5045
	14	11301	6490	5878	10447	8126	5064
	14.1667	11293	6504	4620	10890	8069	5024
	14.3333	11222	6496	4726	10928	8069	5020
	14.5	11213	6476	4796	11403	7946	5010
	14.6667	11199	6487	4650	11685	8225	5018
	14.8333	11181	6502	4567	11594	8306	5015
	15	6533	6510	4558	11548	8350	5001

## Sheet: FigureS10j
	0	294	139	525	832	284	479
	0.166667	268	113	489	781	239	442
	0.333333	247	107	446	744	221	405
	0.5	237	101	426	676	208	406
	0.666667	235	100	422	652	202	397
	0.833333	236	97	420	650	199	390
	1	234	100	409	646	198	391
	1.16667	228	98	410	644	195	383
	1.33333	229	95	405	640	194	372
	1.5	228	97	400	636	202	372
	1.66667	228	104	400	646	243	388
	1.83333	234	120	400	667	453	467
	2	253	158	405	752	1221	742
	2.16667	308	250	415	1054	2787	1502
	2.33333	453	474	448	2014	3572	1964
	2.5	815	905	512	3558	4127	2259
	2.66667	1572	1631	660	4426	4560	2511
	2.83333	2068	2180	945	4808	4908	2721
	3	2439	2509	1449	5100	5189	2894
	3.16667	2852	2791	2001	5322	5395	3069
	3.33333	3076	3019	2381	5522	5554	3226
	3.5	3418	3204	2664	5715	5723	3363
	3.66667	4206	3382	2906	5877	5848	3524
	3.83333	4607	3524	3112	6025	5997	3617
	4	4811	3656	3249	6163	6084	3750
	4.16667	5075	3763	3405	6256	6198	3835
	4.33333	5296	3854	3561	6390	6251	3924
	4.5	5507	3944	3663	6462	6167	4001
	4.66667	5633	4019	3765	6557	6415	4073
	4.83333	5760	4092	3857	6577	6870	4133
	5	5884	4165	3978	6691	7042	4156
	5.16667	5994	4208	4047	6740	7081	4208
	5.33333	6051	4216	4136	6780	7186	4236
	5.5	6137	4304	4190	6869	7360	4339
	5.66667	6052	4371	4245	6873	7425	4087
	5.83333	5929	4392	4296	6836	7499	4030
	6	6037	4417	4324	6486	7434	4197
	6.16667	6173	4460	4353	6427	7636	4261
	6.33333	6329	4490	4404	6593	7671	4315
	6.5	6440	4504	4408	6583	7896	4276
	6.66667	6145	4518	4406	6590	8112	4258
	6.83333	5877	4549	4449	6606	8197	4249
	7	5667	4528	4473	6615	8175	4193
	7.16667	5786	4550	4482	6683	8299	4114
	7.33333	5905	4574	4519	6745	8004	4095
	7.5	5768	4562	4519	6804	8301	4070
	7.66667	5926	4578	4524	6838	8496	4053
	7.83333	5981	4582	4534	6939	8635	4033
	8	6110	4578	4528	7004	8838	4006
	8.16667	6137	4612	4527	7031	9055	3972
	8.33333	6171	4588	4548	7062	9333	3962
	8.5	5802	4573	4520	7086	9377	3906
	8.66667	5702	4584	4525	7117	9647	3915
	8.83333	5602	4571	4559	7169	9604	3897
	9	5654	4586	4551	7183	9734	3842
	9.16667	5661	4574	4531	7208	9084	3839
	9.33333	5730	4546	4521	7072	9680	3703
	9.5	5810	4578	4519	6864	9918	3775
	9.66667	5898	4552	4532	6730	9704	3764
	9.83333	5958	4581	4524	6612	9791	3728
	10	5995	4527	4526	6578	9284	3695
	10.1667	6109	4531	4536	6575	9603	3661
	10.3333	6161	4551	4490	6543	9206	3630
	10.5	6271	4529	4490	6549	9263	3638
	10.6667	6411	4539	4489	6579	9263	3614
	10.8333	6160	4554	4504	6585	9137	3572
	11	6288	4524	4491	6582	8408	3559
	11.1667	6381	4507	4481	6515	7000	3478
	11.3333	6517	4530	4454	6493	6918	3498
	11.5	6608	4513	4473	6467	6830	3501
	11.6667	6733	4517	4472	6450	6874	3468
	11.8333	6851	4494	4467	6457	6835	3456
	12	6889	4518	4489	6458	6778	3417
	12.1667	6930	4535	4450	6453	6779	3388
	12.3333	6967	4462	4454	6460	6716	3393
	12.5	6786	4465	4419	6455	6690	3344
	12.6667	6968	4464	4420	6446	6680	3356
	12.8333	6986	4464	4404	6432	6565	3336
	13	7088	4459	4390	6480	6623	3288
	13.1667	6870	4446	4382	6403	6580	3288
	13.3333	7021	4453	4386	6430	6524	3262
	13.5	7325	4457	4370	6416	6576	3236
	13.6667	7689	4454	4347	6390	6465	3212
	13.8333	7605	4416	4363	6418	6472	3204
	14	7846	4408	4356	6185	6437	3120
	14.1667	7940	4404	4359	5732	6360	3185
	14.3333	8102	4412	4341	5964	6381	3144
	14.5	8217	4389	4345	5985	6347	3096
	14.6667	8289	4358	4310	6021	6331	3082
	14.8333	8776	4367	4302	6061	6306	3088
	15	8841	4365	4283	6097	6276	3056

[truncated: 2 more sheets: FigureS10k, FigureS10l]
