# Supplementary material for: Macromolecular crowding and supersaturation protect hemodialysis patients from the onset of dialysis-related amyloidosis
Source: Nat Commun. 2022 Oct 3;13:5689. doi: 10.1038/s41467-022-33247-3 (PMC9530240; doi:10.1038/s41467-022-33247-3)
Supplement: Supplementary file 7 — Source data [file 41467_2022_33247_MOESM7_ESM.zip › SupplementaryData2/FigureS11_data_value.xlsx]

## Sheet: FigS11a
	Time	1mg/mL				Time	3mg/mL					Time	10mg/mL
	0	0	0	0		0	0	0	0			0	0	0	0
	0.06515	-0.332413	-0.439609	-0.613878		0.06515	-0.456669	-0.636405	-1.14954			0.06515	-5.53727	-0.92396	-10.1833
	0.1303	-0.871544	-1.1309	-1.34445		0.1303	-1.60271	-1.70947	-2.59068			0.1303	-10.9923	-1.83997	-20.2063
	0.19545	-1.52615	-1.87963	-2.15744		0.19545	-3.01529	-2.96319	-4.1345			0.19545	-16.208	-3.30195	-29.8821
	0.2606	-2.27007	-2.74241	-2.90275		0.2606	-4.53593	-4.21984	-5.80054			0.2606	-21.0762	-4.18064	-39.1798
	0.32575	-2.96503	-3.59348	-3.48833		0.32575	-5.98831	-5.43414	-7.2034			0.32575	-25.4254	-4.99493	-47.9907
	0.3909	-3.56314	-4.29612	-3.90937		0.3909	-7.2067	-6.42741	-8.43442			0.3909	-29.3543	-5.66369	-56.2717
	0.45605	-4.06228	-4.92308	-4.24278		0.45605	-8.13478	-7.18768	-9.59908			0.45605	-33.058	-6.29193	-64.0569
	0.5212	-4.4389	-5.50752	-4.56774		0.5212	-8.97968	-7.93594	-10.725			0.5212	-36.6376	-6.88427	-71.4867
	0.58635	-4.82571	-6.03266	-4.8488		0.58635	-9.79038	-8.7636	-11.9395			0.58635	-40.1074	-7.50951	-78.6213
	0.6515	-5.14971	-6.53603	-5.1571		0.6515	-10.7215	-9.62373	-13.1198			0.6515	-43.5298	-8.20719	-85.417
	0.71665	-5.44868	-7.07166	-5.41368		0.71665	-11.7157	-10.5076	-14.3053			0.71665	-46.6672	-8.85788	-91.8387
	0.7818	-5.71791	-7.51029	-5.62506		0.7818	-12.6887	-11.3665	-15.4436			0.7818	-49.631	-9.49559	-97.9105
	0.84695	-5.99797	-7.97819	-5.89791		0.84695	-13.6059	-12.0899	-16.3669			0.84695	-52.357	-10.112	-103.555
	0.9121	-6.27476	-8.39321	-6.14008		0.9121	-14.3666	-12.6842	-17.091			0.9121	-54.895	-10.6366	-108.833
	0.97725	-6.47494	-8.81964	-6.35115		0.97725	-14.9436	-13.1385	-17.8153			0.97725	-57.2305	-11.1562	-113.756
	1.0424	-6.72505	-9.18497	-6.54093		1.0424	-15.4905	-13.6086	-18.4742			1.0424	-59.4931	-11.6679	-118.384
	1.10755	-6.90312	-9.55696	-6.72188		1.10755	-16.0028	-14.0185	-19.1644			1.10755	-61.6781	-12.1504	-122.784
	1.1727	-7.1297	-9.93837	-6.96648		1.1727	-16.4906	-14.4586	-19.8266			1.1727	-63.7198	-12.7302	-126.889
	1.23785	-7.37212	-10.3719	-7.21727		1.23785	-17.0631	-14.907	-20.5047			1.23785	-65.6295	-13.1739	-130.805
	1.303	-7.61639	-10.765	-7.44969		1.303	-17.5656	-15.3457	-21.055			1.303	-67.3964	-13.6372	-134.409
	1.36815	-7.79032	-11.1214	-7.67831		1.36815	-18.043	-15.7178	-21.5897			1.36815	-69.0509	-14.1166	-137.738
	1.4333	-8.02858	-11.4482	-7.87085		1.4333	-18.4831	-16.039	-22.0553			1.4333	-70.5789	-14.5438	-140.855
	1.49845	-8.24666	-11.7604	-8.11872		1.49845	-18.8755	-16.3592	-22.4949			1.49845	-71.9817	-14.8733	-143.711
	1.5636	-8.44357	-12.0341	-8.32975		1.5636	-19.2325	-16.7137	-22.9459			1.5636	-73.3063	-15.1814	-146.39
	1.62875	-8.65491	-12.3493	-8.58498		1.62875	-19.6232	-17.0134	-23.4114			1.62875	-74.5744	-15.5306	-148.901
	1.6939	-8.84025	-12.6332	-8.82604		1.6939	-19.9837	-17.3467	-23.8726			1.6939	-75.7049	-15.825	-151.258
	1.75905	-9.02262	-12.9124	-9.08892		1.75905	-20.3543	-17.6294	-24.2668			1.75905	-76.7697	-16.0994	-153.456
	1.8242	-9.21887	-13.2199	-9.3817		1.8242	-20.6853	-17.9205	-24.66			1.8242	-77.8076	-16.386	-155.496
	1.88935	-9.42541	-13.5789	-9.67154		1.88935	-20.9861	-18.1739	-24.9662			1.88935	-78.7687	-16.6439	-157.421
	1.9545	-9.63497	-13.8684	-9.84274		1.9545	-21.2696	-18.4049	-25.3034			1.9545	-79.656	-16.9049	-159.115
	2.01965	-9.80909	-14.102	-9.97772		2.01965	-21.5323	-18.5706	-25.5692			2.01965	-80.4665	-17.1619	-160.658
	2.0848	-9.91553	-14.3049	-10.1337		2.0848	-21.7517	-18.7614	-25.8685			2.0848	-81.2184	-17.4077	-162.199
	2.14995	-10.0187	-14.5367	-10.2509		2.14995	-22.0031	-18.932	-26.1326			2.14995	-82.003	-17.6363	-163.585
	2.2151	-10.1316	-14.7274	-10.4068		2.2151	-22.2131	-19.1367	-26.4038			2.2151	-82.6543	-17.8793	-164.922
	2.28025	-10.2729	-14.9123	-10.5185		2.28025	-22.4611	-19.331	-26.6582			2.28025	-83.3153	-18.1051	-166.144
	2.3454	-10.387	-15.1253	-10.6501		2.3454	-22.6737	-19.5423	-26.8741			2.3454	-83.9323	-18.3424	-167.295
	2.41055	-10.4569	-15.3	-10.7675		2.41055	-22.881	-19.7064	-27.0861			2.41055	-84.4376	-18.5386	-168.319
	2.4757	-10.5804	-15.4571	-10.8878		2.4757	-23.0803	-19.8289	-27.3211			2.4757	-84.9629	-18.7929	-169.257
	2.54085	-10.673	-15.605	-10.937		2.54085	-23.2483	-19.9995	-27.5474			2.54085	-85.4322	-19.0247	-170.143
	2.606	-10.7233	-15.7097	-10.9903		2.606	-23.3683	-20.1432	-27.7362			2.606	-85.8595	-19.1723	-170.911
	2.67115	-10.8153	-15.8636	-11.0496		2.67115	-23.505	-20.2446	-27.9313			2.67115	-86.2696	-19.2892	-171.676
	2.7363	-10.9234	-16.011	-11.0957		2.7363	-23.6596	-20.3531	-28.1386			2.7363	-86.656	-19.3805	-172.388
	2.80145	-11.0061	-16.1268	-11.224		2.80145	-23.8027	-20.4949	-28.2557			2.80145	-87.0113	-19.5041	-173.03
	2.8666	-11.0748	-16.2701	-11.2814		2.8666	-23.8934	-20.6012	-28.4348			2.8666	-87.3671	-19.5985	-173.62
	2.93175	-11.1036	-16.4084	-11.406		2.93175	-24.0483	-20.6657	-28.5763			2.93175	-87.7003	-19.6828	-174.223
	2.9969	-11.1704	-16.518	-11.4526		2.9969	-24.1777	-20.7687	-28.735			2.9969	-87.9845	-19.7782	-174.768
	3.06205	-11.2322	-16.6199	-11.5262		3.06205	-24.2856	-20.8827	-28.8732			3.06205	-88.262	-19.905	-175.209
	3.1272	-11.2654	-16.7517	-11.5989		3.1272	-24.4269	-20.9859	-29.0554			3.1272	-88.5194	-19.9353	-175.643
	3.19235	-11.2828	-16.7973	-11.652		3.19235	-24.5208	-21.1101	-29.1766			3.19235	-88.7381	-19.9421	-176.009
	3.2575	-11.3198	-16.8942	-11.6927		3.2575	-24.579	-21.1823	-29.2763			3.2575	-88.9585	-20.0493	-176.387
	3.32265	-11.3642	-16.9839	-11.7164		3.32265	-24.6658	-21.2909	-29.4653			3.32265	-89.1485	-20.1265	-176.75
	3.3878	-11.372	-17.0124	-11.728		3.3878	-24.7209	-21.3942	-29.5551			3.3878	-89.3883	-20.1667	-177.1
	3.45295	-11.3601	-17.0882	-11.716		3.45295	-24.765	-21.4607	-29.6616			3.45295	-89.6123	-20.1896	-177.431
	3.5181	-11.3385	-17.1771	-11.7522		3.5181	-24.8782	-21.5412	-29.7544			3.5181	-89.7898	-20.2511	-177.756
	3.58325	-11.3489	-17.2694	-11.8557		3.58325	-24.9454	-21.6207	-29.8468			3.58325	-89.9467	-20.2699	-178.021
	3.6484	-11.3822	-17.35	-11.9435		3.6484	-25.0648	-21.718	-29.9126			3.6484	-90.0769	-20.3546	-178.253
	3.71355	-11.4486	-17.4504	-12.0656		3.71355	-25.1415	-21.8029	-30.0124			3.71355	-90.1991	-20.3937	-178.523
	3.7787	-11.4847	-17.5534	-12.1696		3.7787	-25.2423	-21.8643	-30.1248			3.7787	-90.3364	-20.4408	-178.723
	3.84385	-11.4981	-17.5979	-12.1969		3.84385	-25.3	-21.9474	-30.2133			3.84385	-90.4443	-20.4443	-178.907
	3.909	-11.5475	-17.6514	-12.2072		3.909	-25.3894	-22.0137	-30.2765			3.909	-90.5847	-20.4421	-179.072
	3.97415	-11.5734	-17.6842	-12.1887		3.97415	-25.459	-22.0644	-30.3502			3.97415	-90.7595	-20.4779	-179.297
	4.0393	-11.5799	-17.7291	-12.2061		4.0393	-25.5165	-22.0983	-30.4122			4.0393	-90.9201	-20.5092	-179.482
	4.10445	-11.6022	-17.8001	-12.2432		4.10445	-25.5843	-22.1179	-30.4886			4.10445	-91.0568	-20.5493	-179.682
	4.1696	-11.6358	-17.8533	-12.3363		4.1696	-25.5773	-22.0587	-30.5034			4.1696	-91.169	-20.4529	-179.863
	4.23475	-11.6732	-17.917	-12.3958		4.23475	-25.5897	-22.0457	-30.4891			4.23475	-91.2817	-20.3988	-179.988
	4.2999	-11.704	-17.9607	-12.4742		4.2999	-25.6117	-22.0468	-30.5358			4.2999	-91.3484	-20.4218	-180.134
	4.36505	-11.7687	-18.05	-12.4938		4.36505	-25.6288	-22.0787	-30.6207			4.36505	-91.4585	-20.4339	-180.251
	4.4302	-11.8445	-18.1387	-12.5594		4.4302	-25.6623	-22.1108	-30.6688			4.4302	-91.5274	-20.4771	-180.388
	4.49535	-11.8892	-18.1935	-12.5822		4.49535	-25.7064	-22.1086	-30.7439			4.49535	-91.6229	-20.4547	-180.474
	4.5605	-11.9831	-18.2781	-12.6341		4.5605	-25.7344	-22.1595	-30.7937			4.5605	-91.679	-20.4841	-180.593
	4.62565	-12.0134	-18.3517	-12.641		4.62565	-25.8204	-22.1975	-30.8667			4.62565	-91.7781	-20.483	-180.735
	4.6908	-12.0622	-18.4087	-12.7793		4.6908	-25.865	-22.2346	-30.9649			4.6908	-91.8065	-20.5103	-180.823
	4.75595	-12.1474	-18.5062	-12.8572		4.75595	-25.8596	-22.3163	-31.0265			4.75595	-91.8907	-20.5563	-180.931
	4.8211	-12.2395	-18.5954	-12.9479		4.8211	-25.8969	-22.3594	-31.0793			4.8211	-91.9772	-20.5706	-181.004
	4.88625	-12.3058	-18.6986	-13.0665		4.88625	-25.9391	-22.3811	-31.1369			4.88625	-92.0566	-20.5799	-181.121
	4.9514	-12.3858	-18.7588	-13.0784		4.9514	-25.9925	-22.4716	-31.2201			4.9514	-92.1096	-20.6005	-181.175
	5.01655	-12.4366	-18.7966	-13.1619		5.01655	-26.0456	-22.5421	-31.2425			5.01655	-92.1749	-20.6125	-181.242
	5.0817	-12.4663	-18.8546	-13.276		5.0817	-26.067	-22.5926	-31.3045			5.0817	-92.2333	-20.6163	-181.315
	5.14685	-12.5424	-18.9261	-13.3582		5.14685	-26.1061	-22.6705	-31.3642			5.14685	-92.2885	-20.6903	-181.378
	5.212	-12.5815	-19.0136	-13.4304		5.212	-26.1564	-22.6956	-31.4339			5.212	-92.3619	-20.6718	-181.459
	5.27715	-12.6318	-19.0436	-13.4589		5.27715	-26.2144	-22.755	-31.5205			5.27715	-92.4393	-20.6822	-181.528
	5.3423	-12.6584	-19.0762	-13.4748		5.3423	-26.2301	-22.7823	-31.6325			5.3423	-92.4653	-20.6924	-181.615
	5.40745	-12.6728	-19.1098	-13.5175		5.40745	-26.2772	-22.8292	-31.6353			5.40745	-92.553	-20.7475	-181.659
	5.4726	-12.7247	-19.1476	-13.5185		5.4726	-26.3441	-22.8445	-31.6403			5.4726	-92.5993	-20.7143	-181.754
	5.53775	-12.7405	-19.1718	-13.5225		5.53775	-26.3715	-22.8451	-31.7201			5.53775	-92.6596	-20.7037	-181.809
	5.6029	-12.7015	-19.1906	-13.4558		5.6029	-26.3564	-22.8163	-31.7436			5.6029	-92.723	-20.6678	-181.839
	5.66805	-12.6847	-19.1662	-13.4384		5.66805	-26.3677	-22.839	-31.7921			5.66805	-92.783	-20.647	-181.888
	5.7332	-12.6894	-19.227	-13.4642		5.7332	-26.3981	-22.8556	-31.8559			5.7332	-92.8335	-20.6839	-181.932
	5.79835	-12.6561	-19.2606	-13.4434		5.79835	-26.4311	-22.9014	-31.8834			5.79835	-92.8893	-20.6691	-181.979
	5.8635	-12.6647	-19.3044	-13.4587		5.8635	-26.4872	-22.9655	-31.9374			5.8635	-92.9241	-20.6623	-182.059
	5.92865	-12.6452	-19.3158	-13.4085		5.92865	-26.4635	-22.9769	-32.017			5.92865	-92.9812	-20.5932	-182.113
	5.9938	-12.6532	-19.3357	-13.4374		5.9938	-26.5192	-23.0371	-32.0542			5.9938	-93.0344	-20.611	-182.131
	6.05895	-12.6835	-19.4047	-13.4677		6.05895	-26.6011	-23.0828	-32.0699			6.05895	-93.1343	-20.6065	-182.18

## Sheet: FigS11b
		Raw plots			Ave	SD
	1	12.1939	10.165	10.7834	11.0474	0.849093
	3	13.6983	13.9787	13.5762	13.7511	0.168533
	10	16.716	13.5243	16.408	15.5494	1.43748

## Sheet: FigS11c
	Time	1mg/mL				Time	3mg/mL					Time	10mg/mL
	0	0	0	0		0	0	0	0			0	0	0	0
	0.0646733	-0.184915	-0.37068	-0.48376		0.0646733	-0.490728	-0.294452	-0.16096			0.0646733	-2.20163	-2.27436	-2.2239
	0.129347	-0.570953	-0.922991	-1.16272		0.129347	-1.13829	-0.555745	-0.381934			0.129347	-4.6108	-4.69038	-4.00042
	0.19402	-1.18534	-1.56088	-1.99054		0.19402	-1.76304	-1.02011	-0.709372			0.19402	-6.95678	-6.96419	-5.47544
	0.258693	-1.88497	-2.17176	-2.79207		0.258693	-2.36194	-1.672	-1.08437			0.258693	-9.04826	-8.8951	-6.7034
	0.323367	-2.71869	-2.84533	-3.5904		0.323367	-2.8503	-2.40454	-1.46334			0.323367	-10.7128	-10.4824	-7.83193
	0.38804	-3.5344	-3.46616	-4.39521		0.38804	-3.29326	-3.01594	-1.90723			0.38804	-12.079	-11.8105	-9.01166
	0.452713	-4.27082	-4.04522	-5.17611		0.452713	-3.69291	-3.5677	-2.49057			0.452713	-13.318	-13.1221	-10.2487
	0.517387	-5.00014	-4.60622	-5.91413		0.517387	-4.07409	-4.03379	-3.05291			0.517387	-14.5042	-14.4177	-11.4562
	0.58206	-5.72488	-5.12764	-6.56988		0.58206	-4.45808	-4.50539	-3.53759			0.58206	-15.6956	-15.7796	-12.4873
	0.646733	-6.37393	-5.56805	-7.15036		0.646733	-4.82542	-4.81731	-4.00929			0.646733	-16.9263	-17.097	-13.4058
	0.711407	-6.9234	-5.96571	-7.6931		0.711407	-5.23772	-5.18169	-4.52209			0.711407	-18.1029	-18.3311	-14.2152
	0.77608	-7.45263	-6.30796	-8.16263		0.77608	-5.69334	-5.50978	-5.06247			0.77608	-19.1325	-19.4747	-14.992
	0.840753	-7.95548	-6.63508	-8.62514		0.840753	-6.14306	-5.81961	-5.56519			0.840753	-20.063	-20.4976	-15.6909
	0.905427	-8.42877	-6.9376	-9.05583		0.905427	-6.58204	-6.2545	-6.05981			0.905427	-20.8899	-21.4308	-16.4026
	0.9701	-8.81281	-7.22114	-9.42877		0.9701	-7.03474	-6.76548	-6.56891			0.9701	-21.6423	-22.2718	-17.1033
	1.03477	-9.21478	-7.44569	-9.75897		1.03477	-7.50825	-7.27989	-7.12078			1.03477	-22.3995	-23.1519	-17.8106
	1.09945	-9.57159	-7.68989	-10.1002		1.09945	-8.01493	-7.80565	-7.66137			1.09945	-23.1484	-23.9971	-18.4724
	1.16412	-9.95059	-7.94286	-10.4455		1.16412	-8.50173	-8.31866	-8.22238			1.16412	-23.8682	-24.7889	-19.0665
	1.22879	-10.3486	-8.17952	-10.7245		1.22879	-8.94168	-8.89419	-8.70011			1.22879	-24.5249	-25.541	-19.6471
	1.29347	-10.7009	-8.36041	-10.9816		1.29347	-9.30715	-9.54925	-9.15184			1.29347	-25.1189	-26.2541	-20.1859
	1.35814	-11.0314	-8.50159	-11.2477		1.35814	-9.68606	-10.1611	-9.64069			1.35814	-25.6647	-26.8731	-20.6361
	1.42281	-11.2821	-8.66476	-11.446		1.42281	-10.0531	-10.7241	-10.0842			1.42281	-26.1451	-27.4331	-21.0741
	1.48749	-11.5308	-8.79182	-11.6656		1.48749	-10.4072	-11.207	-10.5429			1.48749	-26.5846	-28.0261	-21.4907
	1.55216	-11.7711	-8.95029	-11.9078		1.55216	-10.7436	-11.7456	-10.8745			1.55216	-26.9948	-28.5652	-21.9101
	1.61683	-12.0695	-9.14015	-12.0607		1.61683	-10.9874	-12.2314	-11.2247			1.61683	-27.3594	-29.0564	-22.303
	1.68151	-12.288	-9.33024	-12.2293		1.68151	-11.2127	-12.6675	-11.5314			1.68151	-27.6638	-29.5906	-22.6979
	1.74618	-12.5332	-9.48078	-12.3905		1.74618	-11.4233	-13.0567	-11.7982			1.74618	-28.018	-30.0371	-23.0294
	1.81085	-12.7234	-9.62343	-12.5763		1.81085	-11.6399	-13.3424	-12.1018			1.81085	-28.3555	-30.448	-23.3615
	1.87553	-12.9519	-9.76049	-12.7178		1.87553	-11.8286	-13.6706	-12.3425			1.87553	-28.6633	-30.8677	-23.6714
	1.9402	-13.1796	-9.91403	-12.8399		1.9402	-11.9761	-13.9608	-12.5998			1.9402	-28.9431	-31.2417	-23.9561
	2.00487	-13.3926	-10.0343	-12.9995		2.00487	-12.1146	-14.2358	-12.8544			2.00487	-29.1665	-31.6004	-24.2102
	2.06955	-13.622	-10.2244	-13.175		2.06955	-12.271	-14.5095	-13.0497			2.06955	-29.4172	-31.9685	-24.43
	2.13422	-13.8189	-10.3401	-13.3432		2.13422	-12.4308	-14.7124	-13.2622			2.13422	-29.6595	-32.2394	-24.6401
	2.19889	-13.9826	-10.4506	-13.4693		2.19889	-12.6131	-14.9241	-13.4817			2.19889	-29.9196	-32.5312	-24.8262
	2.26357	-14.1558	-10.5641	-13.6145		2.26357	-12.7643	-15.1535	-13.6413			2.26357	-30.1384	-32.8416	-24.9999
	2.32824	-14.3121	-10.6563	-13.6634		2.32824	-12.8529	-15.3563	-13.7652			2.32824	-30.3327	-33.152	-25.229
	2.39291	-14.4095	-10.7164	-13.7506		2.39291	-12.9267	-15.5314	-13.8459			2.39291	-30.5102	-33.3836	-25.4808
	2.45759	-14.5322	-10.8332	-13.8329		2.45759	-13.0248	-15.7242	-14.0139			2.45759	-30.6811	-33.6538	-25.681
	2.52226	-14.6156	-10.9159	-13.8906		2.52226	-13.1199	-15.7826	-14.1284			2.52226	-30.8066	-33.9069	-25.8312
	2.58693	-14.7312	-10.9718	-13.9895		2.58693	-13.2558	-15.8188	-14.2682			2.58693	-30.9828	-34.1148	-26.0715
	2.65161	-14.7985	-11.0227	-14.0354		2.65161	-13.4105	-15.9526	-14.4672			2.65161	-31.1492	-34.4099	-26.2875
	2.71628	-14.9084	-11.1078	-14.029		2.71628	-13.5351	-16.0534	-14.6258			2.71628	-31.3297	-34.6446	-26.4477
	2.78095	-15.0239	-11.1981	-14.0582		2.78095	-13.6317	-16.1911	-14.7962			2.78095	-31.5041	-34.8757	-26.5966
	2.84563	-15.1026	-11.2593	-14.0866		2.84563	-13.7474	-16.3257	-14.9222			2.84563	-31.6275	-35.0627	-26.7654
	2.9103	-15.1662	-11.3116	-14.1178		2.9103	-13.8301	-16.5031	-15.0426			2.9103	-31.7534	-35.2507	-26.8839
	2.97497	-15.2005	-11.3481	-14.187		2.97497	-13.8799	-16.625	-15.1215			2.97497	-31.8687	-35.4528	-26.9792
	3.03965	-15.2234	-11.3884	-14.229		3.03965	-13.9313	-16.7998	-15.2679			3.03965	-31.9518	-35.6082	-27.1299
	3.10432	-15.2704	-11.4109	-14.2607		3.10432	-14.0008	-16.9047	-15.3591			3.10432	-32.0319	-35.7855	-27.2396
	3.16899	-15.3001	-11.4247	-14.2647		3.16899	-14.0407	-16.9549	-15.4494			3.16899	-32.0552	-35.906	-27.3677
	3.23367	-15.3321	-11.4527	-14.3244		3.18566	-14.1136	-17.0624	-15.5451			3.23367	-32.1118	-36.0881	-27.4905
	3.29834	-15.3412	-11.4761	-14.3514		3.20233	-14.1706	-17.1784	-15.618			3.29834	-32.2047	-36.2132	-27.6182
	3.36301	-15.3955	-11.4975	-14.3852		3.21899	-14.2147	-17.2567	-15.6984			3.36301	-32.2912	-36.3439	-27.7167
	3.42769	-15.4607	-11.592	-14.4015		3.23566	-14.2866	-17.3148	-15.8			3.42769	-32.3497	-36.4182	-27.823
	3.49236	-15.4745	-11.653	-14.422		3.25233	-14.353	-17.3814	-15.8562			3.49236	-32.4069	-36.5416	-27.9048
	3.55703	-15.5738	-11.7199	-14.5007		3.26899	-14.4422	-17.4466	-15.9221			3.55703	-32.4822	-36.629	-28.0227
	3.62171	-15.6595	-11.8015	-14.5451		3.28566	-14.501	-17.5071	-15.9672			3.62171	-32.5527	-36.7521	-28.1587
	3.68638	-15.723	-11.8348	-14.6143		3.30233	-14.5463	-17.5722	-16.074			3.68638	-32.6156	-36.8237	-28.2618
	3.75105	-15.7484	-11.8816	-14.6436		3.31899	-14.5876	-17.6618	-16.1048			3.75105	-32.6664	-36.9195	-28.3469
	3.81573	-15.7819	-11.9425	-14.7033		3.33566	-14.6128	-17.7035	-16.1275			3.81573	-32.7249	-37.0402	-28.3817
	3.8804	-15.8412	-11.9476	-14.7574		3.35233	-14.6318	-17.7512	-16.1596			3.8804	-32.7836	-37.119	-28.3945
	3.94507	-15.9054	-11.9707	-14.7957		3.36899	-14.6321	-17.763	-16.1749			3.94507	-32.8454	-37.1399	-28.4686
	4.00975	-15.994	-12.0318	-14.8406		3.38566	-14.6456	-17.7903	-16.1717			4.00975	-32.8865	-37.176	-28.5096
	4.07442	-16.0199	-12.0865	-14.9113		3.40233	-14.6617	-17.803	-16.2189			4.07442	-32.9347	-37.2496	-28.552
	4.13909	-16.0972	-12.1547	-14.9355		3.41899	-14.6941	-17.7772	-16.266			4.13909	-32.9532	-37.3615	-28.572
	4.20377	-16.136	-12.1921	-14.9561		3.43566	-14.7223	-17.7964	-16.278			4.20377	-32.967	-37.3969	-28.6134
	4.26844	-16.1618	-12.2021	-14.9774		3.45233	-14.7039	-17.8118	-16.2355			4.26844	-33.0191	-37.4521	-28.686
	4.33311	-16.14	-12.2379	-14.963		3.46899	-14.6823	-17.836	-16.2293			4.33311	-33.0603	-37.495	-28.7126
	4.39779	-16.1021	-12.2544	-14.9761		3.48566	-14.6464	-17.8398	-16.2085			4.39779	-33.0823	-37.5222	-28.7687
	4.46246	-16.1123	-12.2675	-14.9971		3.50233	-14.67	-17.8044	-16.1958			4.46246	-33.1227	-37.6245	-28.8417
	4.52713	-16.0986	-12.274	-15.0078		3.51899	-14.6885	-17.7481	-16.1458			4.52713	-33.1722	-37.6696	-28.8572
	4.59181	-16.1078	-12.2956	-14.969		3.53566	-14.6718	-17.7054	-16.1312			4.59181	-33.2125	-37.7194	-28.9124
	4.65648	-16.1166	-12.3155	-14.9327		3.55233	-14.6362	-17.7014	-16.089			4.65648	-33.208	-37.7723	-29.0154
	4.72115	-16.1204	-12.3507	-14.9685		3.56899	-14.6025	-17.7039	-15.9963			4.72115	-33.2296	-37.8453	-29.1025
	4.78583	-16.115	-12.3838	-14.9775		3.58566	-14.5949	-17.6353	-15.9723			4.78583	-33.275	-37.9518	-29.0919
	4.8505	-16.1637	-12.3713	-14.9654		3.60233	-14.5721	-17.5575	-15.8572			4.8505	-33.2897	-38.05	-29.1806
	4.91517	-16.2301	-12.3871	-14.9456		3.61899	-14.5211	-17.4925	-15.8187			4.91517	-33.2587	-38.1765	-29.2059
	4.97985	-16.2276	-12.3956	-14.9443		3.63566	-14.4917	-17.4491	-15.7583			4.97985	-33.2501	-38.2277	-29.2519
	5.04452	-16.2405	-12.41	-14.9386		3.65233	-14.4247	-17.3204	-15.6919			5.04452	-33.2648	-38.2294	-29.2852
	5.10919	-16.2488	-12.4383	-14.9739		3.66899	-14.3812	-17.213	-15.6352			5.10919	-33.2606	-38.2122	-29.339
	5.17387	-16.3173	-12.4922	-14.9985		3.68566	-14.3179	-17.1209	-15.5809			5.17387	-33.2543	-38.2115	-29.4021
	5.23854	-16.329	-12.492	-15.036		3.70233	-14.2958	-17.041	-15.5031			5.23854	-33.2379	-38.2284	-29.4364
	5.30321	-16.374	-12.5331	-15.0652		3.71899	-14.2451	-16.9682	-15.4766			5.30321	-33.212	-38.2199	-29.4568
	5.36789	-16.4256	-12.5755	-15.122		3.73566	-14.2192	-16.8943	-15.3772			5.36789	-33.1966	-38.2428	-29.4844
	5.43256	-16.4965	-12.6531	-15.1428		3.75233	-14.18	-16.8363	-15.3216			5.43256	-33.1999	-38.289	-29.492
	5.49723	-16.6166	-12.6662	-15.2029		3.76899	-14.1359	-16.7925	-15.2079			5.49723	-33.2298	-38.3078	-29.5084
	5.56191	-16.6194	-12.6962	-15.2214		3.78566	-14.0696	-16.7203	-15.0971			5.56191	-33.2469	-38.377	-29.506
	5.62658	-16.6311	-12.7507	-15.2672		3.80233	-14.0479	-16.6077	-15.0213			5.62658	-33.2672	-38.3875	-29.5436
	5.69125	-16.7309	-12.7853	-15.2872		3.81899	-13.9902	-16.5103	-14.9028			5.69125	-33.3064	-38.4299	-29.5465
	5.75593	-16.8001	-12.8207	-15.3281		3.83566	-13.9941	-16.4053	-14.879			5.75593	-33.2899	-38.4447	-29.5275
	5.8206	-16.8519	-12.889	-15.3823		3.85233	-13.9733	-16.3001	-14.8231			5.8206	-33.3155	-38.456	-29.5241
	5.88527	-16.8733	-12.9315	-15.3952		3.86899	-13.9205	-16.2144	-14.7329			5.88527	-33.3169	-38.4855	-29.4796
	5.94995	-16.9206	-12.9805	-15.4409		3.88566	-13.8502	-16.128	-14.6196			5.94995	-33.3394	-38.5286	-29.455
	6.01462	-16.9664	-13.0264	-15.483		3.90233	-13.8354	-16.0662	-14.5028			6.01462	-33.3205	-38.5081	-29.4952
	6.07929	-16.9681	-13.079	-15.5123		3.91899	-13.81	-15.9567	-14.3946			6.07929	-33.2924	-38.5108	-29.4937
	6.14397	-16.9824	-13.1296	-15.5399		3.93566	-13.7428	-15.8522	-14.3239			6.14397	-33.2839	-38.514	-29.4722
	6.20864	-16.9387	-13.1441	-15.5637		3.95233	-13.7303	-15.7136	-14.2575			6.20864	-33.286	-38.493	-29.518
	6.27331	-16.9262	-13.1653	-15.6109		3.96899	-13.7	-15.637	-14.1789			6.27331	-33.3298	-38.558	-29.5505
	6.33799	-16.9656	-13.2161	-15.6379		3.98566	-13.6536	-15.5607	-14.1245			6.33799	-33.3269	-38.5942	-29.5677
	6.40266	-16.9995	-13.2605	-15.6574		4.00233	-13.6258	-15.5126	-14.049			6.40266	-33.3545	-38.6793	-29.6309
	6.46733	-17.1056	-13.3274	-15.7134		4.01899	-13.5818	-15.4719	-13.9827			6.46733	-33.35	-38.7367	-29.6697
	6.53201	-17.174	-13.4071	-15.8087		4.03566	-13.573	-15.408	-13.9299			6.53201	-33.4057	-38.8014	-29.7187
	6.59668	-17.2671	-13.4984	-15.9271		4.05233	-13.5563	-15.3436	-13.8925			6.59668	-33.4117	-38.7908	-29.7588
	6.66135	-17.3357	-13.5902	-16.0228		4.06899	-13.5169	-15.2714	-13.8432			6.66135	-33.4537	-38.7966	-29.7912
	6.72603	-17.3467	-13.7006	-16.0861		4.08566	-13.4817	-15.2494	-13.7953			6.72603	-33.4595	-38.8561	-29.8514
	6.7907	-17.3779	-13.7896	-16.1613		4.10233	-13.4553	-15.2246	-13.7448			6.7907	-33.4899	-38.9081	-29.8446
	6.85537	-17.4418	-13.8519	-16.2183		4.11899	-13.3683	-15.2188	-13.6783			6.85537	-33.5352	-38.9104	-29.8343
	6.92005	-17.4578	-13.8844	-16.2509		4.13566	-13.2811	-15.1634	-13.6019			6.92005	-33.5771	-38.989	-29.8343
	6.98472	-17.508	-13.9356	-16.2782		4.15233	-13.275	-15.1277	-13.5243			6.98472	-33.5866	-39.0568	-29.8497
	7.04939	-17.5572	-13.9994	-16.2947		4.16899	-13.2076	-15.0313	-13.399			7.04939	-33.6478	-39.0294	-29.8442
	7.11407	-17.6074	-14.084	-16.3716		4.18566	-13.131	-14.992	-13.2587			7.11407	-33.6443	-39.0565	-29.8049
	7.17874	-17.693	-14.1538	-16.4199		4.20233	-13.0611	-15.0058	-13.1425			7.17874	-33.6335	-39.0778	-29.7437
	7.24341	-17.7668	-14.1669	-16.4486		4.21899	-13.0126	-14.9364	-13.0308			7.24341	-33.6146	-39.0858	-29.7352
	7.30809	-17.7881	-14.191	-16.4309		4.23566	-12.9552	-14.8693	-12.9032			7.30809	-33.5879	-39.0466	-29.7335
	7.37276	-17.7946	-14.1681	-16.3756		4.25233	-12.8846	-14.8024	-12.8044			7.37276	-33.5325	-38.9889	-29.7032
	7.43743	-17.8138	-14.1072	-16.3159		4.26899	-12.8241	-14.7547	-12.7085			7.43743	-33.4241	-38.9373	-29.6104
	7.50211	-17.7892	-14.0183	-16.2147		4.28566	-12.7825	-14.6981	-12.6232			7.50211	-33.392	-38.8802	-29.6017
	7.56678	-17.728	-13.9358	-16.1271		4.30233	-12.7472	-14.6523	-12.5962			7.56678	-33.3548	-38.8507	-29.5702
	7.63145	-17.7216	-13.9045	-16.0515		4.31899	-12.7213	-14.6123	-12.5288			7.63145	-33.3177	-38.7983	-29.5566
	7.69613	-17.7121	-13.9126	-16.0009		4.33566	-12.7239	-14.6017	-12.4508			7.69613	-33.243	-38.728	-29.6181
	7.7608	-17.7255	-13.9318	-16.0258		4.35233	-12.6807	-14.5971	-12.4085			7.7608	-33.2052	-38.7085	-29.588
	7.82547	-17.7471	-13.9657	-16.0092		4.36899	-12.6812	-14.6151	-12.3537			7.82547	-33.2446	-38.711	-29.5626
	7.89015	-17.7779	-13.958	-15.9956		4.38566	-12.6873	-14.5702	-12.319			7.89015	-33.2342	-38.6952	-29.6105
	7.95482	-17.8048	-13.9547	-15.9924		4.40233	-12.7163	-14.5351	-12.3225			7.95482	-33.2828	-38.7041	-29.6098
	8.01949	-17.8167	-13.9428	-15.9746		4.41899	-12.7376	-14.4929	-12.399			8.01949	-33.2925	-38.7112	-29.664
						4.43566	-12.802	-14.4891	-12.3954
						4.45233	-12.7968	-14.5483	-12.387
						4.46899	-12.7964	-14.6106	-12.4321
						4.48566	-12.7961	-14.6936	-12.3902
						4.50233	-12.8008	-14.7025	-12.3752
							6.78359	-26.7035	2.48274
							6.78359	-26.7911	2.48274
							6.78359	-26.8382	2.48274

## Sheet: FigS11d
		Row plots			Ave	SD
	1	11.8848	11.6918	14.9012	12.8259	1.46955
	3	14.7766	13.2624	14.9035	14.3142	0.74554
	10	17.9993	14.4942	14.5791	15.6909	1.63267
