# Supplementary material for: Macromolecular crowding and supersaturation protect hemodialysis patients from the onset of dialysis-related amyloidosis
Source: Nat Commun. 2022 Oct 3;13:5689. doi: 10.1038/s41467-022-33247-3 (PMC9530240; doi:10.1038/s41467-022-33247-3)
Supplement: Supplementary file 7 — Source data [file 41467_2022_33247_MOESM7_ESM.zip › SupplementaryData2/FigureS12_data_value.xlsx]

## Sheet: FigS12a
			37	60	85
		320	-9.52994	-14.6364	-12.3883
		319.9	-9.80131	-15.6338	-12.6212
		319.8	-9.64141	-16.4442	-12.7353
		319.7	-10.2947	-17.1103	-13.6959
		319.6	-10.5238	-16.7868	-13.5121
		319.5	-11.0844	-16.6384	-12.853
		319.4	-11.1327	-16.4317	-12.9027
		319.3	-10.7194	-16.3846	-12.8727
		319.2	-10.6736	-16.2142	-12.4555
		319.1	-10.2094	-15.8907	-11.1242
		319	-9.82833	-15.7061	-11.1835
		318.9	-9.06956	-14.8524	-10.5368
		318.8	-8.43438	-13.9551	-9.79213
		318.7	-8.8776	-13.7265	-9.4991
		318.6	-8.44365	-13.6484	-8.88651
		318.5	-7.5377	-12.8006	-8.41469
		318.4	-7.42822	-12.8356	-8.14415
		318.3	-7.36913	-14.1999	-8.37255
		318.2	-8.45089	-15.4737	-9.98319
		318.1	-8.48823	-16.0315	-10.8451
		318	-7.81551	-16.0556	-10.4795
		317.9	-8.35831	-16.5287	-11.6633
		317.8	-9.11002	-16.7292	-12.3548
		317.7	-9.2114	-15.6344	-12.4377
		317.6	-9.1018	-14.3128	-12.2118
		317.5	-8.77489	-13.6351	-12.4855
		317.4	-9.56105	-13.7398	-12.9012
		317.3	-10.1944	-14.3941	-14.0413
		317.2	-9.587	-14.8539	-14.8974
		317.1	-9.82985	-15.4478	-14.8373
		317	-10.5267	-16.6759	-14.6396
		316.9	-11.2009	-16.8188	-14.2026
		316.8	-11.0751	-16.9767	-12.7641
		316.7	-10.5076	-16.8246	-11.6356
		316.6	-10.26	-16.2697	-10.8265
		316.5	-10.8371	-16.0124	-10.3493
		316.4	-10.385	-15.5895	-10.074
		316.3	-10.8354	-15.618	-9.87553
		316.2	-11.0926	-15.7405	-10.0081
		316.1	-10.5828	-15.1389	-10.5613
		316	-10.5002	-15.2582	-11.4061
		315.9	-10.8183	-15.4276	-11.2028
		315.8	-11.1973	-15.5965	-10.9618
		315.7	-11.3031	-15.3643	-10.7268
		315.6	-10.5052	-15.145	-10.4722
		315.5	-10.9565	-15.4796	-10.5535
		315.4	-11.5564	-15.6902	-10.6888
		315.3	-11.1704	-15.1808	-10.6884
		315.2	-10.6215	-15.2521	-11.035
		315.1	-10.0228	-15.5224	-11.4947
		315	-9.35916	-15.7935	-12.1996
		314.9	-8.6643	-16.1467	-12.6157
		314.8	-8.58814	-15.9402	-12.9371
		314.7	-9.01583	-16.0302	-12.8687
		314.6	-9.07653	-16.4775	-13.4129
		314.5	-9.32496	-16.8949	-13.1749
		314.4	-10.3737	-17.3832	-12.31
		314.3	-10.7269	-17.6069	-11.8115
		314.2	-10.7658	-17.9179	-11.671
		314.1	-10.1049	-18.241	-11.832
		314	-10.1075	-18.0122	-11.3138
		313.9	-10.2243	-18.5037	-11.0673
		313.8	-9.98597	-18.1889	-10.9086
		313.7	-9.84866	-17.9029	-12.18
		313.6	-10.367	-17.5535	-13.035
		313.5	-10.6413	-17.684	-12.3391
		313.4	-10.9956	-17.0232	-12.4928
		313.3	-11.2131	-16.9991	-12.4352
		313.2	-11.5007	-16.2475	-12.7657
		313.1	-11.3238	-16.0593	-13.8916
		313	-11.2395	-15.7889	-13.1127
		312.9	-10.779	-15.3688	-12.0266
		312.8	-10.7148	-15.272	-12.194
		312.7	-10.4155	-15.6454	-11.6874
		312.6	-10.9141	-16.7269	-13.2533
		312.5	-11.0012	-17.5453	-13.3592
		312.4	-11.2121	-17.5767	-12.424
		312.3	-10.8716	-16.7703	-11.196
		312.2	-10.9343	-17.4704	-12.5318
		312.1	-11.3044	-17.8718	-12.3279
		312	-10.977	-17.4883	-12.1945
		311.9	-10.8	-16.57	-11.231
		311.8	-10.3013	-16.4784	-10.6095
		311.7	-9.94058	-16.9052	-10.9165
		311.6	-9.77142	-17.5325	-11.7274
		311.5	-9.00773	-17.0865	-10.9098
		311.4	-8.99032	-17.2001	-11.4297
		311.3	-9.06288	-17.5544	-11.4812
		311.2	-8.88472	-18.1179	-11.0464
		311.1	-9.05257	-17.6701	-11.3548
		311	-8.8866	-17.5714	-11.0722
		310.9	-9.42463	-17.3434	-11.0159
		310.8	-9.93486	-17.5045	-12.5863
		310.7	-10.1063	-17.3428	-13.0119
		310.6	-10.6904	-17.3972	-13.7175
		310.5	-10.7779	-17.3468	-13.9204
		310.4	-10.7096	-17.5907	-14.3191
		310.3	-10.5233	-17.8737	-13.2581
		310.2	-10.8501	-17.916	-12.7972
		310.1	-11.1365	-18.0116	-11.0997
		310	-10.8934	-18.3354	-10.2617
		309.9	-10.5299	-17.5783	-9.87696
		309.8	-10.4628	-17.4509	-8.73016
		309.7	-10.9214	-17.4328	-9.21378
		309.6	-11.0495	-16.9815	-8.63191
		309.5	-10.2794	-16.1123	-8.54481
		309.4	-9.88444	-15.775	-8.6042
		309.3	-9.99187	-15.5111	-8.45033
		309.2	-10.1922	-15.6099	-8.98007
		309.1	-10.184	-15.6648	-9.96341
		309	-10.0766	-15.8847	-10.5057
		308.9	-10.2065	-16.3584	-11.4186
		308.8	-11.0285	-17.0899	-11.8818
		308.7	-11.3525	-17.4902	-12.215
		308.6	-11.3628	-17.9356	-12.034
		308.5	-11.5772	-17.6803	-12.0641
		308.4	-11.8449	-17.6449	-11.5575
		308.3	-11.898	-17.8049	-12.1617
		308.2	-11.747	-17.3788	-12.4375
		308.1	-11.1435	-16.956	-11.9008
		308	-10.9504	-16.9234	-11.7154
		307.9	-10.9663	-17.1718	-11.9877
		307.8	-9.93838	-17.0784	-11.3104
		307.7	-9.97095	-16.936	-11.5843
		307.6	-9.64242	-16.355	-11.3924
		307.5	-9.48345	-16.6923	-12.3683
		307.4	-9.5707	-16.7629	-13.5122
		307.3	-9.39161	-17.1302	-13.7815
		307.2	-9.63179	-16.8905	-13.2263
		307.1	-9.96552	-17.0712	-13.5843
		307	-10.3268	-17.5939	-13.0701
		306.9	-10.2983	-18.2515	-12.97
		306.8	-10.6559	-18.0776	-11.7578
		306.7	-10.2407	-17.2987	-11.5666
		306.6	-10.2211	-16.8202	-11.0995
		306.5	-10.5824	-17.1257	-11.3974
		306.4	-9.69305	-16.8875	-11.1026
		306.3	-9.37683	-16.5391	-11.8336
		306.2	-10.0588	-16.3569	-12.9445
		306.1	-10.165	-16.6484	-13.0358
		306	-10.5051	-17.1485	-12.7701
		305.9	-10.2827	-17.0532	-13.5813
		305.8	-10.1218	-16.7101	-13.9952
		305.7	-10.8031	-16.9332	-14.5025
		305.6	-10.7927	-17.3387	-13.0493
		305.5	-10.6213	-16.9182	-11.82
		305.4	-10.3438	-16.5891	-12.038
		305.3	-10.2354	-16.5618	-12.6657
		305.2	-9.80593	-16.6348	-11.9261
		305.1	-9.69567	-16.7202	-12.241
		305	-10.4233	-16.7231	-12.1283
		304.9	-10.5175	-16.7337	-14.2571
		304.8	-10.2398	-17.4286	-15.0705
		304.7	-10.0258	-17.5485	-15.5184
		304.6	-9.89234	-17.8071	-15.5725
		304.5	-10.598	-17.9819	-15.9266
		304.4	-9.97786	-17.3045	-15.477
		304.3	-9.27135	-16.7826	-14.5998
		304.2	-8.78981	-16.474	-12.46
		304.1	-8.27908	-15.8214	-10.9612
		304	-8.31245	-16.052	-10.4373
		303.9	-8.01954	-16.0681	-9.25794
		303.8	-7.70576	-16.4427	-8.9093
		303.7	-8.15452	-16.767	-10.0357
		303.6	-9.11491	-17.1697	-11.7628
		303.5	-9.82529	-17.9107	-12.8167
		303.4	-9.89472	-18.1999	-14.3583
		303.3	-9.93078	-17.8403	-14.5612
		303.2	-11.1766	-18.1138	-16.0294
		303.1	-11.0539	-18.0389	-14.9443
		303	-11.2341	-18.5128	-14.8672
		302.9	-10.2854	-18.0111	-14.1831
		302.8	-9.93316	-17.6165	-14.7332
		302.7	-10.4561	-17.6962	-14.0762
		302.6	-9.41051	-17.4959	-12.8754
		302.5	-8.69327	-17.0911	-12.6618
		302.4	-8.13366	-16.1355	-12.5926
		302.3	-7.30617	-15.4913	-12.3781
		302.2	-6.89645	-14.2446	-11.5908
		302.1	-6.52934	-13.8491	-11.7023
		302	-6.53142	-13.6278	-12.7953
		301.9	-7.24687	-14.2591	-13.7496
		301.8	-7.83449	-14.7712	-14.3114
		301.7	-7.99272	-15.6331	-14.6481
		301.6	-8.39886	-16.0844	-14.7715
		301.5	-8.68224	-16.3027	-14.9595
		301.4	-8.85358	-16.421	-15.4628
		301.3	-8.6149	-16.1757	-15.7423
		301.2	-7.78413	-15.2485	-15.5564
		301.1	-7.36279	-14.7677	-14.5593
		301	-7.41195	-14.9744	-14.7789
		300.9	-7.05408	-14.9946	-15.2678
		300.8	-6.67445	-14.8219	-14.9974
		300.7	-6.43726	-14.4148	-14.0888
		300.6	-6.56539	-14.4139	-14.5536
		300.5	-6.10114	-14.1579	-14.7408
		300.4	-5.73671	-13.4592	-15.1642
		300.3	-5.55018	-13.1889	-15.2199
		300.2	-4.68872	-13.0673	-14.9592
		300.1	-4.47149	-13.2929	-14.6305
		300	-3.95211	-13.0709	-14.3617
		299.9	-3.63536	-12.7214	-13.8295
		299.8	-3.27033	-12.3826	-13.5512
		299.7	-2.57336	-11.8963	-13.1508
		299.6	-1.73126	-10.9534	-13.5071
		299.5	-1.47917	-10.137	-13.3707
		299.4	-1.39514	-9.8545	-13.8176
		299.3	-1.12666	-9.26003	-14.081
		299.2	-0.531596	-9.06843	-15.0435
		299.1	-0.0831364	-9.72041	-16.3616
		299	-0.0941617	-9.91826	-16.1559
		298.9	-0.131707	-10.3208	-16.579
		298.8	0.376051	-10.0205	-16.2551
		298.7	1.15586	-9.86046	-15.9902
		298.6	1.91363	-9.50169	-16.0891
		298.5	2.68033	-8.65513	-15.9419
		298.4	3.64936	-7.61756	-15.5337
		298.3	4.43752	-7.4492	-14.9508
		298.2	5.13181	-6.62797	-15.5438
		298.1	5.93338	-6.39018	-16.1884
		298	6.87946	-5.38211	-16.3013
		297.9	7.77221	-5.37467	-16.6291
		297.8	8.5258	-5.32967	-16.8016
		297.7	9.10716	-4.24204	-17.261
		297.6	10.4612	-3.21312	-16.3132
		297.5	11.5172	-2.60822	-15.66
		297.4	12.6087	-2.16125	-15.7351
		297.3	13.6216	-1.54622	-15.304
		297.2	14.7706	0.165379	-13.7163
		297.1	16.0248	1.35462	-12.8117
		297	17.7402	1.81053	-12.393
		296.9	18.4971	2.43301	-12.7529
		296.8	19.4545	3.3487	-12.354
		296.7	20.147	4.26201	-12.1805
		296.6	21.0323	5.41817	-12.0083
		296.5	22.1474	6.58983	-12.2583
		296.4	22.4337	6.42117	-12.6075
		296.3	22.8378	7.05587	-13.2565
		296.2	23.9731	7.81572	-13.7405
		296.1	25.2481	8.62622	-13.7178
		296	26.4454	9.31932	-12.2482
		295.9	27.5569	10.3926	-11.9615
		295.8	28.5247	11.4204	-13.031
		295.7	29.3451	13.0474	-13.5298
		295.6	30.8946	14.0489	-14.958
		295.5	32.0775	15.4926	-14.6836
		295.4	33.3252	17.0528	-14.41
		295.3	34.2683	17.2566	-16.5194
		295.2	35.5487	17.6056	-16.1997
		295.1	36.9451	18.4143	-16.1124
		295	39.013	18.681	-15.1794
		294.9	40.3411	18.7194	-14.0214
		294.8	41.4255	18.9521	-14.7807
		294.7	42.9654	19.7942	-13.1466
		294.6	44.1752	21.1015	-11.7523
		294.5	44.8654	21.3586	-10.7031
		294.4	45.4706	21.4778	-11.1564
		294.3	45.8707	22.302	-11.1909
		294.2	46.6488	23.4075	-10.154
		294.1	46.6568	23.8926	-10.9323
		294	46.633	23.6471	-12.736
		293.9	46.231	23.9206	-14.6389
		293.8	46.9727	24.1644	-14.3823
		293.7	47.4703	24.4269	-13.2851
		293.6	47.6321	24.5789	-14.0301
		293.5	46.8293	23.7284	-15.2292
		293.4	47.4918	22.9766	-14.8233
		293.3	47.4462	22.6876	-14.4026
		293.2	47.4238	22.3634	-12.722
		293.1	46.3886	22.156	-13.4034
		293	45.5641	21.4018	-14.3254
		292.9	45.5108	21.0877	-14.5367
		292.8	44.9115	21.3002	-14.0584
		292.7	43.8907	21.1676	-14.2104
		292.6	42.9794	21.1622	-14.4082
		292.5	41.5962	20.2483	-16.492
		292.4	40.9994	19.9161	-16.9032
		292.3	39.8492	19.6422	-15.8889
		292.2	38.4457	18.8895	-16.2477
		292.1	37.6233	18.6792	-15.5301
		292	36.3479	17.8585	-16.1249
		291.9	35.906	16.4753	-16.1246
		291.8	34.3666	15.073	-14.9312
		291.7	31.9458	14.0003	-14.4041
		291.6	29.7667	11.9916	-14.6287
		291.5	28.0024	10.4424	-15.3472
		291.4	25.9716	8.88249	-15.3847
		291.3	24.4397	7.48317	-14.8755
		291.2	23.2445	6.44382	-14.3176
		291.1	22.9007	6.17057	-14.6094
		291	22.0916	5.38509	-14.8248
		290.9	20.7436	4.74652	-15.2968
		290.8	19.9423	4.26171	-13.9169
		290.7	18.6684	2.86329	-14.5915
		290.6	16.8168	2.58587	-15.2044
		290.5	15.5251	3.10942	-15.5111
		290.4	14.8474	2.34033	-14.7604
		290.3	15.1177	1.43716	-14.6895
		290.2	16.0993	1.58198	-14.784
		290.1	16.6234	1.9181	-14.2864
		290	15.767	1.82513	-13.4002
		289.9	16.3269	1.17732	-13.8239
		289.8	16.7623	0.635293	-14.2399
		289.7	16.5868	0.306919	-14.3543
		289.6	16.2226	0.0354596	-14.2721
		289.5	15.6434	-0.0575101	-14.6719
		289.4	16.093	0.0163889	-15.9014
		289.3	17.0251	0.18445	-16.7113
		289.2	17.1693	1.02863	-17.3398
		289.1	17.4843	1.7259	-19.1488
		289	18.3013	2.59183	-19.9406
		288.9	17.7706	2.88862	-20.455
		288.8	18.6232	2.63831	-20.4167
		288.7	18.1059	2.36835	-20.8133
		288.6	17.9146	2.88057	-19.9408
		288.5	18.273	3.29715	-17.9372
		288.4	18.3386	3.55639	-16.1177
		288.3	19.1652	3.21073	-16.0888
		288.2	20.0719	3.40859	-15.5733
		288.1	20.7191	3.08558	-16.0188
		288	21.2895	3.08052	-15.7748
		287.9	21.7397	2.47711	-15.1237
		287.8	22.1804	1.73216	-17.3621
		287.7	22.622	1.47679	-18.1497
		287.6	23.8748	1.91959	-18.492
		287.5	23.8673	1.82006	-19.4477
		287.4	23.9719	1.83645	-20.3242
		287.3	25.6856	1.5051	-20.9918
		287.2	26.2738	1.44699	-21.8875
		287.1	27.0071	1.52357	-20.8761
		287	26.4752	1.24019	-21.102
		286.9	25.3045	0.993763	-21.2983
		286.8	25.2026	0.322116	-20.4453
		286.7	24.342	-0.499712	-19.9103
		286.6	21.9555	-2.2575	-20.8983
		286.5	20.7656	-2.42079	-20.6622
		286.4	18.9092	-3.32367	-20.3885
		286.3	18.1967	-4.27959	-20.871
		286.2	17.2572	-4.78764	-19.5853
		286.1	16.4339	-4.63508	-20.0044
		286	15.3916	-4.34514	-19.7086
		285.9	15.8582	-4.43364	-19.4103
		285.8	14.4535	-5.69678	-21.1403
		285.7	13.3632	-6.23583	-20.7928
		285.6	11.8924	-6.5934	-20.4718
		285.5	10.4919	-6.69978	-20.4694
		285.4	9.72517	-6.47421	-20.2321
		285.3	7.86578	-7.05348	-20.351
		285.2	5.19826	-7.77638	-20.2713
		285.1	3.5704	-7.28591	-18.3024
		285	2.27269	-8.14528	-19.265
		284.9	1.26582	-8.30589	-19.2003
		284.8	-0.668369	-10.6984	-20.0191
		284.7	-1.98067	-11.4523	-20.3976
		284.6	-1.92882	-12.5241	-19.2073
		284.5	-1.82036	-12.3656	-18.8244
		284.4	-1.82751	-12.5914	-20.5545
		284.3	-3.00155	-13.7321	-20.5492
		284.2	-3.67618	-14.2542	-20.5805
		284.1	-2.1386	-14.2846	-20.4504
		284	-3.13475	-14.8936	-21.9547
		283.9	-3.16812	-15.0638	-23.2681
		283.8	-4.38448	-16.5808	-23.8512
		283.7	-5.53051	-17.119	-24.9558
		283.6	-4.97239	-16.8007	-24.9082
		283.5	-4.84247	-17.2867	-24.9566
		283.4	-5.64285	-17.7444	-24.9159
		283.3	-5.19558	-17.72	-24.1344
		283.2	-4.4992	-16.4163	-24.2159
		283.1	-3.71432	-15.2804	-24.2274
		283	-2.71251	-15.1571	-23.1772
		282.9	-2.65262	-15.2756	-23.3457
		282.8	-3.60735	-14.7578	-23.4052
		282.7	-3.60496	-15.2014	-24.048
		282.6	-4.09305	-15.6055	-25.2477
		282.5	-4.76351	-16.1493	-25.4239
		282.4	-5.4733	-15.7402	-25.7743
		282.3	-5.40238	-15.4669	-26.1723
		282.2	-6.10859	-15.1454	-26.5514
		282.1	-5.04182	-14.5656	-27.0221
		282	-5.50786	-13.0292	-26.7731
		281.9	-5.81717	-12.2964	-27.0101
		281.8	-4.84843	-11.7067	-26.3861
		281.7	-4.51291	-12.0667	-25.0096
		281.6	-4.61094	-11.9687	-25.484
		281.5	-4.5138	-12.6415	-23.4074
		281.4	-4.74056	-13.2106	-22.5468
		281.3	-3.6294	-14.1895	-21.3796
		281.2	-3.91456	-13.9812	-20.6594
		281.1	-4.1455	-14.8987	-21.1537
		281	-3.62642	-14.8615	-21.5154
		280.9	-2.79446	-14.4967	-22.0503
		280.8	-2.10046	-13.9982	-23.1557
		280.7	-1.40051	-13.7315	-23.13
		280.6	-1.74795	-13.6919	-23.1397
		280.5	-1.41689	-14.2902	-23.2188
		280.4	-1.42464	-13.8239	-22.5203
		280.3	-1.61207	-13.9946	-21.6769
		280.2	-2.41513	-13.2795	-22.7997
		280.1	-3.33469	-13.1668	-24.2346
		280	-3.39846	-13.4282	-24.6915
		279.9	-3.1273	-13.2133	-24.487
		279.8	-2.92527	-13.1454	-24.9027
		279.7	-3.71849	-13.705	-25.7724
		279.6	-3.19494	-13.7589	-25.1971
		279.5	-2.69195	-13.8072	-24.1533
		279.4	-2.66603	-13.3996	-22.7306
		279.3	-3.39846	-12.7702	-23.1355
		279.2	-3.50693	-12.699	-23.1372
		279.1	-3.92529	-12.1415	-23.1117
		279	-4.44288	-12.7857	-23.567
		278.9	-5.24296	-13.3117	-24.2592
		278.8	-7.00015	-12.9457	-24.258
		278.7	-6.9328	-13.3453	-23.7708
		278.6	-6.56122	-14.4291	-23.3183
		278.5	-6.64138	-14.9279	-23.2065
		278.4	-6.22272	-14.2452	-23.4873
		278.3	-5.80763	-13.4785	-25.0991
		278.2	-6.12826	-14.8588	-25.5391
		278.1	-6.11544	-15.4011	-25.9261
		278	-6.46974	-15.3382	-26.8461
		277.9	-7.43669	-14.9944	-28.2397
		277.8	-8.5708	-15.1156	-27.3121
		277.7	-8.80114	-15.4816	-26.6096
		277.6	-8.65155	-15.2828	-26.4157
		277.5	-9.01151	-15.124	-27.7983
		277.4	-9.07409	-15.3525	-28.8857
		277.3	-8.98708	-16.065	-28.2789
		277.2	-8.04695	-16.8897	-28.2689
		277.1	-8.12591	-17.2872	-29.1509
		277	-8.06602	-17.2968	-29.1036
		276.9	-8.54934	-17.7487	-28.412
		276.8	-8.52938	-16.92	-27.4148
		276.7	-8.84524	-17.2856	-26.7487
		276.6	-9.11223	-17.1513	-27.4176
		276.5	-9.90873	-17.3805	-26.9799
		276.4	-9.23917	-17.4004	-26.6332
		276.3	-8.70638	-17.1398	-25.5814
		276.2	-8.08986	-16.2042	-24.8101
		276.1	-7.49241	-15.2161	-24.6581
		276	-7.39586	-13.7664	-23.643
		275.9	-7.12411	-12.0759	-21.9923
		275.8	-6.62737	-11.4162	-22.0699
		275.7	-6.18875	-11.4821	-21.6267
		275.6	-5.82044	-12.0298	-21.4767
		275.5	-5.65804	-11.5855	-21.3683
		275.4	-5.8261	-11.7181	-21.0746
		275.3	-5.81866	-11.8882	-22.0294
		275.2	-5.22538	-12.6308	-23.0284
		275.1	-4.95183	-12.1183	-23.6143
		275	-6.43816	-11.9949	-24.9232
		274.9	-6.38214	-10.7735	-25.4118
		274.8	-5.36155	-10.9388	-25.8924
		274.7	-4.44139	-10.567	-26.7829
		274.6	-4.34783	-10.1528	-27.2384
		274.5	-4.66309	-9.89383	-26.3348
		274.4	-4.39372	-9.90068	-25.7377
		274.3	-4.13656	-10.4463	-24.9917
		274.2	-4.08531	-10.5306	-25.8406
		274.1	-3.97535	-9.99991	-25.5417
		274	-3.80699	-11.0774	-24.8401
		273.9	-3.09482	-10.2359	-22.8163
		273.8	-2.99142	-10.2702	-22.8253
		273.7	-2.24111	-9.70998	-22.7984
		273.6	-1.7709	-8.78117	-23.1006
		273.5	-0.803056	-9.02969	-24.313
		273.4	-0.2065	-7.46142	-24.4124
		273.3	-1.30277	-6.65002	-26.5475
		273.2	-1.21963	-7.20247	-27.8813
		273.1	0.0438031	-5.8124	-27.2849
		273	0.0682374	-5.48998	-27.6625
		272.9	0.910627	-5.0594	-27.0175
		272.8	1.0775	-5.15744	-25.7562
		272.7	1.74408	-5.72986	-27.1323
		272.6	3.2745	-4.5728	-28.2414
		272.5	3.27718	-4.15652	-29.5369
		272.4	3.92529	-3.17289	-31.0278
		272.3	4.5138	-2.81085	-32.8723
		272.2	4.97627	-1.61177	-33.4659
		272.1	6.25728	-0.123662	-32.5197
		272	7.53532	0.440116	-29.7202
		271.9	8.43134	1.17196	-28.6539
		271.8	9.80861	2.16512	-27.2969
		271.7	9.53655	1.8436	-27.235
		271.6	9.58184	1.70862	-25.4124
		271.5	9.68673	0.422834	-24.332
		271.4	9.41468	0.965455	-25.1759
		271.3	9.17868	1.72679	-25.9067
		271.2	9.84288	1.74706	-26.1412
		271.1	10.3301	2.34391	-25.7429
		271	11.0557	3.78286	-26.0649
		270.9	12.1653	4.89104	-25.9341
		270.8	13.0095	6.41551	-25.2176
		270.7	14.798	6.50312	-24.5476
		270.6	15.4929	6.99866	-25.0024
		270.5	15.8782	7.4349	-25.765
		270.4	16.8174	7.35772	-27.2597
		270.3	17.5683	7.73645	-26.5656
		270.2	17.8228	7.72275	-26.9207
		270.1	18.653	8.44595	-27.7228
		270	18.9903	8.65662	-28.0297
		269.9	19.6396	8.37234	-27.9619
		269.8	21.0839	8.78534	-27.2483
		269.7	22.5952	9.09226	-27.3506
		269.6	23.5011	9.45997	-28.369
		269.5	24.0154	9.57678	-30.2473
		269.4	25.4013	9.64233	-30.5958
		269.3	26.4416	10.8319	-30.9315
		269.2	27.222	10.3962	-30.6765
		269.1	27.7962	10.9242	-30.1871
		269	29.2673	11.339	-30.0776
		268.9	30.1079	11.8909	-31.356
		268.8	30.5927	12.1999	-29.6152
		268.7	31.1142	12.4574	-29.9552
		268.6	31.3102	13.1168	-29.7165
		268.5	31.7694	14.2792	-30.4118
		268.4	31.3812	13.8379	-31.0003
		268.3	30.8803	13.7551	-31.55
		268.2	30.964	13.3775	-31.611
		268.1	31.585	12.8117	-31.5855
		268	30.8201	12.354	-31.6441
		267.9	30.1115	11.289	-32.2902
		267.8	29.7608	10.8694	-31.8074
		267.7	29.3582	9.84407	-31.8803
		267.6	29.039	9.39263	-31.0154
		267.5	26.6889	9.0729	-31.0241
		267.4	25.2484	8.78803	-31.7718
		267.3	23.9892	8.30947	-32.49
		267.2	22.4534	7.59462	-31.8665
		267.1	20.7394	6.35323	-32.8376
		267	18.9938	6.36545	-32.9777
		266.9	18.7492	6.56957	-32.4388
		266.8	18.5647	6.92029	-31.9052
		266.7	18.273	6.84967	-30.3182
		266.6	18.4709	7.26356	-29.613
		266.5	18.9983	8.47157	-28.6377
		266.4	19.7963	9.81516	-28.19
		266.3	20.4313	10.494	-27.7368
		266.2	21.0803	10.2183	-27.151
		266.1	21.5189	10.3116	-27.4353
		266	21.0827	10.1486	-29.0207
		265.9	21.3452	9.9573	-29.6447
		265.8	20.9793	9.74156	-28.8215
		265.7	20.9623	10.0068	-28.2571
		265.6	21.3366	9.6763	-28.5349
		265.5	20.6876	10.095	-29.1315
		265.4	21.1125	10.7776	-29.5659
		265.3	22.1545	11.5455	-30.4152
		265.2	22.785	11.9466	-29.6664
		265.1	23.6018	12.7264	-30.4704
		265	24.3459	12.6412	-32.2984
		264.9	25.5002	13.5468	-33.16
		264.8	27.4615	14.1838	-33.9864
		264.7	28.9157	15.0069	-31.6062
		264.6	30.0489	15.8341	-29.8479
		264.5	30.9312	16.2432	-29.3315
		264.4	30.9351	16.1663	-30.8205
		264.3	31.7912	15.9285	-30.9019
		264.2	31.2557	16.1845	-30.1822
		264.1	31.2995	16.0325	-30.6276
		264	32.4849	16.1758	-32.1085
		263.9	33.7888	16.5471	-33.4889
		263.8	34.4995	15.854	-33.8394
		263.7	35.8068	16.8835	-32.6891
		263.6	36.2409	17.5492	-31.5231
		263.5	36.9826	17.27	-32.2262
		263.4	37.4573	18.2987	-32.5367
		263.3	36.7347	17.4679	-32.2355
		263.2	36.1071	18.0635	-30.9069
		263.1	35.8348	17.7075	-30.8124
		263	35.8044	17.0004	-32.1997
		262.9	36.8822	17.7456	-32.1065
		262.8	36.3583	17.9995	-32.5716
		262.7	36.2108	18.0665	-32.9976
		262.6	37.0723	18.4524	-33.6251
		262.5	37.333	18.3338	-35.3696
		262.4	37.4993	18.7954	-35.8019
		262.3	37.0449	19.0713	-35.9103
		262.2	36.2379	18.7924	-36.5261
		262.1	36.1164	17.8228	-36.9647
		262	35.8562	17.2939	-36.7497
		261.9	35.2466	17.2921	-36.7523
		261.8	35.2984	16.9139	-37.3876
		261.7	34.5284	16.1526	-38.4864
		261.6	34.8511	15.5492	-38.068
		261.5	34.6691	15.0814	-38.5869
		261.4	33.3744	14.2935	-38.559
		261.3	33.8836	13.1797	-39.542
		261.2	33.2516	12.4353	-40.0326
		261.1	33.6756	13.2315	-37.074
		261	33.8598	12.5566	-36.9394
		260.9	33.5368	11.589	-37.4262
		260.8	33.5746	11.3563	-37.2351
		260.7	34.0052	11.8563	-35.7499
		260.6	33.3684	11.7255	-34.5816
		260.5	33.2322	11.3799	-35.449
		260.4	32.4953	11.0619	-37.1948
		260.3	31.967	11.9684	-37.1781
		260.2	31.7337	12.5116	-35.2637
		260.1	30.8126	12.9654	-35.5775
		260	30.0909	11.9413	-37.317
		259.9	29.093	11.8891	-37.6655
		259.8	28.3009	10.9359	-38.59
		259.7	27.8325	10.4633	-38.9343
		259.6	27.7792	9.74722	-40.249
		259.5	27.7041	7.43132	-42.7192
		259.4	28.0629	7.31958	-42.8091
		259.3	27.9312	7.42924	-43.4685
		259.2	27.7166	7.04574	-45.4405
		259.1	27.9705	7.33955	-46.4672
		259	28.2962	7.46529	-46.3227
		258.9	28.0584	8.16018	-45.3616
		258.8	28.7738	9.23678	-44.3474
		258.7	27.7264	8.2025	-45.4523
		258.6	28.348	8.46621	-46.1187
		258.5	28.0167	8.07764	-45.9224
		258.4	28.3102	7.6271	-46.4748
		258.3	28.2241	7.31958	-46.0863
		258.2	28.1239	7.31064	-47.1542
		258.1	27.9863	7.21618	-46.5349
		258	28.2369	7.14824	-46.9431
		257.9	28.8209	7.06242	-46.8771
		257.8	28.7053	6.60949	-47.7983
		257.7	27.9958	6.51921	-46.9505
		257.6	28.4029	6.87321	-48.2955
		257.5	28.1031	5.94083	-51.4549
		257.4	27.8584	5.52544	-53.0384
		257.3	27.458	5.53528	-52.6198
		257.2	27.0792	6.22301	-51.5284
		257.1	27.0715	6.1664	-51.5214
		257	26.5593	5.01947	-52.2471
		256.9	25.6683	4.33561	-53.309
		256.8	25.974	4.24383	-52.2562
		256.7	25.634	3.25692	-53.932
		256.6	25.452	2.54326	-55.4061
		256.5	25.1865	1.77805	-57.2312
		256.4	25.2097	2.28163	-58.2178
		256.3	24.9144	2.48962	-57.3777
		256.2	24.1569	1.04949	-56.7969
		256.1	23.5029	0.554541	-58.1008
		256	23.0788	0.847753	-58.1458
		255.9	23.0052	-0.89096	-59.3448
		255.8	23.2928	-0.8999	-59.559
		255.7	22.2955	-2.48611	-62.1816
		255.6	22.1104	-2.79323	-64.2546
		255.5	22.0642	-3.0672	-65.8408
		255.4	21.9739	-3.36235	-65.2561
		255.3	22.3875	-3.69626	-65.7842
		255.2	22.0163	-3.39632	-65.9218
		255.1	21.1804	-5.00413	-66.7603
		255	21.1545	-5.82324	-67.1417
		254.9	20.0555	-6.97652	-68.2648
		254.8	19.9343	-6.9744	-70.1102
		254.7	19.3005	-8.0898	-72.0703
		254.6	17.9044	-8.84074	-72.7521
		254.5	17.2143	-10.4387	-74.9098
		254.4	16.5155	-10.6407	-74.6687
		254.3	16.4509	-11.4344	-74.5102
		254.2	16.2563	-12.8562	-73.9843
		254.1	15.1308	-13.3187	-75.0317
		254	14.8537	-13.9704	-75.7406
		253.9	13.6153	-15.1749	-77.8446
		253.8	13.7756	-14.9903	-78.9575
		253.7	14.0802	-15.2884	-80.8399
		253.6	13.508	-15.968	-82.5157
		253.5	13.3513	-15.9502	-83.6022
		253.4	13.404	-17.7663	-84.8212
		253.3	13.385	-19.0659	-87.1606
		253.2	12.6239	-20.2538	-88.6017
		253.1	10.7866	-22.0363	-91.0251
		253	10.0345	-23.0474	-92.0812
		252.9	8.62354	-23.882	-94.5955
		252.8	7.33359	-24.6707	-95.8322
		252.7	5.68993	-25.7442	-97.4112
		252.6	5.27216	-26.4399	-97.4523
		252.5	5.11006	-26.8084	-97.5029
		252.4	4.60707	-27.1575	-98.601
		252.3	3.98489	-28.1922	-101.336
		252.2	3.4366	-29.433	-104.384
		252.1	3.68124	-30.0516	-106.059
		252	3.52242	-29.5225	-106.619
		251.9	2.12579	-30.3371	-108.197
		251.8	0.914799	-31.2455	-111.804
		251.7	-0.272652	-32.4227	-114.99
		251.6	-0.494051	-32.8962	-116.137
		251.5	-1.31022	-34.2031	-117.827
		251.4	-2.51191	-35.1589	-121.478
		251.3	-4.09073	-36.8151	-123.874
		251.2	-5.02704	-37.8702	-125.959
		251.1	-5.50059	-39.6474	-126.908
		251	-5.58027	-40.6303	-128.132
		250.9	-7.58895	-41.8974	-130.106
		250.8	-8.47255	-43.3227	-130.792
		250.7	-8.96771	-45.0575	-132.68
		250.6	-9.41718	-46.79	-136.414
		250.5	-9.90268	-48.2447	-139.922
		250.4	-10.3537	-49.2833	-142.51
		250.3	-11.2042	-51.6948	-142.877
		250.2	-11.7877	-53.8788	-146.92
		250.1	-12.8967	-55.4993	-150.993
		250	-13.8834	-57.1496	-154.139

## Sheet: FigS12b
		37	60	85
	320	-0.516689	-7.35212	-10.0835
	319.9	-0.974987	-7.79222	-9.99117
	319.8	-1.08453	-8.06337	-10.1327
	319.7	-1.00735	-8.51694	-10.5496
	319.6	-1.2081	-8.56893	-10.5732
	319.5	-0.989018	-8.46982	-10.5184
	319.4	-1.0809	-8.49906	-10.5769
	319.3	-1.32171	-8.89874	-10.3827
	319.2	-1.5607	-8.86581	-10.6295
	319.1	-1.36788	-8.5919	-9.91392
	319	-1.45365	-8.41584	-9.73097
	318.9	-0.817242	-7.8588	-9.3032
	318.8	-0.325448	-7.6278	-8.97687
	318.7	-0.0706118	-7.30378	-8.75134
	318.6	0.509673	-6.76296	-8.61505
	318.5	0.853679	-6.29518	-8.11602
	318.4	0.986529	-6.28092	-8.04982
	318.3	0.521441	-6.52978	-8.5936
	318.2	0.121081	-7.16511	-9.40473
	318.1	-0.207988	-7.15832	-9.96071
	318	-0.0952807	-7.28963	-10.0655
	317.9	-0.0586169	-8.13548	-10.3772
	317.8	-0.0230846	-8.45753	-10.6334
	317.7	0.383839	-8.26342	-10.4257
	317.6	0.870653	-7.74709	-9.91119
	317.5	1.12368	-7.83438	-9.31001
	317.4	0.969329	-8.00277	-9.27217
	317.3	0.748667	-8.23051	-9.40987
	317.2	0.49813	-8.36148	-9.70485
	317.1	0.20233	-8.3929	-10.0029
	317	-0.0495641	-8.90762	-10.565
	316.9	-0.360754	-8.59873	-11.1586
	316.8	-0.40896	-8.70483	-11.764
	316.7	-0.256194	-9.00416	-11.8854
	316.6	-0.0527326	-8.4545	-11.7418
	316.5	-0.117007	-8.42037	-11.6331
	316.4	0.079891	-8.19828	-11.4349
	316.3	-0.293084	-8.41508	-11.4331
	316.2	-0.467803	-8.90764	-11.0575
	316.1	-0.264342	-8.4552	-10.9934
	316	-0.640938	-8.50522	-11.6538
	315.9	-0.804341	-8.60661	-11.8033
	315.8	-0.701592	-8.66348	-11.9378
	315.7	-0.620796	-9.14466	-12.0151
	315.6	0.246462	-8.8346	-12.3981
	315.5	-0.337217	-9.09451	-12.9535
	315.4	-0.618306	-9.497	-13.1229
	315.3	-0.252347	-8.96286	-12.4156
	315.2	-0.34378	-9.32853	-12.0649
	315.1	-0.357133	-9.04692	-11.9161
	315	-0.604953	-8.50941	-11.3633
	314.9	-1.00939	-8.27673	-10.935
	314.8	-1.26015	-8.26299	-10.9218
	314.7	-1.33302	-8.30843	-10.7845
	314.6	-1.26354	-8.36024	-11.1478
	314.5	-1.37738	-8.41603	-11.9491
	314.4	-2.18942	-8.94	-12.4869
	314.3	-2.23582	-9.6004	-12.7284
	314.2	-1.90267	-9.66739	-12.9418
	314.1	-1.86986	-9.22066	-12.4763
	314	-1.5779	-9.04248	-12.4299
	313.9	-2.11134	-9.56539	-12.478
	313.8	-1.99569	-9.73085	-12.461
	313.7	-1.36765	-9.78983	-12.7037
	313.6	-1.63539	-9.93927	-12.8865
	313.5	-2.07015	-10.0402	-12.7598
	313.4	-1.93504	-10.3325	-13.1473
	313.3	-2.06789	-10.2939	-13.3344
	313.2	-1.7309	-10.138	-13.2199
	313.1	-2.18602	-9.6829	-13.1255
	313	-2.40239	-9.75928	-12.8314
	312.9	-1.95156	-9.80565	-12.4949
	312.8	-1.59963	-10.2976	-12.8026
	312.7	-1.74787	-10.6998	-13.0007
	312.6	-2.54406	-11.5001	-13.3682
	312.5	-2.79686	-11.9834	-13.4237
	312.4	-2.58571	-12.3749	-13.5344
	312.3	-2.18874	-12.1335	-13.46
	312.2	-2.52573	-12.3398	-13.4742
	312.1	-2.85186	-12.0968	-13.0096
	312	-2.55176	-11.9247	-12.655
	311.9	-2.11994	-11.5246	-12.0994
	311.8	-1.96287	-10.9926	-11.6862
	311.7	-1.95405	-10.867	-11.864
	311.6	-2.2125	-10.865	-12.464
	311.5	-1.73225	-10.5819	-12.3484
	311.4	-1.68948	-10.3821	-12.7197
	311.3	-2.13669	-10.6601	-13.2565
	311.2	-2.20051	-10.9834	-13.671
	311.1	-2.17652	-11.2345	-13.5034
	311	-2.16385	-11.1826	-13.4345
	310.9	-2.52935	-11.6108	-13.612
	310.8	-2.60177	-12.1391	-14.1233
	310.7	-2.37817	-12.1958	-14.3121
	310.6	-2.24419	-12.1688	-14.5999
	310.5	-2.27836	-12.2017	-15.0103
	310.4	-2.27135	-11.9831	-15.4153
	310.3	-1.91942	-11.7804	-14.9648
	310.2	-1.63629	-11.5187	-15.0507
	310.1	-1.75172	-11.4687	-14.6927
	310	-1.4953	-11.6268	-14.5385
	309.9	-1.4695	-11.756	-13.7811
	309.8	-1.79721	-12.1209	-13.7617
	309.7	-2.03982	-12.5043	-13.7257
	309.6	-2.06721	-12.7065	-13.9934
	309.5	-1.84971	-12.3078	-13.83
	309.4	-1.70555	-12.4451	-14.0544
	309.3	-1.89226	-12.4209	-14.1895
	309.2	-1.5598	-12.1686	-14.0243
	309.1	-1.26536	-11.8614	-14.1793
	309	-1.23616	-11.8381	-14.3164
	308.9	-1.95269	-12.1736	-14.5019
	308.8	-2.61603	-12.9288	-14.8161
	308.7	-3.05441	-12.9234	-14.9506
	308.6	-3.40453	-13.0698	-15.2061
	308.5	-3.82141	-13.2373	-15.5263
	308.4	-4.23784	-13.2183	-15.4777
	308.3	-4.12808	-13.3546	-15.4063
	308.2	-3.5057	-12.7903	-15.1116
	308.1	-2.97181	-12.1456	-14.6875
	308	-3.27146	-12.3494	-14.7062
	307.9	-3.18975	-12.1335	-14.6694
	307.8	-2.43656	-11.5638	-14.2119
	307.7	-2.38587	-11.7126	-14.5434
	307.6	-2.23219	-11.6588	-14.5201
	307.5	-2.45738	-11.9059	-14.7396
	307.4	-2.38315	-12.2043	-15.1758
	307.3	-2.19191	-12.1774	-15.0833
	307.2	-2.13307	-12.3775	-15.2032
	307.1	-2.25075	-12.5267	-15.1632
	307	-2.77717	-12.9274	-15.4821
	306.9	-3.11937	-13.6755	-15.92
	306.8	-3.19768	-13.5778	-15.6502
	306.7	-3.10081	-13.3728	-15.5119
	306.6	-3.04921	-13.3125	-15.6125
	306.5	-3.37783	-13.6591	-16.051
	306.4	-3.25358	-13.4197	-16.0392
	306.3	-3.01322	-13.1342	-15.8921
	306.2	-3.29635	-13.2296	-16.1371
	306.1	-3.83228	-13.7742	-16.4961
	306	-3.95811	-14.4667	-16.6336
	305.9	-4.01311	-14.7169	-16.4655
	305.8	-3.81643	-14.598	-16.1524
	305.7	-3.78362	-15.0159	-16.022
	305.6	-3.56363	-15.1346	-15.4982
	305.5	-3.5109	-15.1895	-15.4927
	305.4	-2.85797	-14.7604	-15.476
	305.3	-3.00281	-15.0026	-15.8955
	305.2	-3.29612	-14.6559	-16.1345
	305.1	-3.61433	-14.5686	-16.2864
	305	-4.87335	-14.7077	-16.6279
	304.9	-5.2986	-15.1818	-17.136
	304.8	-5.247	-15.4668	-17.6742
	304.7	-5.99454	-15.5941	-17.6385
	304.6	-6.02011	-15.4278	-17.4632
	304.5	-6.425	-16.1222	-18.0765
	304.4	-6.02554	-16.1943	-18.2812
	304.3	-5.36243	-16.6476	-18.9045
	304.2	-5.11506	-16.2605	-18.416
	304.1	-5.04467	-15.8935	-17.8415
	304	-4.80228	-15.8542	-17.6206
	303.9	-4.68437	-15.6965	-17.4173
	303.8	-4.82831	-15.9004	-17.7239
	303.7	-5.18182	-16.2335	-18.0165
	303.6	-5.93411	-16.552	-18.5119
	303.5	-5.89134	-16.9659	-19.1869
	303.4	-6.28242	-17.4771	-19.4518
	303.3	-6.5402	-17.6408	-19.6346
	303.2	-6.93897	-18.1631	-20.2308
	303.1	-6.50942	-17.798	-19.7985
	303	-6.57346	-18.2267	-19.9013
	302.9	-6.32429	-17.7482	-19.3894
	302.8	-6.49086	-17.6554	-19.5688
	302.7	-6.18872	-17.5505	-19.678
	302.6	-5.62179	-17.1314	-19.2264
	302.5	-5.29476	-17.2654	-19.1893
	302.4	-5.25719	-17.1363	-19.7396
	302.3	-5.20355	-16.6966	-19.5125
	302.2	-4.17447	-16.3904	-19.119
	302.1	-3.9013	-16.2201	-18.6655
	302	-4.4017	-16.2766	-18.6097
	301.9	-5.00031	-16.5637	-19.0565
	301.8	-5.59689	-17.1428	-19.278
	301.7	-5.36627	-17.2407	-19.2029
	301.6	-6.06968	-17.1493	-19.7944
	301.5	-6.64747	-17.677	-20.0524
	301.4	-6.71989	-18.1708	-20.8139
	301.3	-6.45827	-18.4612	-20.6025
	301.2	-6.10385	-18.1918	-19.8828
	301.1	-6.1774	-18.0344	-19.5462
	301	-6.48226	-18.159	-19.5029
	300.9	-6.32021	-18.5515	-19.6813
	300.8	-6.45148	-19.0632	-19.9391
	300.7	-6.56396	-19.3059	-20.2868
	300.6	-6.74524	-19.6052	-21.2077
	300.5	-6.69296	-20.063	-22.1952
	300.4	-6.91475	-19.9988	-22.9074
	300.3	-6.64249	-20.211	-22.9779
	300.2	-6.61013	-19.7781	-22.9565
	300.1	-6.99668	-19.6694	-23.1505
	300	-7.15963	-19.091	-23.2446
	299.9	-7.38233	-18.9205	-23.0142
	299.8	-7.70982	-18.7147	-22.1208
	299.7	-7.37871	-19.0313	-21.6206
	299.6	-7.31964	-19.1148	-21.7878
	299.5	-7.11754	-18.8433	-21.4652
	299.4	-7.00845	-18.8512	-21.5723
	299.3	-6.96613	-19.2618	-21.286
	299.2	-6.64249	-19.3828	-21.3376
	299.1	-7.20829	-20.2417	-22.3223
	299	-7.52446	-20.2981	-22.8702
	298.9	-7.83135	-20.0651	-23.2544
	298.8	-7.78111	-20.568	-23.4387
	298.7	-7.9255	-20.7777	-23.3343
	298.6	-7.91599	-20.5757	-23.9681
	298.5	-7.83769	-20.7225	-24.2294
	298.4	-7.44774	-20.9954	-23.9031
	298.3	-7.65075	-21.7044	-23.8849
	298.2	-7.98683	-22.0795	-23.7892
	298.1	-8.30255	-21.8032	-24.0925
	298	-8.02893	-22.0026	-24.2573
	297.9	-7.62789	-22.2731	-23.931
	297.8	-7.20399	-21.7476	-23.1494
	297.7	-6.82061	-21.4066	-23.1027
	297.6	-6.57052	-20.848	-23.2074
	297.5	-6.21927	-20.7437	-23.4597
	297.4	-5.97213	-21.2398	-23.3486
	297.3	-6.04161	-21.4199	-23.2674
	297.2	-6.14504	-21.3136	-23.746
	297.1	-6.45646	-21.2184	-24.2056
	297	-6.55581	-20.9482	-23.8812
	296.9	-6.40712	-21.1695	-23.5778
	296.8	-6.51847	-21.4344	-23.2619
	296.7	-6.77896	-21.4197	-23.2689
	296.6	-6.65494	-21.6228	-23.4286
	296.5	-6.67101	-21.7869	-23.2313
	296.4	-6.88058	-22.3067	-24.047
	296.3	-6.73709	-22.5794	-24.4032
	296.2	-6.55287	-22.4207	-24.8177
	296.1	-6.82332	-22.3706	-25.0382
	296	-6.28038	-22.0609	-25.1565
	295.9	-6.10023	-22.0025	-25.4053
	295.8	-6.21792	-21.7066	-25.7192
	295.7	-5.98775	-21.1366	-25.5082
	295.6	-6.0776	-21.2293	-26.1238
	295.5	-5.77999	-21.4048	-25.8909
	295.4	-5.33119	-21.3151	-26.2856
	295.3	-5.63469	-21.6571	-26.529
	295.2	-5.26737	-21.7439	-26.1353
	295.1	-5.1266	-21.919	-26.4331
	295	-5.16892	-21.9299	-26.3199
	294.9	-5.29091	-22.1797	-26.4031
	294.8	-5.35496	-21.9214	-26.8343
	294.7	-4.80839	-21.251	-26.4595
	294.6	-4.89915	-20.7049	-26.622
	294.5	-5.09944	-20.868	-27.0265
	294.4	-4.81767	-20.96	-27.074
	294.3	-4.43519	-21.3269	-27.0612
	294.2	-4.48272	-21.189	-26.8388
	294.1	-4.98085	-21.8915	-27.3221
	294	-5.16779	-22.451	-28.3501
	293.9	-4.99624	-22.3516	-28.9089
	293.8	-4.94736	-22.2512	-29.1513
	293.7	-5.19948	-22.3326	-29.4651
	293.6	-5.33798	-22.3007	-29.9802
	293.5	-5.57517	-22.7294	-30.4279
	293.4	-5.26194	-22.9505	-30.2681
	293.3	-5.51949	-23.592	-30.5558
	293.2	-5.98186	-23.5065	-30.848
	293.1	-6.14527	-23.7956	-31.1208
	293	-5.63922	-23.6733	-31.3694
	292.9	-5.45861	-23.4807	-31.6248
	292.8	-5.94588	-23.4602	-32.5118
	292.7	-6.2324	-23.168	-32.1818
	292.6	-5.89496	-22.8558	-31.4994
	292.5	-6.00834	-23.3895	-31.9565
	292.4	-6.63797	-23.3444	-32.2999
	292.3	-7.11867	-23.4073	-32.3428
	292.2	-7.05756	-22.9732	-32.2048
	292.1	-6.19053	-22.7053	-32.1641
	292	-5.81552	-23.2973	-32.9941
	291.9	-5.41946	-23.4896	-33.6359
	291.8	-5.09084	-23.3756	-33.6212
	291.7	-4.39197	-23.6135	-33.6438
	291.6	-4.53817	-24.2946	-34.0073
	291.5	-4.66038	-24.5201	-33.9725
	291.4	-4.96478	-24.5932	-33.7599
	291.3	-4.71696	-24.3084	-33.3172
	291.2	-5.08043	-24.2187	-33.3229
	291.1	-4.81179	-24.2643	-33.3327
	291	-5.34093	-24.7082	-33.7179
	290.9	-4.99194	-25.068	-34.1112
	290.8	-4.95392	-24.9092	-34.4267
	290.7	-5.23274	-25.0299	-34.8364
	290.6	-5.72137	-25.394	-35.0701
	290.5	-5.75441	-25.2194	-35.3916
	290.4	-5.84449	-25.1961	-35.8923
	290.3	-5.91668	-24.8632	-36.3261
	290.2	-5.82706	-23.987	-36.4908
	290.1	-5.39343	-24.1624	-36.2461
	290	-5.44707	-24.4248	-37.0898
	289.9	-5.05373	-24.2848	-37.7153
	289.8	-4.99103	-24.358	-37.7347
	289.7	-5.47627	-24.5103	-38.1113
	289.6	-6.24326	-24.9142	-38.241
	289.5	-6.8059	-25.65	-38.5984
	289.4	-7.3047	-25.3023	-38.9998
	289.3	-7.75893	-25.5015	-39.2116
	289.2	-8.35076	-25.4459	-38.7811
	289.1	-8.67688	-25.3711	-38.8471
	289	-8.38108	-24.8902	-38.379
	288.9	-8.51823	-25.0901	-37.8552
	288.8	-8.64814	-25.1767	-37.8778
	288.7	-9.1164	-25.6217	-38.7878
	288.6	-9.7175	-26.4181	-39.6223
	288.5	-9.78585	-27.1279	-40.2124
	288.4	-10.1611	-27.9246	-40.9091
	288.3	-10.1242	-28.566	-41.8374
	288.2	-10.2389	-28.558	-42.7131
	288.1	-10.8894	-28.6523	-43.2061
	288	-11.2535	-28.5565	-43.1861
	287.9	-11.7494	-28.2764	-43.5825
	287.8	-12.5386	-28.6446	-44.0879
	287.7	-13.3187	-28.8603	-44.12
	287.6	-13.7637	-29.0528	-44.2466
	287.5	-13.8689	-29.3337	-44.4171
	287.4	-14.2348	-29.7883	-44.8084
	287.3	-13.9909	-29.9545	-44.4229
	287.2	-13.8202	-29.9225	-44.3676
	287.1	-13.1458	-29.7729	-44.2414
	287	-13.2232	-30.0267	-44.3109
	286.9	-14.0898	-30.8843	-44.8561
	286.8	-14.2566	-31.4607	-44.7958
	286.7	-14.7241	-32.1742	-45.4055
	286.6	-16.2536	-33.7305	-46.136
	286.5	-16.863	-34.5632	-46.142
	286.4	-18.4594	-35.4113	-46.654
	286.3	-19.283	-36.0336	-47.6211
	286.2	-19.7251	-35.7081	-47.7087
	286.1	-20.1439	-36.141	-47.6474
	286	-20.6258	-36.1168	-47.0402
	285.9	-20.4023	-36.0408	-46.8871
	285.8	-21.1818	-36.5707	-47.3422
	285.7	-21.226	-37.2451	-47.5145
	285.6	-21.0842	-38.2771	-47.0143
	285.5	-21.9765	-38.8833	-47.2725
	285.4	-22.5253	-38.6326	-47.2428
	285.3	-23.2302	-38.8609	-48.0376
	285.2	-23.4098	-39.3429	-47.9889
	285.1	-23.3462	-39.3189	-47.5165
	285	-24.5099	-39.2624	-47.6986
	284.9	-25.2643	-39.4181	-47.8467
	284.8	-25.726	-40.4908	-48.5707
	284.7	-25.3096	-41.178	-49.3029
	284.6	-26.1316	-41.4684	-49.939
	284.5	-26.5368	-41.5483	-50.4141
	284.4	-26.5838	-42.1515	-51.2311
	284.3	-27.1132	-43.0983	-52.3216
	284.2	-27.0709	-43.3867	-53.1204
	284.1	-27.0231	-43.6646	-52.9953
	284	-27.4644	-44.1559	-52.8776
	283.9	-27.45	-44.5252	-52.9332
	283.8	-28.1986	-45.1768	-53.2799
	283.7	-28.7018	-45.4575	-53.0582
	283.6	-28.3325	-44.7362	-52.6858
	283.5	-28.4671	-44.8893	-52.5252
	283.4	-29.3316	-45.5372	-52.8046
	283.3	-29.5406	-45.3868	-53.3642
	283.2	-29.5244	-45.2321	-53.5773
	283.1	-29.548	-45.4491	-53.5256
	283	-29.2974	-44.9207	-53.0185
	282.9	-29.7872	-45.2776	-52.92
	282.8	-30.2757	-45.4504	-53.7431
	282.7	-30.7999	-46.0795	-54.7522
	282.6	-31.5756	-46.5119	-55.1942
	282.5	-32.0855	-46.4495	-55.4144
	282.4	-32.0639	-46.1531	-55.6186
	282.3	-32.6651	-46.4964	-55.9911
	282.2	-33.361	-47.2172	-56.1326
	282.1	-33.7731	-47.672	-55.835
	282	-34.3727	-48.5296	-55.5517
	281.9	-35.1908	-48.8074	-55.4779
	281.8	-35.5625	-48.9491	-55.2683
	281.7	-35.8242	-49.8567	-55.4246
	281.6	-36.2352	-49.9048	-55.6726
	281.5	-35.729	-49.0502	-55.6161
	281.4	-36.1602	-48.7089	-55.6697
	281.3	-36.2777	-48.8489	-55.6433
	281.2	-35.709	-49.283	-55.6754
	281.1	-36.2571	-49.7543	-56.0576
	281	-35.783	-49.67	-56.274
	280.9	-36.2492	-50.1584	-56.4766
	280.8	-36.7149	-51.1599	-56.2781
	280.7	-36.1982	-51.035	-56.5019
	280.6	-36.5067	-51.4008	-56.6995
	280.5	-37.2878	-52.1185	-56.6485
	280.4	-37.7608	-52.913	-56.7729
	280.3	-38.7088	-53.6354	-56.4256
	280.2	-39.4331	-53.8528	-56.2448
	280.1	-40.5315	-54.267	-56.4679
	280	-40.7186	-55.3434	-56.4633
	279.9	-41.4179	-55.6606	-56.7665
	279.8	-42.1308	-55.9569	-56.709
	279.7	-42.9709	-56.4751	-57.6576
	279.6	-43.6658	-57.237	-58.2334
	279.5	-43.7239	-57.5032	-58.9115
	279.4	-44.1086	-57.5005	-59.325
	279.3	-45.2322	-57.9653	-59.2737
	279.2	-45.2927	-58.0884	-59.5482
	279.1	-45.6815	-58.0447	-59.4529
	279	-46.3152	-58.6825	-59.2549
	278.9	-46.8813	-59.2553	-59.2153
	278.8	-47.5934	-60.3933	-59.6695
	278.7	-48.0778	-60.5653	-59.8687
	278.6	-48.4981	-60.8154	-60.0828
	278.5	-49.0336	-61.471	-60.2201
	278.4	-49.3084	-61.8725	-60.1287
	278.3	-49.6045	-62.1316	-60.4895
	278.2	-50.5386	-63.0005	-60.917
	278.1	-50.859	-63.2225	-60.5134
	278	-51.4931	-63.7591	-60.0183
	277.9	-52.2495	-64.713	-60.121
	277.8	-52.7294	-65.2252	-60.6841
	277.7	-53.4011	-65.7125	-60.905
	277.6	-54.1491	-65.7541	-60.7875
	277.5	-54.546	-66.2889	-60.5261
	277.4	-55.19	-66.4863	-61.1358
	277.3	-55.4107	-66.3195	-61.5647
	277.2	-56.4075	-66.7352	-61.8763
	277.1	-56.7955	-67.2159	-62.2575
	277	-56.3398	-67.0679	-62.7637
	276.9	-56.2478	-67.0439	-63.0224
	276.8	-56.4861	-67.8184	-63.0801
	276.7	-56.2135	-68.5937	-63.0039
	276.6	-56.5236	-69.4126	-63.1388
	276.5	-56.6589	-69.7867	-62.7121
	276.4	-57.6046	-70.6906	-62.1171
	276.3	-58.2629	-71.3453	-61.7308
	276.2	-58.4958	-71.4157	-61.2983
	276.1	-58.797	-71.2234	-61.0562
	276	-59.7021	-71.4182	-60.7074
	275.9	-60.1626	-71.6355	-59.904
	275.8	-60.4157	-71.2616	-60.5336
	275.7	-60.6295	-71.1935	-60.1522
	275.6	-60.7409	-71.7342	-60.8337
	275.5	-61.2646	-72.1576	-61.0901
	275.4	-61.6543	-72.5482	-61.041
	275.3	-61.7476	-72.7818	-61.7195
	275.2	-62.021	-72.7273	-61.8021
	275.1	-62.4763	-73.2039	-61.7949
	275	-63.519	-73.6328	-62.367
	274.9	-64.1984	-74.0352	-62.6223
	274.8	-64.8038	-74.2447	-62.7081
	274.7	-65.1611	-74.3463	-62.5558
	274.6	-65.8917	-74.6372	-62.7558
	274.5	-66.7649	-75.0181	-62.881
	274.4	-67.4739	-75.5004	-63.038
	274.3	-67.7928	-76.08	-62.8165
	274.2	-68.3561	-76.6224	-62.3521
	274.1	-68.4792	-76.7424	-62.9086
	274	-68.7861	-77.6228	-63.0423
	273.9	-68.0327	-78.1904	-62.4114
	273.8	-68.0648	-79.0368	-62.4892
	273.7	-68.4249	-80.0974	-62.9722
	273.6	-68.8459	-80.7057	-63.4011
	273.5	-69.2107	-81.0083	-63.8843
	273.4	-69.4214	-81.4643	-63.8245
	273.3	-70.1415	-81.6422	-64.838
	273.2	-71.1586	-81.673	-65.5642
	273.1	-71.5712	-81.3075	-65.5269
	273	-71.8969	-81.3523	-65.0034
	272.9	-72.0035	-81.2776	-65.139
	272.8	-72.3167	-81.9075	-65.3517
	272.7	-73.0914	-82.5593	-65.7177
	272.6	-72.8314	-82.8775	-65.6477
	272.5	-72.9135	-83.1373	-65.899
	272.4	-73.3392	-84.2051	-66.4532
	272.3	-73.8541	-84.9024	-66.6241
	272.2	-74.5195	-84.8892	-65.9404
	272.1	-75.076	-85.1162	-65.2653
	272	-76.1992	-85.3226	-64.3048
	271.9	-77.1475	-85.9744	-63.5364
	271.8	-77.365	-86.3465	-63.5658
	271.7	-77.714	-86.0489	-63.3286
	271.6	-78.1623	-86.5617	-63.1374
	271.5	-78.5018	-87.8676	-63.4112
	271.4	-78.1931	-88.5934	-63.7804
	271.3	-78.2705	-89.1029	-64.9312
	271.2	-78.5917	-89.3912	-65.1034
	271.1	-78.6971	-90.1754	-65.4583
	271	-79.3933	-91.1508	-66.0413
	270.9	-79.8749	-91.0397	-66.2131
	270.8	-80.6426	-90.9241	-66.7689
	270.7	-81.0647	-91.4131	-66.5182
	270.6	-81.9874	-92.1086	-66.754
	270.5	-83.1977	-92.8822	-67.4578
	270.4	-84.2687	-92.9818	-67.8897
	270.3	-84.6229	-93.0746	-68.1255
	270.2	-85.3247	-93.828	-69.3272
	270.1	-85.8504	-94.193	-70.0546
	270	-86.4278	-94.1939	-69.4852
	269.9	-87.4385	-94.7079	-69.6384
	269.8	-87.9298	-95.1848	-69.2308
	269.7	-88.4911	-95.773	-68.8775
	269.6	-89.3674	-96.8568	-68.8952
	269.5	-90.3381	-97.369	-68.2853
	269.4	-90.9408	-97.7168	-68.3557
	269.3	-91.3869	-98.4444	-69.4309
	269.2	-92.0758	-99.0037	-69.8817
	269.1	-92.342	-99.2775	-70.1148
	269	-92.865	-99.3156	-69.729
	268.9	-93.6519	-99.4167	-70.2031
	268.8	-93.5209	-99.6768	-70.4749
	268.7	-94.2489	-100.42	-70.3932
	268.6	-94.6181	-100.779	-69.9487
	268.5	-94.9725	-100.99	-70.2493
	268.4	-95.6188	-102.243	-70.7723
	268.3	-95.8456	-103.335	-71.2172
	268.2	-96.1966	-104.084	-71.7509
	268.1	-96.7801	-104.104	-71.7099
	268	-97.3692	-104.101	-71.3702
	267.9	-97.9834	-104.272	-71.1109
	267.8	-97.6795	-104.044	-70.5725
	267.7	-97.6034	-103.446	-70.9916
	267.6	-97.1897	-102.758	-70.6299
	267.5	-97.6202	-102.389	-69.8007
	267.4	-97.6799	-102.313	-70.0531
	267.3	-97.6329	-102.057	-70.4808
	267.2	-97.725	-101.71	-70.0904
	267.1	-97.464	-101.419	-69.9589
	267	-97.9006	-101.199	-69.3825
	266.9	-97.5776	-100.502	-68.6657
	266.8	-96.8376	-100.038	-68.094
	266.7	-96.0823	-99.6897	-67.7561
	266.6	-95.1576	-99.134	-67.5744
	266.5	-94.7468	-98.9381	-67.5733
	266.4	-94.2458	-99.1101	-67.5801
	266.3	-93.1164	-98.8224	-67.4429
	266.2	-92.9779	-98.4951	-67.7971
	266.1	-92.8792	-98.6065	-67.5954
	266	-93.0404	-98.9727	-68.0064
	265.9	-93.2257	-98.8788	-67.8976
	265.8	-93.4197	-98.5347	-66.9814
	265.7	-93.5711	-98.5789	-66.1407
	265.6	-94.0353	-99.3255	-65.8885
	265.5	-94.2211	-100.084	-65.9356
	265.4	-94.356	-100.339	-65.3902
	265.3	-94.3286	-100.358	-64.5075
	265.2	-94.5837	-100.666	-64.6354
	265.1	-94.5868	-101.014	-65.4495
	265	-95.3043	-101.669	-66.3131
	264.9	-95.4235	-100.981	-66.2296
	264.8	-95.8148	-100.717	-66.1574
	264.7	-95.7121	-100.99	-66.3824
	264.6	-96.121	-101.588	-65.8815
	264.5	-96.8421	-101.851	-65.9974
	264.4	-97.9198	-102.21	-66.0802
	264.3	-98.8154	-103.145	-66.2106
	264.2	-100.05	-104.54	-66.9572
	264.1	-101.308	-105.322	-67.3017
	264	-102.218	-106.075	-68.0255
	263.9	-102.482	-106.514	-67.6579
	263.8	-102.274	-107.319	-67.6237
	263.7	-102.11	-107.269	-66.7436
	263.6	-102.48	-107.292	-66.6236
	263.5	-102.678	-107.912	-67.0738
	263.4	-102.225	-107.921	-66.7979
	263.3	-103.288	-108.443	-67.2879
	263.2	-103.635	-108.717	-68.1868
	263.1	-105.609	-109.546	-69.186
	263	-106.698	-110.258	-69.8195
	262.9	-106.807	-110.622	-69.7622
	262.8	-107.921	-110.935	-70.5084
	262.7	-108.975	-111.851	-71.243
	262.6	-109.304	-112.357	-71.048
	262.5	-109.951	-113.686	-71.2684
	262.4	-110.161	-114.448	-71.6522
	262.3	-110.59	-114.713	-71.719
	262.2	-110.964	-115.417	-71.7625
	262.1	-112.05	-115.865	-71.4209
	262	-112.351	-116.082	-71.642
	261.9	-113.107	-116.094	-71.836
	261.8	-113.637	-115.19	-71.7276
	261.7	-113.81	-115.182	-72.2275
	261.6	-113.572	-114.849	-71.9143
	261.5	-113.542	-114.5	-71.7572
	261.4	-113.236	-114.894	-72.7048
	261.3	-113.123	-114.818	-72.2726
	261.2	-113.019	-114.156	-71.8356
	261.1	-112.338	-113.922	-71.3331
	261	-112.482	-113.718	-70.8855
	260.9	-112.614	-114.015	-71.406
	260.8	-112.343	-113.215	-70.5919
	260.7	-111.803	-112.243	-69.5339
	260.6	-111.345	-112.211	-69.4298
	260.5	-110.748	-112.364	-69.7928
	260.4	-110.953	-112.047	-70.0651
	260.3	-110.449	-111.619	-69.6663
	260.2	-110.225	-110.847	-69.2394
	260.1	-110.123	-110.811	-69.7394
	260	-110.158	-111.229	-70.426
	259.9	-110.068	-110.917	-70.4002
	259.8	-109.876	-111.385	-70.7764
	259.7	-109.351	-111.211	-70.8583
	259.6	-109.136	-111.23	-71.1256
	259.5	-109.17	-112.059	-71.729
	259.4	-108.62	-111.836	-71.5205
	259.3	-108.422	-111.972	-71.2797
	259.2	-108.363	-112.558	-71.5832
	259.1	-108.375	-112.557	-71.169
	259	-107.582	-112.348	-71.0072
	258.9	-107.39	-112.379	-70.9581
	258.8	-106.994	-111.972	-70.2543
	258.7	-107.217	-112.109	-70.6863
	258.6	-106.954	-111.579	-70.8671
	258.5	-107.158	-111.939	-71.1016
	258.4	-107.464	-112.283	-71.4988
	258.3	-107.965	-112.395	-72.0153
	258.2	-107.916	-112.89	-72.5043
	258.1	-108.109	-113.179	-72.5643
	258	-108.628	-114.009	-72.8888
	257.9	-108.6	-113.899	-73.0049
	257.8	-109.019	-114.304	-73.4859
	257.7	-109.535	-115.261	-74.5181
	257.6	-109.729	-115.619	-74.4824
	257.5	-110.492	-116.233	-75.2156
	257.4	-110.862	-117.269	-75.7611
	257.3	-111.008	-117.384	-76.543
	257.2	-111.694	-117.628	-77.1235
	257.1	-111.732	-117.397	-77.035
	257	-111.867	-117.615	-77.7844
	256.9	-111.918	-118.321	-78.6193
	256.8	-112.173	-118.91	-79.2588
	256.7	-112.907	-119.447	-80.0372
	256.6	-113.596	-119.671	-80.3291
	256.5	-114.361	-120.934	-81.2953
	256.4	-115.11	-121.549	-81.5594
	256.3	-116.235	-122.333	-81.523
	256.2	-117.15	-122.712	-81.9826
	256.1	-117.769	-123.356	-83.143
	256	-118.087	-124.18	-84.2712
	255.9	-118.392	-125.258	-84.741
	255.8	-117.911	-125.554	-84.9872
	255.7	-118.363	-126.744	-86.2983
	255.6	-118.452	-127.681	-87.2658
	255.5	-118.953	-128.742	-88.0677
	255.4	-119.665	-129.498	-88.318
	255.3	-119.896	-130.328	-89.1624
	255.2	-120.465	-130.445	-90.2139
	255.1	-121.344	-131.563	-91.3448
	255	-121.408	-132.765	-92.9831
	254.9	-121.859	-133.244	-94.2763
	254.8	-121.447	-133.518	-95.1046
	254.7	-121.546	-134.311	-96.045
	254.6	-122.167	-135.387	-97.376
	254.5	-123.171	-136.472	-98.8061
	254.4	-123.555	-137.184	-99.7114
	254.3	-123.676	-137.657	-100.103
	254.2	-124.66	-139.008	-101.536
	254.1	-125.206	-139.937	-102.846
	254	-125.853	-140.951	-103.734
	253.9	-126.14	-141.629	-104.849
	253.8	-126.391	-142.06	-105.497
	253.7	-126.611	-142.782	-106.37
	253.6	-127.426	-143.725	-107.753
	253.5	-127.521	-143.986	-108.976
	253.4	-128.546	-144.905	-110.681
	253.3	-129.245	-146.444	-112.345
	253.2	-130.566	-148.446	-114.333
	253.1	-131.829	-150.281	-116.99
	253	-133.252	-151.752	-118.747
	252.9	-134.582	-153.607	-120.404
	252.8	-136.326	-155.914	-122.522
	252.7	-137.837	-157.517	-124.87
	252.6	-138.901	-159.478	-127.61
	252.5	-140.427	-161.493	-129.731
	252.4	-141.862	-163.635	-131.831
	252.3	-143.085	-166.101	-134.039
	252.2	-145.105	-168.444	-137.167
	252.1	-146.588	-170.693	-139.236
	252	-148.157	-172.815	-141.158
	251.9	-150.27	-175.11	-143.537
	251.8	-151.763	-178.603	-145.627
	251.7	-154.189	-181.141	-148.675
	251.6	-155.944	-183.452	-151.486
	251.5	-157.779	-186.523	-154.114
	251.4	-160.012	-189.983	-156.688
	251.3	-161.9	-193.4	-159.638
	251.2	-164.36	-196.495	-162.528
	251.1	-166.489	-199.118	-165.901
	251	-168.825	-202.529	-169.31
	250.9	-171.711	-206.446	-173.346
	250.8	-174.245	-209.801	-177.217
	250.7	-177.467	-213.8	-181.184
	250.6	-180.815	-217.368	-185.016
	250.5	-184.599	-221.336	-188.805
	250.4	-188.033	-225.683	-191.939
	250.3	-191.665	-230.145	-195.417
	250.2	-195.887	-234.829	-199.544
	250.1	-200.153	-239.755	-203.635
	250	-204.465	-244.381	-207.986

## Sheet: FigS12c
			b2m	alb
		25	72.576	-2.33902
		26	69.1111	-4.48181
		27	66.8897	-5.05712
		28	65.103	-5.87391
		29	66.2645	-6.22425
		30	66.1414	-7.31466
		31	64.6474	-7.84402
		32	64.9981	-8.50556
		33	64.7451	-7.82162
		34	63.1616	-7.90106
		35	63.0916	-9.09082
		36	63.4688	-8.78167
		37	63.3273	-9.46131
		38	62.5266	-9.01546
		39	61.4462	-9.9789
		40	60.428	-10.0735
		41	61.1845	-9.97098
		42	60.8791	-10.4784
		43	57.239	-10.1774
		44	60.0868	-8.77239
		45	59.8582	-10.2903
		46	58.4544	-9.75303
		47	57.8045	-11.5749
		48	58.45	-10.6819
		49	57.5617	-10.7228
		50	56.3051	-11.8587
		51	56.3725	-12.561
		52	54.5113	-13.0953
		53	54.0461	-14.0045
		54	53.6367	-13.7102
		55	51.6802	-13.7689
		56	52.9254	-14.5237
		57	50.9999	-14.6033
		58	49.7209	-15.093
		59	45.7265	-16.9987
		60	43.9887	-16.0016
		61	41.7783	-17.4297
		62	37.5425	-18.7734
		63	34.4054	-18.7125
		64	29.9863	-18.3905
		65	25.1003	-19.9762
		66	21.9388	-20.3809
		67	16.3087	-20.1495
		68	14.351	-22.494
		69	9.39382	-21.7183
		70	6.13928	-22.9135
		71	3.30668	-23.5945
		72	2.22502	-23.1952
		73	-0.754187	-23.8185
		74	-1.53341	-24.1463
		75	-2.97593	-24.2383
		76	-2.97503	-23.6399
		77	-4.44854	-25.0175
		78	-4.20599	-23.9118
		79	-3.998	-24.6393
		80	-5.56686	-25.6534
		81	-6.3583	-24.0737
		82	-5.90567	-25.6411
		83	-4.00247	-23.6581
		84	-3.95062	-24.2188
		85	-6.51801	-24.5971

## Sheet: FigS12d
		25	-14.891
		25.5	-14.742
		26	-14.8218
		26.5	-14.6728
		27	-14.7769
		27.5	-14.8015
		28	-14.677
		28.5	-14.6578
		29	-14.6377
		29.5	-14.6849
		30	-14.5595
		30.5	-14.5851
		31	-14.6139
		31.5	-14.515
		32	-14.4383
		32.5	-14.4038
		33	-14.6117
		33.5	-14.569
		34	-14.4078
		34.5	-14.4295
		35	-14.4789
		35.5	-14.4271
		36	-14.4566
		36.5	-14.4143
		37	-14.4721
		37.5	-14.3783
		38	-14.3854
		38.5	-14.4069
		39	-14.42
		39.5	-14.4263
		40	-14.1809
		40.5	-14.3356
		41	-14.3288
		41.5	-14.2471
		42	-14.1679
		42.5	-14.283
		43	-14.1694
		43.5	-14.2118
		44	-14.1582
		44.5	-14.1197
		45	-14.1286
		45.5	-14.0812
		46	-14.1261
		46.5	-13.977
		47	-14.0538
		47.5	-14.0702
		48	-13.8808
		48.5	-13.9726
		49	-13.8519
		49.5	-13.7765
		50	-13.8811
		50.5	-13.9356
		51	-13.7772
		51.5	-13.8014
		52	-13.7458
		52.5	-13.6418
		53	-13.7293
		53.5	-13.6347
		54	-13.6668
		54.5	-13.6329
		55	-13.5394
		55.5	-13.4486
		56	-13.4355
		56.5	-13.4319
		57	-13.3842
		57.5	-13.3152
		58	-13.2916
		58.5	-13.2854
		59	-13.1269
		59.5	-13.1603
		60	-13.183
		60.5	-13.1117
		61	-12.8838
		61.5	-12.8508
		62	-12.7896
		62.5	-12.6896
		63	-12.6107
		63.5	-12.5548
		64	-12.3789
		64.5	-12.3112
		65	-12.2661
		65.5	-12.0617
		66	-11.9286
		66.5	-11.8198
		67	-11.678
		67.5	-11.5743
		68	-11.4788
		68.5	-11.2128
		69	-11.0389
		69.5	-10.826
		70	-10.6803
		70.5	-10.6124
		71	-10.3985
		71.5	-10.2926
		72	-10.1232
		72.5	-9.98515
		73	-9.96027
		73.5	-9.64999
		74	-9.65852
		74.5	-9.45711
		75	-9.30601
		75.5	-9.24151
		76	-9.16973
		76.5	-9.04384
		77	-9.02642
		77.5	-8.92477
		78	-8.84901
		78.5	-8.61438
		79	-8.58496
		79.5	-8.64468
		80	-8.45662
		80.5	-8.40771
		81	-8.27984
		81.5	-8.18351
		82	-8.31362
		82.5	-8.04523
		83	-8.11762
		83.5	-8.07435
		84	-8.04401
		84.5	-7.95876
		85	-7.97484
		85.5	-7.73656
		86	-7.88241
		86.5	-7.64565
		87	-7.56634
		87.5	-7.59268
		88	-7.64063
		88.5	-7.37419
		89	-7.46746
		89.5	-7.49349
		90	-7.41387
		90.5	-7.31016
		91	-7.38983
		91.5	-7.25963
		92	-7.13592
		92.5	-7.19432
		93	-7.00192
		93.5	-7.00315
		94	-7.02356
		94.5	-7.02317
		95	-6.9365
