# Supplementary material for: Macromolecular crowding and supersaturation protect hemodialysis patients from the onset of dialysis-related amyloidosis
Source: Nat Commun. 2022 Oct 3;13:5689. doi: 10.1038/s41467-022-33247-3 (PMC9530240; doi:10.1038/s41467-022-33247-3)
Supplement: Supplementary file 7 — Source data [file 41467_2022_33247_MOESM7_ESM.zip › SupplementaryData2/FigureS3_data_value.xlsx]

## Sheet: FigureS2a
	monomer acidic		fibril neutral		fibril neutral+DMSO		fibril acidic+DMSO
	430	2.755	430	7.291	430	4.829	430	2.569
	431	2.685	431	7.815	431	4.934	431	2.626
	432	2.804	432	8.592	432	4.952	432	2.656
	433	2.767	433	9.178	433	5.196	433	2.776
	434	2.805	434	9.829	434	5.405	434	2.797
	435	2.815	435	10.64	435	5.418	435	2.846
	436	2.879	436	11.49	436	5.463	436	2.889
	437	2.833	437	12.92	437	5.768	437	2.867
	438	2.883	438	14.8	438	5.987	438	2.85
	439	2.908	439	18.52	439	6.478	439	3.06
	440	3.1	440	25.12	440	7.294	440	3.102
	441	3.344	441	37.65	441	9.158	441	3.334
	442	3.544	442	71.93	442	14.46	442	3.629
	443	4.871	443	227.6	443	43.88	443	5.676
	444	15.52	444	1348	444	247.6	444	20.2
	445	65.92	445	9999.9	445	1255	445	90.18
	446	171	446	9999.9	446	3461	446	238.7
	447	311.8	447	9999.9	447	6465	447	438.4
	448	390.1	448	9999.9	448	7987	448	543.6
	449	341.5	449	9999.9	449	6654	449	471.1
	450	204.9	450	9999.9	450	3614	450	275.9
	451	90.68	451	7391	451	1391	451	118.6
	452	31.31	452	2408	452	385.3	452	38.96
	453	10.67	453	581.8	453	89.31	453	12.27
	454	5.862	454	184.9	454	28.12	454	6.139
	455	5.048	455	121	455	17.4	455	5.157
	456	4.677	456	118.3	456	15.81	456	4.833
	457	4.555	457	127.5	457	15.98	457	4.351
	458	4.226	458	141.8	458	16.49	458	4.434
	459	4.401	459	157	459	17.88	459	4.642
	460	5.052	460	174.4	460	19.39	460	5.181
	461	5.637	461	192	461	21.3	461	5.851
	462	6.073	462	210.1	462	22.97	462	6.271
	463	6.085	463	230	463	23.64	463	6.066
	464	5.57	464	249.7	464	24.6	464	5.671
	465	5.047	465	269.5	465	25.21	465	5.229
	466	5.025	466	289.8	466	26.04	466	5.026
	467	4.938	467	310.9	467	27.56	467	5.194
	468	5.337	468	330.4	468	29	468	5.391
	469	5.409	469	350.7	469	30.43	469	5.459
	470	5.571	470	369.6	470	31.43	470	5.594
	471	5.593	471	387.4	471	32.86	471	5.509
	472	5.498	472	400.4	472	34.04	472	5.571
	473	5.5	473	415.5	473	34.34	473	5.456
	474	5.466	474	427.8	474	35.28	474	5.674
	475	5.603	475	439.2	475	35.32	475	5.721
	476	5.826	476	449.3	476	36.74	476	6.023
	477	5.99	477	457.5	477	37.48	477	6.063
	478	6.253	478	465.4	478	38	478	6.243
	479	6.214	479	470.9	479	37.81	479	6.336
	480	6.182	480	474.9	480	38.24	480	6.31
	481	6.109	481	477.1	481	37.97	481	6.428
	482	6.091	482	475.9	482	37.22	482	6.154
	483	6.159	483	473.7	483	37.28	483	6.044
	484	6.125	484	470.1	484	36.85	484	6.24
	485	6.163	485	467.2	485	36.84	485	6.17
	486	6.24	486	463.1	486	35.82	486	6.176
	487	6.207	487	457.5	487	35.64	487	6.368
	488	6.19	488	453.2	488	34.68	488	6.368
	489	6.229	489	445.7	489	34.1	489	6.198
	490	6.145	490	437.7	490	33.36	490	6.226
	491	6.129	491	427.9	491	32.9	491	6.331
	492	6.296	492	419.1	492	32.27	492	6.228
	493	6.134	493	409.4	493	31.07	493	6.04
	494	6.005	494	399.6	494	30.49	494	6.171
	495	6.185	495	390.7	495	30.07	495	6.005
	496	6.143	496	380.7	496	29.32	496	6.2
	497	6.234	497	371.6	497	28.86	497	6.114
	498	6.077	498	362	498	27.95	498	6.067
	499	6.098	499	353.3	499	27.57	499	6.128
	500	6.026	500	343.9	500	26.87	500	5.912
	501	6.009	501	334.9	501	26.16	501	6.161
	502	5.951	502	326.1	502	25.81	502	6.101
	503	5.834	503	317.5	503	25.27	503	5.851
	504	5.75	504	308.9	504	24.7	504	5.921
	505	5.777	505	299.6	505	23.91	505	5.844
	506	5.901	506	290.9	506	23.27	506	5.865
	507	5.748	507	282.3	507	22.75	507	5.727
	508	5.772	508	274.2	508	22.24	508	5.786
	509	5.51	509	266.1	509	21.74	509	5.775
	510	5.768	510	256.8	510	21.12	510	5.657
	511	5.695	511	249.4	511	20.85	511	5.805
	512	5.966	512	241.1	512	20.49	512	5.998
	513	6.214	513	234	513	20.19	513	6.232
	514	6.691	514	226.2	514	20.11	514	6.65
	515	7.025	515	218.5	515	20.06	515	7.074
	516	6.946	516	211.7	516	19.8	516	7.073
	517	6.662	517	204.2	517	19.11	517	6.792
	518	6.383	518	196.7	518	18.12	518	6.441
	519	5.785	519	190	519	17.27	519	5.892
	520	5.483	520	183.3	520	16.52	520	5.521
	521	5.19	521	176.2	521	15.73	521	5.273
	522	5.105	522	170.4	522	15.5	522	5.082
	523	5.035	523	163.4	523	15.01	523	5.123
	524	4.878	524	157.6	524	14.5	524	4.963
	525	4.92	525	151.9	525	14.17	525	5.016
	526	4.871	526	146	526	13.79	526	4.983
	527	4.935	527	140.1	527	13.46	527	4.985
	528	4.778	528	135.1	528	13.12	528	4.871
	529	4.759	529	129.8	529	12.77	529	4.712
	530	4.796	530	124.7	530	12.22	530	4.739
	531	4.692	531	119.9	531	11.87	531	4.707
	532	4.815	532	115.4	532	11.65	532	4.678
	533	4.561	533	110.6	533	11.59	533	4.546
	534	4.434	534	105.5	534	11.13	534	4.555
	535	4.322	535	101.1	535	10.84	535	4.427
	536	4.304	536	96.7	536	10.47	536	4.321
	537	4.34	537	93.46	537	10.41	537	4.238
	538	4.211	538	89.64	538	9.87	538	4.229
	539	4.141	539	85.52	539	9.849	539	4.098
	540	4.177	540	82.1	540	9.5	540	4.151
	541	4.189	541	78.42	541	9.198	541	4.16
	542	4.114	542	75.3	542	8.906	542	4.041
	543	4.039	543	72.27	543	8.729	543	3.994
	544	4.029	544	69.24	544	8.866	544	4.099
	545	3.984	545	65.91	545	8.554	545	3.884
	546	3.817	546	62.96	546	8.396	546	3.954
	547	3.924	547	60.37	547	8.03	547	3.866
	548	3.843	548	57.64	548	7.927	548	3.878
	549	3.768	549	54.85	549	7.809	549	3.713
	550	3.857	550	52.94	550	7.437	550	3.693

## Sheet: FigureS2b
	intact monomer			dissolved fibrils
	run1	run2	run3	run1	run2	run3
0	2.83156	0.723427	3.38476	0.413153	0.254968	1.36137
0.00111111	2.83037	0.723278	3.38446	0.41345	0.261213	1.35944
0.00222222	2.82993	0.724467	3.38565	0.413302	0.26151	1.35899
0.00333333	2.82918	0.724765	3.38476	0.413153	0.265375	1.35944
0.00444444	2.82324	0.718521	3.38982	0.413004	0.270133	1.3581
0.00555556	2.82249	0.713912	3.39547	0.412707	0.270876	1.35929
0.00666667	2.82235	0.713317	3.39457	0.411072	0.271173	1.35839
0.00777778	2.82175	0.71183	3.39472	0.411666	0.271471	1.35869
0.00888889	2.8222	0.704248	3.39383	0.411964	0.270727	1.35884
0.01	2.82264	0.70291	3.39547	0.41345	0.271619	1.35735
0.0111111	2.8222	0.70291	3.39443	0.412707	0.271322	1.35676
0.0122222	2.82249	0.700234	3.39398	0.412112	0.272809	1.35022
0.0133333	2.82294	0.692801	3.39026	0.411518	0.272809	1.34962
0.0144444	2.8219	0.696071	3.38699	0.410328	0.272512	1.34724
0.0155556	2.82056	0.693841	3.38461	0.409288	0.272214	1.34011
0.0166667	2.82086	0.687003	3.37837	0.413302	0.271768	1.33401
0.0177778	2.82145	0.683732	3.3754	0.415829	0.271619	1.33059
0.0188889	2.82012	0.677785	3.37421	0.420884	0.273552	1.32836
0.02	2.81432	0.67392	3.36737	0.422222	0.278458	1.32777
0.0211111	2.81224	0.670946	3.36648	0.423263	0.281283	1.32361
0.0222222	2.81164	0.663513	3.36395	0.431291	0.280094	1.32331
0.0233333	2.81194	0.66381	3.35622	0.433521	0.279648	1.32926
0.0244444	2.81179	0.659499	3.35518	0.439468	0.280688	1.32821
0.0255556	2.81075	0.655187	3.35473	0.443036	0.282918	1.32866
0.0266667	2.80911	0.65489	3.35176	0.445414	0.283067	1.33297
0.0277778	2.80198	0.653701	3.34507	0.448685	0.280986	1.33803
0.0288889	2.80004	0.653106	3.34418	0.453591	0.280242	1.33818
0.03	2.80079	0.652214	3.34477	0.46043	0.278161	1.33951
0.0311111	2.80168	0.661431	3.34596	0.462363	0.272809	1.33847
0.0322222	2.80094	0.663661	3.34492	0.467715	0.269092	1.33877
0.0333333	2.80109	0.663067	3.34641	0.469201	0.269538	1.33818
0.0344444	2.80748	0.663067	3.34641	0.471283	0.270133	1.33922
0.0355556	2.81238	0.669906	3.34626	0.472918	0.273106	1.33862
0.0366667	2.81283	0.674366	3.34388	0.474405	0.271173	1.3303
0.0377778	2.81075	0.675258	3.336	0.472324	0.271917	1.3294
0.0388889	2.81045	0.682542	3.33674	0.472472	0.271768	1.32911
0.04	2.81283	0.685813	3.33659	0.471729	0.271619	1.32554
0.0411111	2.81878	0.687151	3.33526	0.470837	0.274593	1.32034
0.0422222	2.82279	0.692206	3.33496	0.464295	0.279053	1.32004
0.0433333	2.82294	0.692503	3.33689	0.46043	0.279945	1.31915
0.0444444	2.82071	0.694287	3.33719	0.460579	0.279945	1.31959
0.0455556	2.8216	0.694733	3.33243	0.46266	0.28158	1.31781
0.0466667	2.8213	0.69176	3.32589	0.461619	0.287527	1.31811
0.0477778	2.8219	0.692206	3.32604	0.462065	0.291244	1.32004
0.0488889	2.81551	0.693395	3.3247	0.461173	0.291393	1.32732
0.05	2.81179	0.693841	3.32678	0.462957	0.291839	1.32836
0.0511111	2.81164	0.690422	3.32396	0.462809	0.290947	1.32866
0.0522222	2.80867	0.684029	3.32217	0.462065	0.288568	1.3294
0.0533333	2.80138	0.682988	3.31504	0.465187	0.281878	1.33163
0.0544444	2.80079	0.684178	3.31504	0.471878	0.281283	1.33773
0.0555556	2.80227	0.68507	3.31563	0.472324	0.278161	1.33892
0.0566667	2.79752	0.684624	3.31281	0.471432	0.272065	1.33892
0.0577778	2.79276	0.684475	3.30656	0.463106	0.271025	1.3462
0.0588889	2.78994	0.683137	3.30418	0.459835	0.266416	1.34873
0.06	2.79127	0.681502	3.29972	0.462363	0.262105	1.34888
0.0611111	2.79083	0.683434	3.29452	0.461025	0.260915	1.34903
0.0622222	2.79068	0.683732	3.29363	0.453294	0.261659	1.34843
0.0633333	2.79098	0.683583	3.28857	0.451658	0.261659	1.34754
0.0644444	2.78994	0.684624	3.28426	0.449874	0.261807	1.35319
0.0655556	2.79068	0.682691	3.28367	0.450618	0.261956	1.3575
0.0666667	2.79187	0.683137	3.27802	0.45032	0.264335	1.35839
0.0677778	2.78815	0.683434	3.2743	0.451212	0.268497	1.35869
0.0688889	2.7822	0.683286	3.27445	0.450766	0.271173	1.36018
0.07	2.78087	0.677785	3.27296	0.450915	0.271322	1.36776
0.0711111	2.7767	0.676744	3.27029	0.450172	0.27831	1.3694
0.0722222	2.76972	0.682542	3.26404	0.450469	0.281729	1.36791
0.0733333	2.76882	0.683881	3.26375	0.451956	0.280837	1.37192
0.0744444	2.76659	0.682542	3.26508	0.452402	0.285297	1.37891
0.0755556	2.76035	0.683137	3.26404	0.450618	0.290649	1.37921
0.0766667	2.75797	0.68507	3.26449	0.452104	0.290798	1.37951
0.0777778	2.75857	0.686557	3.26375	0.451807	0.289609	1.37802
0.0788889	2.76481	0.69176	3.25542	0.450172	0.291095	1.38099
0.08	2.76912	0.692503	3.25364	0.442738	0.288419	1.38664
0.0811111	2.76942	0.691165	3.25735	0.442738	0.28277	1.38857
0.0822222	2.77061	0.683583	3.26181	0.442441	0.280688	1.39066
0.0833333	2.77745	0.683137	3.26434	0.436048	0.276823	1.39066
0.0844444	2.77834	0.681948	3.26464	0.432034	0.272214	1.38471
0.0855556	2.78057	0.678677	3.26449	0.427871	0.269538	1.37876
0.0866667	2.78161	0.673028	3.26122	0.422222	0.26374	1.37847
0.0877778	2.78027	0.673771	3.25542	0.421627	0.257496	1.37817
0.0888889	2.77774	0.669608	3.25527	0.415532	0.250211	1.37237
0.09	2.77046	0.663067	3.25527	0.41122	0.250954	1.3694
0.0911111	2.76838	0.662472	3.25453	0.410923	0.251252	1.36746
0.0922222	2.76184	0.663513	3.24784	0.410477	0.248576	1.36137
0.0933333	2.75589	0.664107	3.24531	0.41018	0.24144	1.35884
0.0944444	2.74816	0.664999	3.24635	0.401854	0.240399	1.35631
0.0955556	2.74281	0.663959	3.24308	0.400665	0.242183	1.35066
0.0966667	2.73716	0.663364	3.23565	0.400962	0.241737	1.34903
0.0977778	2.73597	0.663959	3.23386	0.403192	0.241142	1.34472
0.0988889	2.73062	0.666337	3.23267	0.403935	0.238615	1.33832
0.1	2.72586	0.670352	3.23386	0.4023	0.239804	1.33743
0.101111	2.72749	0.670946	3.23342	0.401259	0.241886	1.33491
0.102222	2.72764	0.671838	3.23431	0.402449	0.241886	1.32777
0.103333	2.72601	0.673474	3.23267	0.402449	0.240548	1.32836
0.104444	2.72824	0.67273	3.23193	0.402746	0.241588	1.32732
0.105556	2.72824	0.672879	3.23446	0.402895	0.241886	1.32821
0.106667	2.73166	0.674366	3.23431	0.402003	0.242629	1.32955
0.107778	2.73478	0.676447	3.2349	0.404679	0.241886	1.32926
0.108889	2.72883	0.674663	3.23357	0.410626	0.240845	1.32836
0.11	2.73002	0.670352	3.23327	0.411072	0.240845	1.3294
0.111111	2.7272	0.664702	3.22643	0.411518	0.24025	1.3355
0.112222	2.72853	0.665148	3.22331	0.413153	0.240548	1.33832
0.113333	2.72764	0.662918	3.21825	0.413748	0.241886	1.33877
0.114444	2.72645	0.660391	3.21379	0.412856	0.246643	1.33803
0.115556	2.71813	0.655187	3.21052	0.413004	0.2514	1.33937
0.116667	2.71515	0.652363	3.20353	0.418356	0.251549	1.33951
0.117778	2.71679	0.651322	3.2022	0.415383	0.250954	1.33922
0.118889	2.71605	0.653255	3.1958	0.412112	0.252144	1.33803
0.12	2.71203	0.645821	3.19342	0.412261	0.251698	1.33966
0.121111	2.70594	0.642996	3.18837	0.412558	0.252144	1.33877
0.122222	2.70415	0.642699	3.18406	0.412707	0.258239	1.33714
0.123333	2.70623	0.644483	3.18272	0.405571	0.260915	1.33892
0.124444	2.70713	0.651768	3.18332	0.401705	0.260469	1.33892
0.125556	2.70534	0.654295	3.18421	0.400962	0.261361	1.33981
0.126667	2.70371	0.653998	3.18584	0.393975	0.262402	1.34026
0.127778	2.69821	0.659201	3.1854	0.391893	0.268349	1.33832
0.128889	2.69553	0.662769	3.18406	0.392488	0.273998	1.33862
0.13	2.69092	0.66158	3.18554	0.392637	0.272214	1.33981
0.131111	2.69152	0.664107	3.19253	0.392637	0.271917	1.33832
0.132222	2.69226	0.664702	3.19432	0.390853	0.272363	1.33788
0.133333	2.69285	0.664256	3.19417	0.390853	0.271322	1.33803
0.134444	2.69226	0.663513	3.19461	0.397394	0.270727	1.33862
0.135556	2.68765	0.669162	3.19506	0.400962	0.265375	1.33922
0.136667	2.68364	0.672284	3.19342	0.402597	0.261807	1.33981
0.137778	2.68542	0.673176	3.19432	0.402597	0.262997	1.34219
0.138889	2.68512	0.671838	3.19476	0.401854	0.260767	1.34724
0.14	2.68393	0.670946	3.19268	0.401259	0.25363	1.34829
0.141111	2.68289	0.67169	3.18673	0.401557	0.250954	1.34829
0.142222	2.68037	0.671392	3.18465	0.400813	0.251252	1.34769
0.143333	2.67427	0.67273	3.18554	0.401854	0.251698	1.34918
0.144444	2.67249	0.675555	3.18421	0.400962	0.252738	1.34888
0.145556	2.67368	0.682394	3.18391	0.402151	0.251995	1.34754
0.146667	2.66981	0.681353	3.18421	0.400665	0.253036	1.34888
0.147778	2.66223	0.678082	3.1845	0.395907	0.253333	1.34873
0.148889	2.66104	0.673474	3.18495	0.39338	0.251995	1.34947
0.15	2.66	0.673622	3.18421	0.391447	0.251549	1.34784
0.151111	2.66059	0.673474	3.1851	0.392191	0.251698	1.34754
0.152222	2.66193	0.673325	3.18465	0.392785	0.251549	1.34799
0.153333	2.66312	0.673474	3.18346	0.392042	0.251252	1.34873
0.154444	2.66416	0.674217	3.18302	0.391596	0.250211	1.35364
0.155556	2.66371	0.67392	3.18183	0.392339	0.250508	1.35988
0.156667	2.66371	0.674217	3.17618	0.389812	0.2514	1.35825
0.157778	2.66624	0.672433	3.17484	0.389515	0.251252	1.35869
0.158889	2.671	0.673622	3.17499	0.390407	0.250211	1.35854
0.16	2.67204	0.675258	3.17544	0.391893	0.25259	1.35825
0.161111	2.67234	0.681353	3.16964	0.391299	0.252144	1.35914
0.162222	2.67457	0.68284	3.16577	0.391596	0.251846	1.35988
0.163333	2.67457	0.684029	3.16369	0.392339	0.252144	1.35973
0.164444	2.67219	0.68953	3.16131	0.390258	0.2514	1.35721
0.165556	2.66817	0.692652	3.15462	0.39115	0.252144	1.35037
0.166667	2.66342	0.69176	3.15343	0.391893	0.251549	1.34962
0.167778	2.66238	0.692652	3.15209	0.390853	0.251549	1.34858
0.168889	2.6603	0.693098	3.14749	0.391893	0.252441	1.34695
0.17	2.65316	0.692503	3.14436	0.39115	0.251252	1.34234
0.171111	2.65019	0.690422	3.14421	0.392339	0.250657	1.33714
0.172222	2.64944	0.684624	3.14347	0.39338	0.250806	1.33818
0.173333	2.64379	0.681948	3.13485	0.385946	0.251995	1.33699
0.174444	2.64067	0.676298	3.13366	0.382973	0.250062	1.33149
0.175556	2.64141	0.673028	3.13321	0.381784	0.247535	1.33
0.176667	2.63918	0.670203	3.13306	0.380743	0.242778	1.33074
0.177778	2.63353	0.663067	3.13321	0.374499	0.240399	1.32896
0.178889	2.63101	0.662472	3.12979	0.371823	0.235641	1.32836
0.18	2.63071	0.662175	3.1237	0.371674	0.230289	1.32271
0.181111	2.62744	0.662621	3.12325	0.370336	0.229546	1.3184
0.182222	2.6206	0.662621	3.11924	0.368106	0.225086	1.32034
0.183333	2.6209	0.664702	3.11597	0.362754	0.220626	1.31929
0.184444	2.61911	0.669906	3.11032	0.360227	0.22018	1.31944
0.185556	2.61153	0.671244	3.10437	0.362754	0.221369	1.31736
0.186667	2.60871	0.67169	3.10482	0.360673	0.22018	1.31825
0.187778	2.6099	0.673622	3.10199	0.361862	0.222707	1.31751
0.188889	2.60915	0.673771	3.0953	0.362457	0.229695	1.31781
0.19	2.60202	0.68061	3.09486	0.361713	0.232817	1.31751
0.191111	2.59845	0.683881	3.09263	0.361119	0.231925	1.31825
0.192222	2.59919	0.683434	3.09248	0.361267	0.231627	1.31885
0.193333	2.59815	0.682691	3.09872	0.361713	0.235493	1.32405
0.194444	2.59369	0.683881	3.10482	0.361713	0.241291	1.32792
0.195556	2.58685	0.683583	3.10511	0.362457	0.241142	1.32807
0.196667	2.58551	0.682691	3.10378	0.361713	0.242183	1.32955
0.197778	2.58611	0.683137	3.10437	0.362308	0.243372	1.32985
0.198889	2.58789	0.681948	3.10348	0.361416	0.246643	1.32688
0.2	2.58923	0.681948	3.10393	0.361119	0.2514	1.32019
0.201111	2.58997	0.682394	3.10363	0.360821	0.252144	1.31736
0.202222	2.58819	0.683286	3.10065	0.359483	0.25363	1.31424
0.203333	2.5925	0.684326	3.09367	0.36543	0.260023	1.30814
0.204444	2.59845	0.68284	3.09114	0.371972	0.260767	1.30517
0.205556	2.59562	0.679123	3.08683	0.371823	0.260023	1.29893
0.206667	2.58968	0.673771	3.0843	0.371525	0.259577	1.29417
0.207778	2.58789	0.673474	3.08371	0.371228	0.260915	1.28837
0.208889	2.59012	0.673474	3.0791	0.370782	0.26151	1.28822
0.21	2.58997	0.673028	3.07419	0.372269	0.261213	1.28837
0.211111	2.58596	0.672879	3.07196	0.368403	0.260915	1.28793
0.212222	2.57882	0.673325	3.0727	0.361416	0.262105	1.28837
0.213333	2.57808	0.673028	3.07345	0.359632	0.261213	1.28911
0.214444	2.57957	0.672582	3.07776	0.359781	0.262848	1.28659
0.215556	2.57555	0.673176	3.08252	0.360524	0.262253	1.28956
0.216667	2.56827	0.673622	3.08385	0.362159	0.261956	1.2958
0.217778	2.565	0.673474	3.08326	0.362308	0.261659	1.30056
0.218889	2.56693	0.668716	3.0843	0.355469	0.262848	1.29952
0.22	2.56307	0.662918	3.08519	0.350563	0.260469	1.29863
0.221111	2.55786	0.663661	3.0843	0.352198	0.253482	1.2961
0.222222	2.55742	0.660837	3.08415	0.351158	0.251698	1.29818
0.223333	2.55638	0.654593	3.08341	0.351158	0.251698	1.29848
0.224444	2.55489	0.653552	3.08356	0.351752	0.2514	1.29967
0.225556	2.54835	0.653552	3.0849	0.350117	0.251549	1.29803
0.226667	2.54686	0.650727	3.08148	0.349968	0.251549	1.29699
0.227778	2.54775	0.644186	3.07598	0.344468	0.250508	1.29863
0.228889	2.54522	0.64255	3.07389	0.339116	0.25036	1.29759
0.23	2.53928	0.64255	3.0733	0.33867	0.243967	1.29699
0.231111	2.53749	0.643145	3.07553	0.340008	0.241737	1.28941
0.232222	2.53645	0.642402	3.07449	0.341197	0.241588	1.28822
0.233333	2.53794	0.643145	3.06854	0.341346	0.240994	1.28941
0.234444	2.53779	0.641956	3.06364	0.342832	0.240399	1.28718
0.235556	2.52887	0.642699	3.06438	0.342238	0.234303	1.27796
0.236667	2.52575	0.640469	3.06349	0.342832	0.230438	1.27692
0.237778	2.52783	0.633035	3.06438	0.341346	0.230141	1.27856
0.238889	2.52768	0.631549	3.06155	0.341792	0.227911	1.27811
0.24	2.52753	0.630805	3.05605	0.340602	0.221518	1.27499
0.241111	2.52724	0.624561	3.05323	0.341643	0.220031	1.27038
0.242222	2.52649	0.622926	3.05338	0.345657	0.220626	1.26919
0.243333	2.52679	0.622331	3.04877	0.351752	0.222558	1.26845
0.244444	2.52753	0.621291	3.04327	0.351009	0.220923	1.2683
0.245556	2.52828	0.615641	3.04416	0.34982	0.212895	1.26711
0.246667	2.53512	0.612668	3.04134	0.350117	0.209178	1.26369
0.247778	2.53735	0.612519	3.03479	0.349076	0.209476	1.25908
0.248889	2.53779	0.611627	3.0336	0.341643	0.208881	1.25775
0.25	2.53779	0.612222	3.0339	0.340602	0.213192	1.25745
0.251111	2.53675	0.611776	3.0284	0.34194	0.21899	1.25626
0.252222	2.53735	0.611776	3.02439	0.343427	0.22122	1.25001
0.253333	2.5366	0.610586	3.02439	0.341346	0.221815	1.24883
0.254444	2.53601	0.611627	3.0235	0.341494	0.221815	1.25001
0.255556	2.53393	0.609694	3.01948	0.341494	0.224194	1.25596
0.256667	2.52724	0.603153	3.01428	0.341792	0.231181	1.25611
0.257778	2.52649	0.602707	3.01413	0.341643	0.232371	1.25715
0.258889	2.52292	0.601666	3.01443	0.340008	0.230884	1.26027
0.26	2.51832	0.602707	3.01428	0.341197	0.230587	1.26711
0.261111	2.51058	0.601964	3.00759	0.341048	0.231627	1.268
0.262222	2.50419	0.602558	3.00417	0.341048	0.229843	1.2683
0.263333	2.49602	0.602856	3.00357	0.339264	0.229695	1.26696
0.264444	2.49081	0.602707	3.00372	0.341792	0.232073	1.26771
0.265556	2.48605	0.603004	3.00149	0.341048	0.230141	1.26919
0.266667	2.47862	0.603748	2.99361	0.340156	0.227167	1.26696
0.267778	2.47624	0.605978	2.99198	0.341346	0.220923	1.2686
0.268889	2.47134	0.611181	2.99495	0.342386	0.220328	1.2686
0.27	2.46554	0.610586	2.99332	0.340305	0.21899	1.26815
0.271111	2.46613	0.606275	2.99153	0.339859	0.218396	1.26815
0.272222	2.46539	0.603004	2.99436	0.341792	0.218842	1.2686
0.273333	2.46598	0.602409	2.9945	0.341792	0.219585	1.268
0.274444	2.46554	0.598395	2.99034	0.341346	0.219882	1.2683
0.275556	2.46598	0.593043	2.9835	0.339859	0.22018	1.26785
0.276667	2.46881	0.592151	2.98276	0.342535	0.219139	1.26785
0.277778	2.47565	0.591111	2.98425	0.347441	0.221518	1.26726
0.278889	2.47624	0.585164	2.98291	0.351455	0.226424	1.26637
0.28	2.4755	0.581596	2.97547	0.35086	0.230289	1.26756
0.281111	2.47416	0.581893	2.97265	0.354874	0.231033	1.26815
0.282222	2.47446	0.583231	2.9725	0.361416	0.229843	1.26741
0.283333	2.4752	0.583677	2.97324	0.361416	0.230438	1.26741
0.284444	2.47446	0.584421	2.97473	0.359929	0.231479	1.26815
0.285556	2.47728	0.589921	2.97473	0.359037	0.232222	1.2686
0.286667	2.47773	0.592449	2.97488	0.361862	0.231479	1.2683
0.287778	2.47684	0.592449	2.97354	0.361565	0.229397	1.26726
0.288889	2.47594	0.591705	2.96462	0.36097	0.234601	1.26845
0.29	2.4758	0.594827	2.96239	0.354131	0.239358	1.26667
0.291111	2.46866	0.60122	2.96314	0.352198	0.23921	1.25804
0.292222	2.46598	0.601369	2.96224	0.348779	0.240399	1.2576
0.293333	2.46688	0.602409	2.95734	0.345508	0.241737	1.25641
0.294444	2.46717	0.603896	2.95198	0.341346	0.24917	1.25745
0.295556	2.46316	0.610438	2.95332	0.342089	0.251252	1.25864
0.296667	2.45632	0.61133	2.95228	0.341494	0.250508	1.25789
0.297778	2.45691	0.612073	2.94485	0.342535	0.250508	1.257
0.298889	2.45632	0.612073	2.94306	0.342981	0.250211	1.25745
0.3	2.45528	0.611181	2.9395	0.340751	0.252887	1.25611
0.301111	2.44814	0.611181	2.93296	0.342535	0.253036	1.25834
0.302222	2.44591	0.612222	2.93281	0.342684	0.251698	1.25998
0.303333	2.44517	0.613262	2.92954	0.342684	0.251846	1.25893
0.304444	2.44695	0.611776	2.92508	0.342684	0.253036	1.25893
0.305556	2.44666	0.611032	2.92285	0.341792	0.250954	1.25864
0.306667	2.44086	0.611032	2.92285	0.3409	0.251103	1.25789
0.307778	2.43566	0.607762	2.9224	0.340602	0.250806	1.25685
0.308889	2.43536	0.601815	2.92181	0.339562	0.251252	1.2573
0.31	2.43521	0.601815	2.9224	0.3409	0.250954	1.25804
0.311111	2.43536	0.601071	2.92359	0.34194	0.250062	1.2576
0.312222	2.43789	0.602856	2.92329	0.341048	0.252292	1.25685
0.313333	2.4364	0.60345	2.92106	0.341048	0.260767	1.2573
0.314444	2.4364	0.602261	2.92537	0.341494	0.262997	1.26667
0.315556	2.43536	0.60122	2.93162	0.34536	0.260023	1.268
0.316667	2.43551	0.601369	2.93385	0.351455	0.261361	1.26785
0.317778	2.43506	0.603302	2.93325	0.350563	0.261956	1.26815
0.318889	2.43655	0.604194	2.93385	0.349968	0.263145	1.26726
0.32	2.43625	0.604788	2.9337	0.351009	0.262402	1.27187
0.321111	2.43655	0.603896	2.93296	0.35086	0.262105	1.27707
0.322222	2.43075	0.601517	2.92805	0.349968	0.261956	1.27722
0.323333	2.42748	0.604342	2.92508	0.349522	0.261064	1.27767
0.324444	2.42525	0.60345	2.92017	0.351604	0.261361	1.27945
0.325556	2.41722	0.603153	2.91303	0.354726	0.261807	1.27455
0.326667	2.41603	0.602558	2.90649	0.36097	0.259131	1.26964
0.327778	2.41395	0.602707	2.90337	0.361416	0.258388	1.26652
0.328889	2.40741	0.603896	2.90188	0.362011	0.259577	1.26533
0.33	2.40637	0.602856	2.89594	0.360227	0.260023	1.25908
0.331111	2.40562	0.60345	2.89356	0.357105	0.260915	1.25581
0.332222	2.40384	0.601964	2.89192	0.352198	0.261213	1.25418
0.333333	2.40473	0.602409	2.89311	0.351158	0.261213	1.24912
0.334444	2.40458	0.603153	2.89356	0.346995	0.261361	1.24645
0.335556	2.40518	0.602112	2.8943	0.341494	0.259429	1.24793
0.336667	2.40711	0.601666	2.89386	0.339413	0.260023	1.25447
0.337778	2.4144	0.604342	2.89207	0.33302	0.260321	1.2567
0.338889	2.41573	0.60122	2.88538	0.329898	0.259726	1.257
0.34	2.41514	0.602112	2.88404	0.329749	0.260321	1.25745
0.341111	2.41499	0.608059	2.8836	0.329303	0.260618	1.26399
0.342222	2.41469	0.611181	2.88211	0.327222	0.262848	1.268
0.343333	2.41633	0.612519	2.87557	0.327817	0.262997	1.26696
0.344444	2.41573	0.611627	2.87364	0.326925	0.262402	1.26667
0.345556	2.4138	0.611776	2.87319	0.327519	0.255117	1.26667
0.346667	2.41454	0.607762	2.87022	0.330344	0.251698	1.26785
0.347778	2.41499	0.602409	2.86427	0.331385	0.250508	1.26711
0.348889	2.41127	0.602112	2.86085	0.331385	0.250508	1.26785
0.35	2.40518	0.600328	2.86234	0.330939	0.248427	1.26681
0.351111	2.40533	0.593192	2.86115	0.331831	0.242183	1.268
0.352222	2.40503	0.591111	2.85461	0.331979	0.241886	1.26726
0.353333	2.40503	0.5923	2.85238	0.332723	0.239061	1.26592
0.354444	2.40443	0.592895	2.85208	0.331682	0.240994	1.26815
0.355556	2.39849	0.592746	2.85163	0.331236	0.248873	1.268
0.356667	2.39551	0.592597	2.85029	0.329601	0.253482	1.26637
0.357778	2.39537	0.592895	2.84494	0.325141	0.251252	1.26592
0.358889	2.39566	0.593935	2.84465	0.319045	0.252738	1.26741
0.36	2.39581	0.5923	2.84286	0.320234	0.253036	1.26726
0.361111	2.39447	0.592449	2.84152	0.320234	0.257347	1.26354
0.362222	2.39462	0.592746	2.84242	0.319491	0.260023	1.25804
0.363333	2.39433	0.592449	2.83736	0.319342	0.259429	1.25775
0.364444	2.39462	0.593935	2.83231	0.321721	0.260618	1.25656
0.365556	2.39269	0.591854	2.83216	0.327668	0.261956	1.25091
0.366667	2.39314	0.584569	2.83097	0.332277	0.268646	1.24749
0.367778	2.39388	0.58219	2.83112	0.331533	0.270133	1.24704
0.368889	2.39626	0.583082	2.83171	0.330939	0.270876	1.23946
0.37	2.39537	0.582339	2.83171	0.331236	0.272512	1.23797
0.371111	2.39522	0.589475	2.83245	0.331682	0.272809	1.23113
0.372222	2.39596	0.593043	2.83156	0.337034	0.279648	1.22727
0.373333	2.39418	0.591259	2.83305	0.340156	0.280986	1.22162
0.374444	2.38749	0.593341	2.84063	0.339264	0.279796	1.21924
0.375556	2.38585	0.594233	2.84316	0.340305	0.282175	1.21404
0.376667	2.38451	0.593787	2.84212	0.34536	0.28723	1.20556
0.377778	2.38273	0.593787	2.84197	0.351455	0.290649	1.20541
0.378889	2.37589	0.593341	2.84256	0.351901	0.290203	1.20556
0.38	2.37589	0.588435	2.84242	0.352198	0.289163	1.2008
0.381111	2.3747	0.58338	2.84316	0.353388	0.289609	1.19724
0.382222	2.37589	0.582339	2.84256	0.351009	0.289163	1.19664
0.383333	2.37604	0.579068	2.84004	0.355618	0.290501	1.19857
0.384444	2.37619	0.571932	2.83409	0.359037	0.289311	1.19679
0.385556	2.37648	0.572676	2.83216	0.36097	0.283067	1.1962
0.386667	2.37634	0.570148	2.83156	0.361565	0.279796	1.19857
0.387778	2.37515	0.562715	2.83156	0.361862	0.28277	1.19962
0.388889	2.3747	0.562863	2.82368	0.362011	0.280837	1.19798
0.39	2.37574	0.562715	2.82116	0.360524	0.277715	1.19144
0.391111	2.37678	0.560633	2.81982	0.36097	0.273552	1.18549
0.392222	2.37753	0.563012	2.81684	0.361119	0.269835	1.18668
0.393333	2.37797	0.570892	2.81209	0.361267	0.269241	1.18787
0.394444	2.37589	0.574162	2.8106	0.356956	0.271322	1.18742
0.395556	2.37202	0.573568	2.80896	0.351901	0.271322	1.18772
0.396667	2.36608	0.573122	2.80361	0.351752	0.271322	1.19501
0.397778	2.36638	0.578325	2.80302	0.351604	0.270281	1.19783
0.398889	2.36608	0.582339	2.80153	0.34982	0.269984	1.19724
0.4	2.36028	0.584123	2.79529	0.34313	0.275188	1.20095
0.401111	2.35701	0.580555	2.79112	0.340156	0.281878	1.2066
0.402222	2.35448	0.58219	2.79291	0.33971	0.283662	1.20735
0.403333	2.35537	0.582785	2.79202	0.340454	0.280391	1.20883
0.404444	2.3579	0.58338	2.78562	0.345508	0.280986	1.21642
0.405556	2.35567	0.58338	2.7828	0.350117	0.281432	1.21865
0.406667	2.35508	0.582339	2.78339	0.350266	0.281878	1.21731
0.407778	2.35597	0.575203	2.78042	0.35205	0.280242	1.21627
0.408889	2.35166	0.572378	2.77492	0.356064	0.280837	1.21671
0.41	2.34452	0.571932	2.7712	0.361565	0.279796	1.2179
0.411111	2.34318	0.567769	2.7718	0.36097	0.280837	1.21686
0.412222	2.34393	0.564499	2.76957	0.360821	0.279202	1.21106
0.413333	2.34601	0.563458	2.76243	0.362011	0.28158	1.20779
0.414444	2.34556	0.563309	2.7605	0.368403	0.282621	1.20809
0.415556	2.34482	0.564201	2.76035	0.370931	0.280391	1.20675
0.416667	2.3463	0.561823	2.76035	0.372418	0.278904	1.20452
0.417778	2.3466	0.553646	2.7544	0.373012	0.280242	1.19783
0.418889	2.34214	0.551862	2.74935	0.370931	0.283067	1.19709
0.42	2.3362	0.554835	2.75009	0.370336	0.282621	1.19605
0.421111	2.33441	0.560782	2.75113	0.37212	0.283364	1.18951
0.422222	2.32891	0.561525	2.75366	0.381932	0.278904	1.18861
0.423333	2.32341	0.561525	2.75812	0.383568	0.272214	1.18802
0.424444	2.31568	0.561525	2.75857	0.381932	0.269389	1.18757
0.425556	2.313	0.561525	2.75857	0.380446	0.270133	1.18668
0.426667	2.30884	0.566283	2.75857	0.381635	0.271619	1.18118
0.427778	2.30438	0.57327	2.75931	0.380594	0.271025	1.17687
0.428889	2.30185	0.573865	2.75961	0.379256	0.270876	1.17553
0.43	2.29501	0.573122	2.75306	0.380297	0.272958	1.17642
0.431111	2.29472	0.57223	2.75039	0.38	0.27385	1.17583
0.432222	2.29338	0.572527	2.74742	0.38104	0.27385	1.17583
0.433333	2.28684	0.576541	2.74771	0.380297	0.271173	1.17568
0.434444	2.2852	0.582934	2.74816	0.380446	0.269538	1.17657
0.435556	2.28505	0.584421	2.74771	0.380743	0.270727	1.17642
0.436667	2.28431	0.584123	2.74637	0.379405	0.269092	1.17627
0.437778	2.28684	0.583528	2.7434	0.380743	0.263294	1.17642
0.438889	2.28609	0.583528	2.73701	0.382378	0.261064	1.17613
0.44	2.28461	0.584421	2.73731	0.38223	0.260618	1.17241
0.441111	2.27866	0.589475	2.7321	0.380297	0.260469	1.16721
0.442222	2.2745	0.592895	2.72675	0.380446	0.260321	1.16602
0.443333	2.27539	0.593638	2.72586	0.381486	0.261064	1.16527
0.444444	2.27613	0.593638	2.71843	0.38104	0.261956	1.16022
0.445556	2.27584	0.592746	2.71545	0.381486	0.26151	1.15665
0.446667	2.27613	0.592895	2.71411	0.379851	0.258983	1.15635
0.447778	2.27524	0.593489	2.71441	0.381635	0.261064	1.15041
0.448889	2.27346	0.593787	2.71396	0.380446	0.268051	1.14743
0.45	2.2742	0.593489	2.71129	0.373756	0.271619	1.14684
0.451111	2.27435	0.591854	2.70534	0.371823	0.270876	1.14654
0.452222	2.27524	0.590962	2.70504	0.364687	0.272065	1.14476
0.453333	2.27569	0.591557	2.70296	0.361267	0.271768	1.13747
0.454444	2.27628	0.586056	2.70371	0.358145	0.272065	1.13599
0.455556	2.27539	0.58219	2.704	0.351604	0.272363	1.13673
0.456667	2.27346	0.57773	2.70742	0.350563	0.272512	1.14268
0.457778	2.26736	0.573122	2.70579	0.345806	0.270876	1.14788
0.458889	2.26647	0.573419	2.69746	0.339264	0.271173	1.14803
0.46	2.26305	0.569851	2.69241	0.3409	0.27043	1.14684
0.461111	2.25517	0.561971	2.6936	0.341792	0.27385	1.14268
0.462222	2.25309	0.562417	2.69598	0.343278	0.279796	1.13658
0.463333	2.24729	0.563161	2.68929	0.34313	0.28381	1.13628
0.464444	2.24105	0.563161	2.68527	0.3409	0.282918	1.13688
0.465556	2.23287	0.561377	2.68497	0.339859	0.281134	1.13301
0.466667	2.23361	0.562715	2.68483	0.342089	0.282324	1.12558
0.467778	2.23019	0.563607	2.67873	0.344319	0.280837	1.12751
0.468889	2.22454	0.561377	2.67368	0.349968	0.280986	1.12483
0.47	2.22321	0.555133	2.67353	0.351752	0.280688	1.11651
0.471111	2.21711	0.554092	2.67189	0.353239	0.281729	1.11562
0.472222	2.21384	0.550821	2.67353	0.359929	0.276526	1.1171
0.473333	2.21488	0.55097	2.67442	0.360078	0.273404	1.11606
0.474444	2.21399	0.550672	2.67085	0.360227	0.272363	1.11666
0.475556	2.20893	0.550672	2.66535	0.361267	0.267754	1.11725
0.476667	2.20477	0.552159	2.66386	0.361416	0.262997	1.11666
0.477778	2.20611	0.5532	2.65911	0.359037	0.262997	1.11621
0.478889	2.2073	0.552456	2.65465	0.362011	0.261361	1.11606
0.48	2.20626	0.550672	2.6481	0.362605	0.261807	1.11636
0.481111	2.20299	0.552159	2.64305	0.359186	0.262997	1.11577
0.482222	2.19615	0.554092	2.63666	0.35086	0.261659	1.11562
0.483333	2.19466	0.554389	2.63086	0.348928	0.261064	1.11666
0.484444	2.19303	0.552605	2.63101	0.343427	0.260469	1.11636
0.485556	2.19541	0.554092	2.63056	0.341494	0.259429	1.11473
0.486667	2.19407	0.552605	2.63012	0.334507	0.259875	1.11621
0.487778	2.19288	0.553795	2.62907	0.328263	0.262551	1.11606
0.488889	2.18753	0.55201	2.62253	0.329601	0.261659	1.11547
0.49	2.185	0.55201	2.62075	0.331682	0.26151	1.11502
0.491111	2.18277	0.552605	2.62001	0.330344	0.261213	1.11591
0.492222	2.18411	0.554092	2.62001	0.331087	0.261361	1.11577
0.493333	2.18455	0.551713	2.62045	0.335399	0.260469	1.11532
0.494444	2.18693	0.550375	2.6206	0.340156	0.261956	1.11383
0.495556	2.19228	0.545766	2.62001	0.341643	0.26374	1.11413
0.496667	2.19481	0.54309	2.61852	0.341197	0.268497	1.11591
0.497778	2.19585	0.541752	2.6209	0.349076	0.271025	1.11591
0.498889	2.19882	0.541901	2.61956	0.351901	0.277715	1.11458
0.5	2.20507	0.543388	2.61778	0.351306	0.28054	1.11473
0.501111	2.2067	0.54205	2.61792	0.351306	0.285446	1.11651
0.502222	2.21369	0.542496	2.61852	0.351604	0.289609	1.11547
0.503333	2.21458	0.541604	2.61867	0.344468	0.288568	1.11458
0.504444	2.21369	0.54205	2.61673	0.342089	0.289906	1.11027
0.505556	2.21325	0.543982	2.61004	0.341346	0.290649	1.10595
0.506667	2.21399	0.549632	2.60826	0.338521	0.290947	1.1061
0.507778	2.21473	0.551416	2.60945	0.331979	0.289757	1.10595
0.508889	2.21533	0.5532	2.60871	0.330047	0.290501	1.10581
0.51	2.20864	0.556917	2.60915	0.332425	0.289311	1.10491
0.511111	2.20328	0.561525	2.60514	0.332871	0.282918	1.10714
0.512222	2.19912	0.564796	2.60112	0.337777	0.280688	1.11264
0.513333	2.19511	0.570148	2.60098	0.341494	0.281134	1.11532
0.514444	2.19496	0.572527	2.60172	0.340305	0.273255	1.11562
0.515556	2.18827	0.572676	2.59919	0.340156	0.271025	1.11621
0.516667	2.1847	0.572973	2.59235	0.339562	0.271322	1.11725
0.517778	2.17994	0.572824	2.59027	0.340305	0.270133	1.12528
0.518889	2.17608	0.573865	2.58953	0.347738	0.271322	1.12692
0.52	2.17429	0.57327	2.58953	0.344468	0.271471	1.12811
0.521111	2.16894	0.567621	2.58908	0.340008	0.271768	1.13301
0.522222	2.16314	0.56212	2.58745	0.340454	0.270281	1.13613
0.523333	2.16329	0.561823	2.58834	0.339859	0.270579	1.13524
0.524444	2.15972	0.559593	2.58878	0.341048	0.269092	1.13093
0.525556	2.15422	0.554538	2.58804	0.342535	0.272363	1.12469
0.526667	2.15407	0.551416	2.587	0.343427	0.279202	1.12736
0.527778	2.15259	0.551713	2.5873	0.341494	0.280986	1.12097
0.528889	2.15303	0.550375	2.58774	0.341197	0.283216	1.11458
0.53	2.15363	0.544577	2.58551	0.342535	0.287676	1.11012
0.531111	2.15437	0.543982	2.58849	0.342238	0.289906	1.10789
0.532222	2.15452	0.542347	2.58908	0.345954	0.290947	1.10789
0.533333	2.15526	0.541752	2.58908	0.352644	0.291095	1.1012
0.534444	2.15512	0.536251	2.58923	0.351455	0.290501	1.0948
0.535556	2.15482	0.534021	2.5873	0.351306	0.291244	1.09867
0.536667	2.15274	0.531643	2.57972	0.351306	0.289906	1.1061
0.537778	2.15244	0.532089	2.57793	0.351752	0.291839	1.10298
0.538889	2.15407	0.532237	2.57659	0.355172	0.290947	1.10521
0.54	2.15437	0.532386	2.57689	0.36097	0.292136	1.10789
0.541111	2.15378	0.534467	2.57704	0.356659	0.290649	1.10863
0.542222	2.15497	0.541604	2.57347	0.351752	0.290798	1.11398
0.543333	2.15348	0.541604	2.56634	0.351604	0.28946	1.11487
0.544444	2.15289	0.541009	2.56678	0.350712	0.290203	1.11487
0.545556	2.15378	0.541306	2.56738	0.348036	0.290649	1.1171
0.546667	2.15437	0.546807	2.56782	0.341494	0.290203	1.11621
0.547778	2.15393	0.553497	2.56589	0.341048	0.290352	1.11725
0.548889	2.15482	0.55201	2.56901	0.337183	0.290501	1.12469
0.55	2.15155	0.544577	2.576	0.332277	0.290055	1.12573
0.551111	2.14411	0.541455	2.57763	0.330939	0.289906	1.12721
0.552222	2.14292	0.541752	2.57734	0.332574	0.291095	1.12811
0.553333	2.14233	0.541604	2.57511	0.33079	0.289906	1.13004
0.554444	2.13549	0.540414	2.57035	0.328709	0.290055	1.13539
0.555556	2.13311	0.532683	2.56767	0.330493	0.289609	1.13762
0.556667	2.13505	0.531643	2.56812	0.332128	0.292136	1.13554
0.557778	2.134	0.532535	2.56738	0.33302	0.290798	1.13643
0.558889	2.13341	0.533129	2.56723	0.330047	0.289906	1.13569
0.56	2.12746	0.531643	2.56455	0.331831	0.290649	1.12855
0.561111	2.12419	0.532089	2.55712	0.332871	0.290203	1.12558
0.562222	2.12315	0.532535	2.55771	0.332871	0.290501	1.12617
0.563333	2.12389	0.531197	2.55801	0.330047	0.291393	1.12751
0.564444	2.12464	0.530899	2.55548	0.33525	0.291244	1.1226
0.565556	2.12107	0.532535	2.5485	0.342684	0.290947	1.11636
0.566667	2.11572	0.533129	2.54627	0.342535	0.290649	1.1174
0.567778	2.11542	0.532386	2.5427	0.340454	0.28604	1.1177
0.568889	2.11483	0.532981	2.5372	0.339859	0.281432	1.11636
0.57	2.11007	0.532535	2.5372	0.340305	0.280391	1.11577
0.571111	2.10397	0.533427	2.53571	0.33971	0.274742	1.11606
0.572222	2.10382	0.533278	2.52976	0.341792	0.269687	1.11591
0.573333	2.10353	0.532832	2.52828	0.340305	0.270579	1.11458
0.574444	2.10293	0.532386	2.52634	0.331979	0.266862	1.10759
0.575556	2.10472	0.531494	2.52724	0.330493	0.262699	1.10506
0.576667	2.10338	0.530453	2.52887	0.331682	0.261956	1.1064
0.577778	2.10516	0.531643	2.52932	0.329898	0.261807	1.10699
0.578889	2.10308	0.532981	2.52709	0.328857	0.268497	1.1067
0.58	2.10278	0.532535	2.52575	0.330641	0.270876	1.10551
0.581111	2.09699	0.532981	2.5204	0.331533	0.269984	1.10551
0.582222	2.09104	0.532535	2.51742	0.330493	0.275336	1.10729
0.583333	2.09223	0.532535	2.51623	0.330195	0.281134	1.10595
0.584444	2.09267	0.532683	2.51817	0.330047	0.280986	1.1064
0.585556	2.0903	0.532832	2.51787	0.331533	0.28054	1.10566
0.586667	2.0845	0.532535	2.51564	0.329749	0.280688	1.10566
0.587778	2.08465	0.532386	2.51549	0.328709	0.287824	1.1067
0.588889	2.08346	0.531197	2.50969	0.329601	0.287378	1.1067
0.59	2.08375	0.532535	2.50717	0.330641	0.28277	1.1064
0.591111	2.08331	0.53417	2.50717	0.331087	0.282324	1.10714
0.592222	2.08256	0.533724	2.50806	0.332128	0.281432	1.1067
0.593333	2.08301	0.530305	2.50731	0.331979	0.281134	1.10447
0.594444	2.08346	0.523169	2.50657	0.331087	0.274742	1.09659
0.595556	2.08182	0.519154	2.50865	0.331831	0.269984	1.0951
0.596667	2.08197	0.513505	2.50761	0.329749	0.269984	1.09629
0.597778	2.07781	0.512018	2.50018	0.325141	0.271471	1.09629
0.598889	2.07305	0.510532	2.49602	0.318748	0.271322	1.0948
0.6	2.0726	0.504288	2.49483	0.320829	0.266267	1.09436
0.601111	2.0735	0.503395	2.49393	0.321721	0.267011	1.08886
0.602222	2.07409	0.503395	2.49483	0.319937	0.271917	1.08648
0.603333	2.07275	0.501611	2.49557	0.324249	0.270133	1.08573
0.604444	2.07171	0.502057	2.49393	0.331236	0.270579	1.08559
0.605556	2.0732	0.500719	2.4868	0.331979	0.273701	1.08633
0.606667	2.07379	0.500422	2.48709	0.330939	0.279796	1.08588
0.607778	2.07201	0.50176	2.48561	0.332425	0.280242	1.08811
0.608889	2.0732	0.503544	2.48605	0.33748	0.28054	1.08707
0.61	2.07305	0.502504	2.4807	0.342981	0.286486	1.08544
0.611111	2.07305	0.500571	2.4758	0.341643	0.288865	1.08573
0.612222	2.06874	0.501314	2.47669	0.34194	0.289609	1.08618
0.613333	2.06368	0.501463	2.47401	0.341346	0.292731	1.08722
0.614444	2.06339	0.501463	2.46807	0.338818	0.291839	1.08395
0.615556	2.0619	0.50741	2.46598	0.331979	0.28946	1.07637
0.616667	2.0622	0.511275	2.46182	0.331236	0.289311	1.07429
0.617778	2.06175	0.509788	2.45662	0.329898	0.290798	1.07667
0.618889	2.06235	0.511721	2.45721	0.329452	0.290501	1.07696
0.62	2.06368	0.511424	2.45632	0.330344	0.285743	1.07622
0.621111	2.06249	0.51291	2.45736	0.331236	0.282175	1.07057
0.622222	2.06056	0.511275	2.45662	0.330641	0.28381	1.06685
0.623333	2.05506	0.512464	2.45632	0.330047	0.291393	1.06596
0.624444	2.05224	0.511424	2.45573	0.331236	0.291393	1.06343
0.625556	2.05447	0.511275	2.45632	0.330195	0.289757	1.05719
0.626667	2.05209	0.51291	2.45706	0.33079	0.289163	1.05704
0.627778	2.0448	0.513059	2.45736	0.33079	0.288716	1.05555
0.628889	2.04183	0.51291	2.45691	0.332723	0.283959	1.05228
0.63	2.03633	0.511424	2.45662	0.333466	0.281729	1.04619
0.631111	2.03172	0.508004	2.45052	0.333317	0.279053	1.04589
0.632222	2.02533	0.501909	2.44621	0.332277	0.28054	1.04604
0.633333	2.01983	0.498638	2.44636	0.331682	0.278904	1.04619
0.634444	2.01165	0.491948	2.44532	0.331087	0.272809	1.05065
0.635556	2.01031	0.491056	2.44636	0.331385	0.270727	1.0566
0.636667	2.00451	0.484514	2.44666	0.330493	0.269687	1.05719
0.637778	2.00303	0.481987	2.44859	0.329006	0.270133	1.05526
0.638889	2.00422	0.474554	2.4532	0.331087	0.264781	1.05823
0.64	2.00332	0.471878	2.45587	0.331533	0.261361	1.05897
0.641111	1.99946	0.470837	2.45543	0.33302	0.261659	1.05764
0.642222	1.995	0.470242	2.45409	0.340454	0.263145	1.05526
0.643333	1.99351	0.470391	2.45573	0.341494	0.260767	1.04961
0.644444	1.99381	0.471878	2.45721	0.341048	0.260915	1.04545
0.645556	1.99336	0.47158	2.45632	0.342981	0.260172	1.04559
0.646667	1.99247	0.471432	2.45424	0.340454	0.259429	1.04589
0.647778	1.99396	0.470093	2.45231	0.341494	0.260618	1.04574
0.648889	1.99321	0.472324	2.44666	0.341197	0.260915	1.04619
0.65	1.98667	0.478716	2.44413	0.341346	0.264335	1.04485
0.651111	1.98236	0.480798	2.43625	0.341792	0.270281	1.04128
0.652222	1.98177	0.482284	2.43105	0.341197	0.270133	1.03593
0.653333	1.98132	0.482582	2.42659	0.340751	0.269538	1.03682
0.654444	1.98296	0.487339	2.42376	0.334358	0.271025	1.03608
0.655556	1.98355	0.491799	2.41648	0.330493	0.269687	1.03771
0.656667	1.984	0.492394	2.41514	0.329898	0.272214	1.03519
0.657778	1.98429	0.490907	2.40994	0.331682	0.271471	1.03623
0.658889	1.98385	0.490759	2.40622	0.330344	0.271173	1.03028
0.66	1.98296	0.486001	2.40622	0.323654	0.268795	1.02627
0.661111	1.98236	0.480054	2.40622	0.319491	0.271768	1.02537
0.662222	1.98355	0.480946	2.40235	0.320383	0.270579	1.02612
0.663333	1.9831	0.480203	2.39626	0.320086	0.272363	1.02746
0.664444	1.98325	0.48392	2.39551	0.321424	0.272363	1.02775
0.665556	1.98281	0.490461	2.39522	0.321275	0.271768	1.02686
0.666667	1.98236	0.491353	2.39611	0.321573	0.272214	1.02537
0.667778	1.98206	0.49061	2.39447	0.32187	0.272958	1.02731
0.668889	1.98325	0.492691	2.39507	0.32633	0.271173	1.02567
0.67	1.98206	0.496705	2.39433	0.329006	0.270727	1.02523
0.671111	1.98206	0.501611	2.39507	0.329749	0.27266	1.02374
0.672222	1.98162	0.501463	2.39477	0.330344	0.270876	1.02686
0.673333	1.98132	0.502504	2.39507	0.330493	0.271322	1.02478
0.674444	1.97463	0.501463	2.39239	0.331831	0.271917	1.01943
0.675556	1.97404	0.502355	2.38526	0.331385	0.271322	1.01675
0.676667	1.97314	0.502057	2.38436	0.331385	0.270133	1.01645
0.677778	1.97314	0.502206	2.38466	0.330641	0.264037	1.0111
0.678889	1.97195	0.501314	2.38436	0.332128	0.261213	1.0062
0.68	1.9727	0.496557	2.38496	0.33079	0.260915	1.00501
0.681111	1.9724	0.492245	2.3808	0.330047	0.261213	1.00233
0.682222	1.97285	0.489123	2.37455	0.331087	0.26151	0.99683
0.683333	1.97374	0.482433	2.37455	0.329749	0.262253	0.996533
0.684444	1.97359	0.478716	2.375	0.322465	0.26151	0.996384
0.685556	1.97285	0.472472	2.37544	0.31964	0.261361	0.995195
0.686667	1.9727	0.469796	2.37515	0.320829	0.260321	0.996384
0.687778	1.97225	0.472026	2.36965	0.321275	0.257496	0.995938
0.688889	1.9782	0.472472	2.36667	0.320532	0.252738	0.995938
0.69	1.98251	0.472621	2.36548	0.317558	0.252738	0.998466
0.691111	1.98192	0.471878	2.36548	0.310422	0.250806	0.996681
0.692222	1.9834	0.471283	2.36697	0.315328	0.252144	0.994451
0.693333	1.9831	0.473067	2.36221	0.318896	0.255117	0.996681
0.694444	1.98132	0.479906	2.35597	0.317856	0.260172	0.996087
0.695556	1.97463	0.480798	2.35493	0.320086	0.261659	0.995789
0.696667	1.97329	0.480649	2.35641	0.325884	0.261064	0.996235
0.697778	1.97255	0.486447	2.35612	0.331682	0.262105	1.00055
0.698889	1.96616	0.491205	2.35508	0.333169	0.262848	1.00545
0.7	1.96051	0.49061	2.35641	0.340454	0.261659	1.00694
0.701111	1.95426	0.491799	2.35686	0.346252	0.260321	1.00828
0.702222	1.95174	0.49284	2.35344	0.351752	0.268795	1.00887
0.703333	1.94445	0.490461	2.34675	0.357551	0.270727	1.00694
0.704444	1.94059	0.482879	2.34675	0.361119	0.270579	1.00649
0.705556	1.933	0.480352	2.3469	0.360375	0.27043	1.00486
0.706667	1.93241	0.480203	2.34735	0.362754	0.270579	1.0053
0.707778	1.9278	0.473513	2.34616	0.369147	0.271471	1.00798
0.708889	1.92245	0.469945	2.34586	0.368849	0.270133	1.00709
0.71	1.92869	0.469796	2.33961	0.363943	0.270727	1.00293
0.711111	1.93196	0.471878	2.33501	0.361267	0.270727	0.996235
0.712222	1.93449	0.474108	2.3356	0.362457	0.269389	0.995641
0.713333	1.93925	0.472026	2.33501	0.360227	0.266713	0.995492
0.714444	1.94192	0.471432	2.33441	0.354874	0.261213	0.992816
0.715556	1.94846	0.475297	2.32965	0.351901	0.261361	0.987315
0.716667	1.95337	0.480649	2.3249	0.351455	0.260767	0.986423
0.717778	1.95352	0.481244	2.3249	0.350266	0.259429	0.987018
0.718889	1.95337	0.481541	2.32519	0.35086	0.26151	0.986572
0.72	1.95278	0.478122	2.32475	0.351752	0.261807	0.986721
0.721111	1.95099	0.474405	2.32371	0.345211	0.261659	0.979733
0.722222	1.9446	0.471432	2.31925	0.341643	0.260767	0.975868
0.723333	1.94356	0.468458	2.31538	0.341048	0.262105	0.975422
0.724444	1.93568	0.461322	2.31464	0.341643	0.26151	0.975124
0.725556	1.93122	0.460133	2.31508	0.341197	0.262997	0.979138
0.726667	1.92676	0.454632	2.31494	0.341792	0.26374	0.986423
0.727778	1.92274	0.450172	2.31523	0.340305	0.262253	0.985234
0.728889	1.9217	0.449874	2.31568	0.34313	0.261361	0.984788
0.73	1.92037	0.449874	2.31479	0.34863	0.261361	0.985234
0.731111	1.91353	0.450915	2.31464	0.349968	0.258983	0.986572
0.732222	1.91145	0.451658	2.31538	0.349671	0.252887	0.986869
0.733333	1.90847	0.457605	2.31776	0.351009	0.251103	0.986126
0.734444	1.9	0.460579	2.32475	0.356361	0.25036	0.98568
0.735556	1.90178	0.460281	2.32519	0.357402	0.251252	0.986275
0.736667	1.90104	0.463106	2.32371	0.361565	0.251995	0.985977
0.737778	1.90253	0.469945	2.324	0.369444	0.250508	0.980179
0.738889	1.89955	0.469945	2.32594	0.370931	0.250508	0.97676
0.74	1.89331	0.471729	2.33263	0.37212	0.252441	0.973192
0.741111	1.89688	0.472026	2.33441	0.377621	0.25259	0.966799
0.742222	1.90074	0.470837	2.3353	0.381784	0.252144	0.963231
0.743333	1.90193	0.469647	2.33545	0.378513	0.258239	0.956689
0.744444	1.90193	0.47054	2.33545	0.379256	0.260469	0.953419
0.745556	1.90119	0.470837	2.33292	0.38104	0.261213	0.955946
0.746667	1.90059	0.472175	2.33397	0.380743	0.262253	0.956095
0.747778	1.90208	0.472918	2.33471	0.381189	0.262253	0.954905
0.748889	1.89702	0.471729	2.33441	0.379405	0.261956	0.956095
0.75	1.89301	0.471134	2.3301	0.372418	0.262848	0.955649
0.751111	1.89346	0.471283	2.3249	0.370485	0.263145	0.9555
0.752222	1.89256	0.471432	2.32609	0.363497	0.262551	0.953121
0.753333	1.89152	0.471283	2.32668	0.359483	0.261807	0.954311
0.754444	1.89301	0.471729	2.32713	0.358443	0.258834	0.953716
0.755556	1.88751	0.471729	2.32505	0.352496	0.252441	0.955203
0.756667	1.88364	0.469053	2.32475	0.35086	0.250657	0.95327
0.757778	1.88216	0.461471	2.3246	0.351158	0.250954	0.954013
0.758889	1.88364	0.460579	2.3246	0.352347	0.251846	0.954162
0.76	1.88112	0.459984	2.32133	0.355023	0.25036	0.955054
0.761111	1.88186	0.457011	2.31494	0.360375	0.250062	0.954608
0.762222	1.88082	0.451658	2.31434	0.361119	0.24367	0.951189
0.763333	1.88231	0.452253	2.31241	0.361565	0.240548	0.945242
0.764444	1.8832	0.451361	2.30735	0.367809	0.240102	0.948066
0.765556	1.87651	0.451658	2.30602	0.371228	0.23921	0.954905
0.766667	1.87279	0.451212	2.30289	0.36989	0.238912	0.954013
0.767778	1.87309	0.449428	2.29501	0.370336	0.234749	0.954905
0.768889	1.87264	0.451658	2.28981	0.37777	0.231033	0.955351
0.77	1.87131	0.452848	2.2849	0.380743	0.228803	0.957581
0.771111	1.87205	0.452253	2.28178	0.380743	0.228505	0.966056
0.772222	1.87354	0.450915	2.27554	0.38	0.221666	0.965312
0.773333	1.87339	0.450766	2.27628	0.380446	0.219139	0.965015
0.774444	1.8719	0.450023	2.2745	0.380594	0.219585	0.968137
0.775556	1.87294	0.450023	2.26855	0.380743	0.220031	0.976314
0.776667	1.87354	0.449428	2.26543	0.381784	0.221072	0.977503
0.777778	1.87502	0.452104	2.26543	0.381338	0.220328	0.976016
0.778889	1.88141	0.45151	2.26513	0.38104	0.219436	0.978841
0.78	1.88364	0.450766	2.26424	0.381635	0.220626	0.986275
0.781111	1.88216	0.450915	2.26587	0.38223	0.220626	0.986126
0.782222	1.88275	0.44809	2.26439	0.379554	0.221072	0.987761
0.783333	1.88231	0.442887	2.26632	0.381486	0.220031	0.993857
0.784444	1.88186	0.440508	2.27331	0.377324	0.220626	0.995195
0.785556	1.8826	0.439914	2.2745	0.374648	0.220626	0.996533
0.786667	1.88246	0.442441	2.27361	0.372864	0.225532	0.996384
0.787778	1.87904	0.439022	2.27465	0.371525	0.229249	0.994303
0.788889	1.87354	0.431291	2.27286	0.374053	0.230587	0.995641
0.79	1.87235	0.431885	2.26692	0.380297	0.231627	0.99683
0.791111	1.86655	0.43471	2.26513	0.380446	0.231033	0.99683
0.792222	1.86239	0.439616	2.26513	0.381338	0.237425	0.997127
0.793333	1.86387	0.440806	2.26617	0.389217	0.239656	1.00293
0.794444	1.86432	0.442441	2.25963	0.391299	0.242183	1.00709
0.795556	1.86253	0.441698	2.25383	0.392488	0.248873	1.00411
0.796667	1.86224	0.440806	2.25413	0.391447	0.250954	0.996235
0.797778	1.86328	0.440806	2.25383	0.394272	0.252887	0.994005
0.798889	1.86343	0.441103	2.24937	0.399624	0.254671	0.993857
0.8	1.86343	0.44259	2.2464	0.401705	0.260321	0.992965
0.801111	1.86343	0.442292	2.24328	0.402151	0.261956	0.994897
0.802222	1.86268	0.441698	2.2406	0.400367	0.260915	0.994897
0.803333	1.85451	0.441995	2.23465	0.399624	0.254076	0.994749
0.804444	1.85168	0.442144	2.23629	0.393826	0.251252	0.990883
0.805556	1.85123	0.441698	2.23361	0.392488	0.249468	0.985531
0.806667	1.84841	0.443482	2.22737	0.391893	0.246346	0.987018
0.807778	1.8435	0.443333	2.2244	0.39115	0.239358	0.988059
0.808889	1.84261	0.443036	2.22454	0.391893	0.240102	0.986572
0.81	1.83711	0.441995	2.2241	0.393083	0.239358	0.98568
0.811111	1.83191	0.441846	2.2235	0.392785	0.241291	0.984937
0.812222	1.83339	0.440954	2.2238	0.39115	0.237277	0.986126
0.813333	1.83325	0.442441	2.22321	0.390704	0.231033	0.985234
0.814444	1.82596	0.441252	2.2241	0.391893	0.230141	0.987167
0.815556	1.82224	0.440062	2.22454	0.393677	0.227613	0.987613
0.816667	1.82076	0.434561	2.2238	0.394272	0.229843	0.985977
0.817778	1.82061	0.431142	2.21726	0.390704	0.230141	0.980923
0.818889	1.82061	0.431737	2.21339	0.390109	0.230735	0.974976
0.82	1.81615	0.431439	2.21235	0.384608	0.231479	0.974827
0.821111	1.81213	0.433372	2.21369	0.380892	0.230438	0.96888
0.822222	1.81154	0.436643	2.21488	0.381189	0.223302	0.964718
0.823333	1.81303	0.440508	2.2125	0.380594	0.221369	0.965312
0.824444	1.8105	0.440954	2.20492	0.38104	0.221815	0.966056
0.825556	1.81065	0.443482	2.20403	0.376134	0.217206	0.959663
0.826667	1.81154	0.448685	2.20388	0.372269	0.210368	0.955649
0.827778	1.81213	0.450469	2.20403	0.370931	0.210516	0.955203
0.828889	1.81273	0.450618	2.19615	0.37108	0.212003	0.954757
0.83	1.81154	0.454186	2.19347	0.370336	0.212152	0.954905
0.831111	1.81169	0.46043	2.19377	0.37212	0.209476	0.957284
0.832222	1.81199	0.460876	2.19347	0.370485	0.209476	0.960406
0.833333	1.81154	0.461768	2.18797	0.371972	0.211557	0.966204
0.834444	1.80634	0.460727	2.18411	0.371972	0.210814	0.966204
0.835556	1.80247	0.460281	2.1847	0.37212	0.211557	0.965312
0.836667	1.80188	0.460876	2.1853	0.371972	0.21007	0.964866
0.837778	1.80128	0.461471	2.1853	0.371228	0.212895	0.964123
0.838889	1.79935	0.462214	2.1847	0.370931	0.220031	0.964718
0.84	1.80113	0.461619	2.18396	0.378067	0.221518	0.967542
0.841111	1.80292	0.457754	2.18366	0.381932	0.224045	0.975124
0.842222	1.80842	0.452996	2.18366	0.381635	0.230438	0.974678
0.843333	1.80857	0.450469	2.18604	0.384608	0.232371	0.974976
0.844444	1.8047	0.451064	2.19139	0.391596	0.238317	0.97453
0.845556	1.80128	0.450172	2.19496	0.390704	0.239358	0.97676
0.846667	1.80217	0.444374	2.19466	0.390555	0.24025	0.982112
0.847778	1.80351	0.442144	2.19392	0.391299	0.239507	0.984788
0.848889	1.8044	0.44363	2.19347	0.390704	0.238912	0.985829
0.85	1.80307	0.44482	2.19481	0.392488	0.237871	0.985977
0.851111	1.80084	0.440062	2.19422	0.391596	0.240548	0.986275
0.852222	1.79325	0.434115	2.19541	0.392191	0.239804	0.982409
0.853333	1.78954	0.434859	2.19288	0.392191	0.240102	0.977354
0.854444	1.79162	0.441103	2.19318	0.390109	0.241291	0.977057
0.855556	1.79132	0.4414	2.18946	0.391001	0.240399	0.9778
0.856667	1.79117	0.442144	2.1844	0.391596	0.242183	0.974678
0.857778	1.79058	0.442738	2.18307	0.391299	0.241588	0.967394
0.858889	1.78418	0.443333	2.17994	0.385352	0.240399	0.964569
0.86	1.78091	0.448685	2.17474	0.380892	0.235344	0.965461
0.861111	1.78077	0.450766	2.17266	0.38	0.230587	0.96442
0.862222	1.78106	0.451212	2.16746	0.37331	0.227465	0.965758
0.863333	1.78166	0.45151	2.16493	0.370633	0.223451	0.964718
0.864444	1.78166	0.451658	2.16523	0.366917	0.220626	0.965015
0.865556	1.78136	0.451658	2.16047	0.360673	0.22122	0.965312
0.866667	1.77749	0.449577	2.15333	0.359929	0.21795	0.964718
0.867778	1.7708	0.45032	2.15318	0.361565	0.211111	0.965609
0.868889	1.77199	0.45032	2.15333	0.360227	0.210814	0.964123
0.87	1.77274	0.445563	2.15125	0.357551	0.211854	0.966948
0.871111	1.77155	0.441549	2.14634	0.361565	0.211706	0.967542
0.872222	1.77021	0.441103	2.14382	0.361119	0.212003	0.965461
0.873333	1.76857	0.440211	2.14292	0.362011	0.218544	0.959663
0.874444	1.76188	0.434413	2.13728	0.361267	0.22122	0.956095
0.875556	1.76099	0.433372	2.1343	0.360673	0.220774	0.95773
0.876667	1.76159	0.431291	2.13341	0.361862	0.221518	0.95773
0.877778	1.76084	0.431291	2.12806	0.365579	0.227613	0.955054
0.878889	1.76144	0.425493	2.12241	0.37108	0.230289	0.954905
0.88	1.76174	0.421627	2.12256	0.370039	0.229843	0.955649
0.881111	1.75505	0.421033	2.12167	0.370187	0.229546	0.955054
0.882222	1.75192	0.422222	2.11661	0.369444	0.231033	0.954013
0.883333	1.75103	0.422817	2.11572	0.36989	0.231776	0.954162
0.884444	1.75073	0.423263	2.11393	0.370931	0.231925	0.957284
0.885556	1.75044	0.422073	2.11438	0.372566	0.232222	0.955946
0.886667	1.75044	0.423114	2.11304	0.371972	0.230141	0.956095
0.887778	1.75044	0.423263	2.11289	0.371972	0.230735	0.955054
0.888889	1.75073	0.422371	2.1126	0.375837	0.231776	0.954013
0.89	1.75148	0.423114	2.11408	0.380594	0.236087	0.948215
0.891111	1.75163	0.422519	2.11497	0.381189	0.240696	0.94539
0.892222	1.75103	0.423263	2.11319	0.382676	0.240548	0.943755
0.893333	1.74984	0.422371	2.11453	0.382676	0.239953	0.941971
0.894444	1.75103	0.42133	2.11497	0.382378	0.24025	0.936916
0.895556	1.75088	0.420586	2.11468	0.381189	0.241291	0.935578
0.896667	1.7494	0.422817	2.11438	0.381932	0.237574	0.936768
0.897778	1.74285	0.420289	2.11349	0.381486	0.23133	0.941971
0.898889	1.73929	0.420586	2.11245	0.38104	0.230438	0.944796
0.9	1.73929	0.423411	2.1126	0.381784	0.228951	0.94658
0.901111	1.73289	0.423411	2.11289	0.382824	0.229992	0.947769
0.902222	1.73156	0.418654	2.11408	0.383568	0.223599	0.945836
0.903333	1.72472	0.412261	2.11364	0.380446	0.220328	0.94539
0.904444	1.71922	0.411666	2.11319	0.381189	0.22122	0.951486
0.905556	1.7155	0.410477	2.11349	0.381784	0.220328	0.955203
0.906667	1.71119	0.411964	2.11497	0.387136	0.21453	0.954162
0.907778	1.71059	0.410923	2.11423	0.391299	0.211557	0.955054
0.908889	1.70361	0.411369	2.11349	0.390555	0.210814	0.956095
0.91	1.69929	0.412707	2.11438	0.392488	0.209922	0.9555
0.911111	1.70063	0.413302	2.11408	0.392191	0.205759	0.956095
0.912222	1.70034	0.411518	2.11379	0.388474	0.200704	0.955946
0.913333	1.69974	0.412261	2.11245	0.38104	0.202042	0.955797
0.914444	1.70242	0.409882	2.1123	0.381932	0.199663	0.952973
0.915556	1.70271	0.411072	2.11349	0.381189	0.201001	0.946282
0.916667	1.70138	0.415978	2.11349	0.381635	0.201447	0.944201
0.917778	1.70212	0.419843	2.11289	0.382081	0.199217	0.944052
0.918889	1.70465	0.413748	2.11379	0.385203	0.190595	0.94539
0.92	1.71089	0.413004	2.11364	0.389663	0.19	0.94539
0.921111	1.71104	0.411518	2.11393	0.391447	0.191487	0.944201
0.922222	1.71044	0.409882	2.11111	0.390853	0.197285	0.937808
0.923333	1.71134	0.410923	2.10828	0.391745	0.201299	0.93543
0.924444	1.71044	0.413302	2.10264	0.392191	0.199812	0.936173
0.925556	1.71059	0.41464	2.10219	0.391299	0.19892	0.934984
0.926667	1.7103	0.412856	2.10189	0.392785	0.199069	0.935876
0.927778	1.71149	0.411815	2.10368	0.390853	0.202637	0.935281
0.928889	1.71208	0.416275	2.10293	0.391447	0.200853	0.93424
0.93	1.71208	0.42133	2.10189	0.386541	0.200853	0.934686
0.931111	1.70955	0.421925	2.10353	0.380743	0.200258	0.937957
0.932222	1.70316	0.423857	2.10427	0.380892	0.200704	0.931564
0.933333	1.70093	0.42356	2.10293	0.380892	0.199069	0.927104
0.934444	1.70108	0.421776	2.10353	0.375391	0.200407	0.928293
0.935556	1.69885	0.421033	2.10487	0.373012	0.195947	0.927104
0.936667	1.6926	0.422222	2.10338	0.367065	0.190149	0.92532
0.937778	1.68889	0.422371	2.10323	0.360673	0.192527	0.922793
0.938889	1.68101	0.423411	2.10264	0.360821	0.191635	0.920414
0.94	1.67937	0.430101	2.10472	0.358145	0.191487	0.917292
0.941111	1.67328	0.433075	2.10501	0.352347	0.193717	0.915805
0.942222	1.66926	0.432331	2.10397	0.351901	0.199961	0.91521
0.943333	1.66361	0.431439	2.09699	0.351158	0.199961	0.915508
0.944444	1.66123	0.431588	2.09267	0.35086	0.199812	0.918035
0.945556	1.65692	0.432629	2.09282	0.352198	0.201299	0.926807
0.946667	1.65053	0.432926	2.09401	0.351306	0.207543	0.927699
0.947778	1.65068	0.431439	2.09446	0.352198	0.211111	0.927253
0.948889	1.65113	0.424006	2.08747	0.357997	0.210516	0.927401
0.95	1.65023	0.423411	2.08316	0.36097	0.213341	0.926807
0.951111	1.65023	0.422817	2.08331	0.358889	0.219734	0.926212
0.952222	1.65127	0.420289	2.08316	0.360524	0.221072	0.92532
0.953333	1.65202	0.413004	2.08138	0.361565	0.220031	0.918035
0.954444	1.65157	0.412856	2.08093	0.361565	0.221518	0.914913
0.955556	1.65142	0.410031	2.08093	0.362903	0.222112	0.916697
0.956667	1.65023	0.409585	2.07855	0.364092	0.222261	0.910304
0.957778	1.65068	0.405274	2.0732	0.362605	0.22018	0.905993
0.958889	1.65127	0.4023	2.07335	0.362754	0.220328	0.90629
0.96	1.65246	0.401111	2.0726	0.363051	0.22122	0.903912
0.961111	1.64771	0.401259	2.07231	0.362457	0.221666	0.897221
0.962222	1.64087	0.400219	2.07127	0.361862	0.220923	0.896032
0.963333	1.63998	0.402003	2.07008	0.360821	0.222112	0.89514
0.964444	1.63953	0.406909	2.06428	0.359929	0.217058	0.896329
0.965556	1.63864	0.41345	2.06294	0.359781	0.210665	0.896032
0.966667	1.6318	0.413153	2.06339	0.362457	0.208732	0.890977
0.967778	1.63061	0.413153	2.06205	0.364092	0.210665	0.885923
0.968889	1.63061	0.419248	2.06324	0.362011	0.209922	0.88399
0.97	1.62451	0.421181	2.06235	0.360673	0.203677	0.884436
0.971111	1.6202	0.420289	2.0622	0.360227	0.201299	0.885328
0.972222	1.6199	0.421925	2.06294	0.361267	0.19892	0.880868
0.973333	1.61411	0.415978	2.06249	0.361565	0.199663	0.874921
0.974444	1.61009	0.410923	2.06116	0.361416	0.201596	0.875664
0.975556	1.60652	0.408544	2.06235	0.36097	0.200704	0.870015
0.976667	1.59924	0.399178	2.06131	0.361565	0.199069	0.86496
0.977778	1.59969	0.397097	2.06145	0.361565	0.201596	0.864811
0.978889	1.59225	0.392934	2.06071	0.359335	0.194311	0.858121
0.98	1.58928	0.390407	2.06547	0.355172	0.191189	0.854999
0.981111	1.58928	0.390704	2.06591	0.351752	0.190446	0.856635
0.982222	1.59002	0.388623	2.0622	0.349968	0.190743	0.855594
0.983333	1.58958	0.383419	2.06264	0.349522	0.190743	0.853513
0.984444	1.59002	0.390853	2.06264	0.349671	0.189851	0.853959
0.985556	1.58943	0.391893	2.06235	0.34417	0.190595	0.854702
0.986667	1.58749	0.390853	2.06116	0.343724	0.189405	0.856189
0.987778	1.58972	0.390407	2.06279	0.342386	0.190743	0.854999
0.988889	1.59002	0.389663	2.06175	0.342238	0.191338	0.856337
0.99	1.58928	0.39115	2.06249	0.342832	0.191041	0.854256
0.991111	1.58898	0.390704	2.06101	0.342386	0.190297	0.853661
0.992222	1.58898	0.392042	2.0561	0.341494	0.197433	0.854999
0.993333	1.58868	0.399475	2.05283	0.346846	0.201596	0.855445
0.994444	1.58913	0.401259	2.05283	0.349374	0.202637	0.856337
0.995556	1.58705	0.401408	2.05357	0.350117	0.199961	0.856486
0.996667	1.58675	0.4023	2.05283	0.351752	0.200407	0.856189
0.997778	1.59077	0.40007	2.05372	0.357105	0.200853	0.856635
0.998889	1.593	0.401259	2.05268	0.360375	0.206502	0.855445
1	1.5979	0.403638	2.05298	0.361713	0.210516	0.854553
1.00111	1.59879	0.402003	2.05402	0.361416	0.210219	0.854405
1.00222	1.60058	0.4023	2.05283	0.367511	0.209624	0.855148
1.00333	1.60801	0.403043	2.04882	0.368849	0.210516	0.855743
1.00444	1.61098	0.403787	2.04465	0.37212	0.211706	0.854999
1.00556	1.60965	0.401111	2.04257	0.372566	0.210516	0.854553
1.00667	1.61113	0.398732	2.04198	0.371674	0.212003	0.851431
1.00778	1.61128	0.400219	2.04153	0.372269	0.210516	0.845336
1.00889	1.60905	0.401854	2.03469	0.372269	0.210814	0.845484
1.01	1.60846	0.399921	2.03291	0.370633	0.21126	0.851729
1.01111	1.61069	0.402151	2.0341	0.370931	0.212003	0.854405
1.01222	1.61024	0.400665	2.03246	0.370782	0.211408	0.855148
1.01333	1.61143	0.393677	2.03306	0.370187	0.21007	0.856337
1.01444	1.61009	0.390109	2.03365	0.370782	0.207394	0.855594
1.01556	1.6095	0.390853	2.03618	0.371823	0.201596	0.85381
1.01667	1.61024	0.390407	2.04168	0.375242	0.19892	0.858716
1.01778	1.61128	0.39115	2.04198	0.382081	0.200407	0.864514
1.01889	1.61173	0.391447	2.04302	0.382824	0.200555	0.865109
1.02	1.61024	0.392934	2.04242	0.38104	0.198771	0.865555
1.02111	1.61024	0.392488	2.04109	0.380594	0.192825	0.86273
1.02222	1.60994	0.391745	2.03752	0.380446	0.190743	0.855891
1.02333	1.60935	0.390407	2.03499	0.382824	0.189554	0.854851
1.02444	1.60162	0.39115	2.03217	0.38104	0.189702	0.854405
1.02556	1.59998	0.398732	2.03038	0.380446	0.19	0.852175
1.02667	1.59746	0.402003	2.0228	0.380594	0.189851	0.847714
1.02778	1.59077	0.404679	2.0231	0.381189	0.191041	0.844741
1.02889	1.58868	0.410626	2.02295	0.382378	0.192081	0.844592
1.03	1.58898	0.411666	2.0225	0.380892	0.190892	0.844741
1.03111	1.58185	0.413302	2.02369	0.379405	0.19	0.84266
1.03222	1.57976	0.420141	2.02518	0.380297	0.190446	0.834334
1.03333	1.57962	0.421479	2.02339	0.381486	0.188662	0.835672
1.03444	1.57857	0.421776	2.02429	0.38	0.189108	0.833293
1.03556	1.57947	0.422073	2.03053	0.382824	0.189851	0.839538
1.03667	1.57947	0.421181	2.03425	0.382527	0.19	0.844592
1.03778	1.57991	0.420289	2.0344	0.381338	0.191041	0.844295
1.03889	1.58006	0.413599	2.03202	0.379405	0.191635	0.846822
1.04	1.58199	0.412112	2.03231	0.374202	0.193419	0.844592
1.04111	1.58928	0.409882	2.03231	0.37212	0.192676	0.843106
1.04222	1.59091	0.403192	2.03395	0.370633	0.192379	0.844592
1.04333	1.58972	0.396056	2.0286	0.371228	0.190446	0.844741
1.04444	1.59062	0.392191	2.02399	0.373012	0.19	0.849945
1.04556	1.58883	0.388474	2.02384	0.371972	0.190595	0.855743
1.04667	1.58987	0.382378	2.0231	0.370187	0.193271	0.852323
1.04778	1.59002	0.379702	2.0173	0.371823	0.200704	0.846376
1.04889	1.59002	0.371972	2.01254	0.370336	0.202042	0.84593
1.05	1.58928	0.36989	2.0118	0.369593	0.199366	0.846228
1.05111	1.59032	0.364092	2.0118	0.370633	0.203975	0.845038
1.05222	1.59136	0.360821	2.00689	0.371525	0.21007	0.843998
1.05333	1.58943	0.36097	2.00347	0.370187	0.209773	0.84489
1.05444	1.58972	0.36097	2.00258	0.37108	0.210368	0.843849
1.05556	1.58943	0.36097	2.00303	0.371972	0.213192	0.844146
1.05667	1.59418	0.363051	2.00496	0.372418	0.217652	0.84489
1.05778	1.59954	0.356956	2.00288	0.37108	0.218098	0.845782
1.05889	1.59924	0.351009	2.00184	0.37108	0.218842	0.845633
1.06	1.5982	0.350117	2.00139	0.371674	0.220031	0.843403
1.06111	1.59894	0.351306	2.00184	0.371674	0.220477	0.843998
1.06222	1.59835	0.350414	2.00258	0.371228	0.220328	0.84489
1.06333	1.5985	0.351009	2.00377	0.370931	0.219734	0.844146
1.06444	1.59894	0.351604	2.00213	0.370336	0.212449	0.846971
1.06556	1.60028	0.35086	2.00184	0.371525	0.210665	0.847417
1.06667	1.59998	0.34982	2.00154	0.371228	0.21126	0.846525
1.06778	1.59329	0.350117	2.00228	0.371823	0.211854	0.845187
1.06889	1.59062	0.350712	2.00243	0.371228	0.210516	0.84712
1.07	1.59136	0.347887	2.00154	0.37108	0.21126	0.84593
1.07111	1.59091	0.344319	2.00243	0.371377	0.210962	0.845782
1.07222	1.58883	0.344022	1.99931	0.36989	0.20338	0.844444
1.07333	1.58958	0.341643	1.99277	0.370485	0.201001	0.83701
1.07444	1.58854	0.340305	1.99098	0.370633	0.200109	0.835226
1.07556	1.58943	0.340454	1.99173	0.371972	0.201447	0.834632
1.07667	1.58943	0.340156	1.99173	0.37108	0.201596	0.835672
1.07778	1.58958	0.340156	1.99084	0.370336	0.201299	0.83478
1.07889	1.59136	0.341346	1.98444	0.362159	0.200704	0.836267
1.08	1.59701	0.34194	1.98206	0.360524	0.199812	0.839835
1.08111	1.59924	0.341346	1.98325	0.361862	0.191933	0.84489
1.08222	1.59909	0.340751	1.9831	0.361267	0.190446	0.84489
1.08333	1.59864	0.33971	1.98132	0.368106	0.19	0.845336
1.08444	1.5985	0.3409	1.97552	0.372418	0.191338	0.844741
1.08556	1.59225	0.341643	1.97255	0.371972	0.190446	0.84489
1.08667	1.58972	0.341643	1.973	0.370336	0.190149	0.845484
1.08778	1.58987	0.343427	1.97418	0.368255	0.191635	0.845484
1.08889	1.58943	0.342535	1.9724	0.361119	0.19223	0.843998
1.09	1.58735	0.342684	1.97255	0.359781	0.191041	0.84266
1.09111	1.57932	0.341643	1.9727	0.360821	0.189851	0.844741
1.09222	1.57917	0.339413	1.97314	0.359781	0.189108	0.844741
1.09333	1.58036	0.332277	1.97136	0.351604	0.189851	0.842957
1.09444	1.58051	0.331385	1.97181	0.350266	0.191338	0.836862
1.09556	1.57352	0.329303	1.97344	0.346698	0.184202	0.834483
1.09667	1.56995	0.330344	1.97374	0.340602	0.181377	0.834186
1.09778	1.56832	0.332128	1.9727	0.341197	0.180336	0.835226
1.09889	1.56846	0.330939	1.97106	0.342089	0.181228	0.83597
1.1	1.56177	0.330195	1.96512	0.342684	0.178998	0.835375
1.10111	1.56059	0.332277	1.96125	0.342238	0.178701	0.835524
1.10222	1.56148	0.339264	1.95649	0.342238	0.174538	0.835524
1.10333	1.55954	0.33867	1.95218	0.342981	0.169483	0.842362
1.10444	1.55523	0.33971	1.95159	0.350266	0.171119	0.846376
1.10556	1.54988	0.343724	1.9443	0.351604	0.17885	0.846674
1.10667	1.55048	0.349968	1.94341	0.350117	0.181228	0.845484
1.10778	1.54958	0.350117	1.94207	0.350563	0.179742	0.845336
1.10889	1.55137	0.351158	1.94192	0.351901	0.180634	0.844444
1.11	1.54929	0.351901	1.94192	0.35205	0.180782	0.845336
1.11111	1.54914	0.350414	1.94252	0.350117	0.181526	0.840876
1.11222	1.54854	0.350414	1.94356	0.350712	0.179296	0.836416
1.11333	1.54706	0.35205	1.94252	0.352347	0.180931	0.836118
1.11444	1.54111	0.352644	1.94267	0.351752	0.182269	0.835524
1.11556	1.53962	0.35205	1.94207	0.352198	0.181674	0.832996
1.11667	1.54022	0.357551	1.94267	0.351901	0.177512	0.825414
1.11778	1.53873	0.360524	1.94192	0.35205	0.171713	0.823779
1.11889	1.53933	0.359483	1.93746	0.35309	0.169632	0.825265
1.12	1.53427	0.359335	1.93152	0.35309	0.169781	0.823927
1.12111	1.52847	0.360227	1.93122	0.351901	0.170078	0.825117
1.12222	1.52892	0.360524	1.93181	0.345954	0.16428	0.825117
1.12333	1.5307	0.361119	1.93241	0.342981	0.159969	0.824373
1.12444	1.52788	0.360227	1.93107	0.342535	0.158482	0.823779
1.12556	1.52134	0.361267	1.93167	0.341197	0.158036	0.82363
1.12667	1.51955	0.361862	1.93107	0.342981	0.157887	0.825117
1.12778	1.5203	0.362457	1.93167	0.341048	0.159374	0.825414
1.12889	1.52149	0.355023	1.93271	0.3409	0.154616	0.824819
1.13	1.52044	0.351604	1.93241	0.3409	0.148967	0.826306
1.13111	1.51881	0.351009	1.93137	0.340454	0.148818	0.826306
1.13222	1.52089	0.346698	1.93315	0.338967	0.148818	0.823481
1.13333	1.52015	0.341346	1.93271	0.33971	0.149116	0.823481
1.13444	1.51955	0.340156	1.93167	0.341643	0.149413	0.821549
1.13556	1.5197	0.334804	1.93077	0.344022	0.149859	0.816791
1.13667	1.52193	0.330939	1.93092	0.343576	0.151494	0.815304
1.13778	1.52951	0.331831	1.93092	0.342238	0.158036	0.814858
1.13889	1.52907	0.331979	1.93018	0.341792	0.159523	0.812926
1.14	1.52892	0.332128	1.93122	0.348036	0.160266	0.805344
1.14111	1.52936	0.331979	1.93271	0.351158	0.157739	0.80356
1.14222	1.531	0.332425	1.93196	0.351901	0.160266	0.802965
1.14333	1.52832	0.330939	1.93122	0.351901	0.161009	0.804154
1.14444	1.52892	0.33079	1.93241	0.351306	0.160861	0.804303
1.14556	1.53055	0.33079	1.93003	0.351455	0.160415	0.799991
1.14667	1.531	0.337926	1.92542	0.351604	0.160117	0.794639
1.14778	1.53011	0.341494	1.92156	0.352198	0.15982	0.794788
1.14889	1.53041	0.341494	1.92156	0.351455	0.161604	0.794045
1.15	1.52966	0.342832	1.92141	0.350563	0.155508	0.793747
1.15111	1.53145	0.348036	1.92066	0.351306	0.149562	0.794342
1.15222	1.52788	0.349522	1.92587	0.352644	0.14971	0.793599
1.15333	1.51985	0.34982	1.93241	0.351158	0.149859	0.794788
1.15444	1.51688	0.35205	1.93122	0.352496	0.151346	0.794193
1.15556	1.51004	0.351306	1.93122	0.351604	0.157441	0.794342
1.15667	1.50394	0.352942	1.93271	0.351901	0.161455	0.793896
1.15778	1.49978	0.351306	1.93181	0.350712	0.160415	0.788395
1.15889	1.49413	0.351901	1.93196	0.351604	0.162942	0.783638
1.16	1.48922	0.350414	1.93152	0.350266	0.169037	0.783043
1.16111	1.48908	0.348928	1.93226	0.350712	0.170227	0.783787
1.16222	1.49131	0.34313	1.93077	0.351158	0.169632	0.780664
1.16333	1.4916	0.341494	1.92453	0.352198	0.168591	0.773082
1.16444	1.48952	0.342238	1.92319	0.360375	0.168889	0.773082
1.16556	1.48818	0.341346	1.9171	0.361267	0.171267	0.772785
1.16667	1.48997	0.341048	1.9113	0.359929	0.171119	0.772339
1.16778	1.49071	0.342089	1.90297	0.360375	0.169483	0.772785
1.16889	1.48908	0.343278	1.89896	0.363795	0.169335	0.772785
1.17	1.48536	0.347738	1.89361	0.369741	0.163239	0.773974
1.17111	1.47986	0.351752	1.89197	0.372566	0.159523	0.774272
1.17222	1.47822	0.352198	1.88766	0.371377	0.159225	0.774123
1.17333	1.47495	0.351604	1.8829	0.372715	0.15759	0.773826
1.17444	1.47034	0.358145	1.88231	0.370633	0.156995	0.77442
1.17556	1.46573	0.362159	1.88231	0.364538	0.153278	0.773677
1.17667	1.45979	0.361416	1.88067	0.362457	0.150602	0.773528
1.17778	1.46008	0.361862	1.87368	0.361119	0.151346	0.773082
1.17889	1.46127	0.360078	1.87175	0.355469	0.148224	0.773826
1.18	1.46023	0.353239	1.87116	0.351901	0.148224	0.77442
1.18111	1.4589	0.35086	1.87145	0.34863	0.148521	0.769812
1.18222	1.45875	0.349076	1.86595	0.342684	0.148521	0.764162
1.18333	1.45741	0.342535	1.86179	0.340454	0.149413	0.765054
1.18444	1.4589	0.341792	1.86209	0.333169	0.148818	0.765649
1.18556	1.46707	0.339859	1.86491	0.330641	0.14867	0.765203
1.18667	1.46871	0.335399	1.87101	0.324843	0.150305	0.765797
1.18778	1.46886	0.33302	1.87205	0.322911	0.151197	0.766392
1.18889	1.46975	0.334358	1.87279	0.320234	0.150156	0.765351
1.19	1.46945	0.341197	1.87443	0.319788	0.152535	0.764608
1.19111	1.47034	0.341346	1.87339	0.320829	0.158631	0.763121
1.19222	1.47049	0.342832	1.87339	0.320532	0.159523	0.762824
1.19333	1.46782	0.345211	1.87368	0.320978	0.159374	0.765203
1.19444	1.47049	0.35086	1.87963	0.318153	0.161009	0.764311
1.19556	1.46663	0.351158	1.88275	0.319194	0.162347	0.764905
1.19667	1.45994	0.352347	1.88246	0.326627	0.170375	0.763865
1.19778	1.45904	0.351752	1.878	0.331682	0.172457	0.764757
1.19889	1.45815	0.350712	1.87279	0.331831	0.172011	0.764757
1.2	1.45057	0.350414	1.87383	0.335101	0.171416	0.764311
1.20111	1.44804	0.349374	1.87279	0.340454	0.177363	0.764013
1.20222	1.44864	0.349671	1.86714	0.34194	0.180039	0.763865
1.20333	1.44834	0.352644	1.86268	0.343724	0.179444	0.763419
1.20444	1.44106	0.351455	1.8609	0.34982	0.18108	0.765203
1.20556	1.43823	0.351306	1.85465	0.350563	0.180931	0.764608
1.20667	1.43942	0.350563	1.85198	0.351604	0.181674	0.760297
1.20778	1.43883	0.351455	1.85153	0.354874	0.176025	0.753904
1.20889	1.43868	0.352644	1.85213	0.361713	0.171565	0.754499
1.21	1.43392	0.351158	1.85198	0.363349	0.170673	0.752566
1.21111	1.4299	0.351158	1.85228	0.361416	0.169929	0.745281
1.21222	1.43526	0.352198	1.85123	0.362308	0.164131	0.743646
1.21333	1.43927	0.349968	1.85242	0.361119	0.159374	0.744389
1.21444	1.43853	0.343724	1.85346	0.360375	0.160712	0.74424
1.21556	1.43868	0.341643	1.85332	0.359037	0.160415	0.736212
1.21667	1.43808	0.339859	1.84945	0.353388	0.158928	0.732495
1.21778	1.44016	0.333317	1.84231	0.34982	0.16205	0.732942
1.21889	1.44789	0.331682	1.84113	0.351306	0.168294	0.734131
1.22	1.44923	0.328263	1.84038	0.348779	0.170078	0.732942
1.22111	1.44879	0.321275	1.83949	0.343278	0.170524	0.733833
1.22222	1.44745	0.32068	1.83354	0.340305	0.169037	0.734428
1.22333	1.44775	0.32068	1.83087	0.333169	0.172011	0.734428
1.22444	1.44418	0.320086	1.82715	0.329452	0.175579	0.735023
1.22556	1.43868	0.321721	1.8221	0.322762	0.180634	0.733536
1.22667	1.43838	0.32633	1.82135	0.323208	0.180039	0.7264
1.22778	1.43823	0.331385	1.82314	0.322911	0.180188	0.724319
1.22889	1.43689	0.331533	1.8215	0.320086	0.176025	0.722832
1.23	1.43481	0.330939	1.81451	0.314585	0.170375	0.722981
1.23111	1.4302	0.331831	1.81704	0.31845	0.171119	0.720305
1.23222	1.42931	0.331236	1.8218	0.320086	0.17097	0.713912
1.23333	1.42931	0.326776	1.8212	0.32068	0.178998	0.713466
1.23444	1.42931	0.322911	1.82061	0.321126	0.180039	0.712128
1.23556	1.42872	0.319937	1.8212	0.320829	0.178701	0.712425
1.23667	1.42797	0.320234	1.82091	0.322167	0.17989	0.710938
1.23778	1.42916	0.321721	1.8215	0.320086	0.180931	0.7041
1.23889	1.43005	0.322316	1.82135	0.318004	0.184053	0.703802
1.24	1.42886	0.318004	1.82105	0.32068	0.19	0.70291
1.24111	1.42842	0.309976	1.82195	0.31964	0.190595	0.702762
1.24222	1.42708	0.314585	1.81555	0.320086	0.191338	0.703059
1.24333	1.42753	0.318004	1.8102	0.317856	0.190743	0.704992
1.24444	1.42976	0.31964	1.81258	0.31295	0.189851	0.704248
1.24556	1.42931	0.319342	1.81005	0.317856	0.189554	0.704992
1.24667	1.42872	0.31964	1.80366	0.322316	0.190446	0.704843
1.24778	1.42916	0.324695	1.80098	0.32187	0.189702	0.711384
1.24889	1.42842	0.329452	1.80143	0.320978	0.191041	0.713614
1.25	1.42782	0.331533	1.80351	0.32187	0.191784	0.714506
1.25111	1.42961	0.337331	1.80961	0.327371	0.191041	0.713912
1.25222	1.42351	0.341494	1.81154	0.331979	0.185688	0.717034
1.25333	1.41786	0.341494	1.81139	0.336439	0.181228	0.723129
1.25444	1.41875	0.347292	1.81243	0.341048	0.180634	0.722683
1.25556	1.41801	0.349968	1.81347	0.342684	0.180336	0.723278
1.25667	1.4134	0.35086	1.81972	0.346995	0.179296	0.72417
1.25778	1.40716	0.349671	1.82135	0.350117	0.179147	0.724021
1.25889	1.40656	0.351009	1.82061	0.351752	0.176471	0.721791
1.26	1.40329	0.350712	1.82061	0.352198	0.171713	0.723129
1.26111	1.39898	0.35205	1.82195	0.351752	0.171862	0.722683
1.26222	1.39972	0.350712	1.8218	0.351306	0.170227	0.723575
1.26333	1.3972	0.352347	1.82046	0.352496	0.170821	0.723427
1.26444	1.39794	0.349374	1.82001	0.352793	0.171267	0.724616
1.26556	1.39794	0.341346	1.82165	0.351009	0.177958	0.723724
1.26667	1.39839	0.341197	1.82076	0.348928	0.180188	0.723873
1.26778	1.39854	0.342089	1.81555	0.342386	0.17989	0.724616
1.26889	1.39913	0.341494	1.81124	0.341197	0.180188	0.723427
1.27	1.39883	0.340454	1.81095	0.340751	0.181228	0.722981
1.27111	1.39794	0.336142	1.8108	0.33971	0.180782	0.723278
1.27222	1.39958	0.331979	1.8108	0.338967	0.181526	0.724616
1.27333	1.39987	0.332128	1.80961	0.33971	0.182566	0.724467
1.27444	1.39928	0.329898	1.80321	0.340602	0.180931	0.722832
1.27556	1.40017	0.330047	1.80024	0.344914	0.182269	0.72194
1.27667	1.40537	0.330344	1.79994	0.35205	0.182418	0.716736
1.27778	1.40939	0.330195	1.80188	0.35205	0.190149	0.713614
1.27889	1.40894	0.331831	1.80277	0.352198	0.192379	0.71406
1.28	1.4085	0.332871	1.80351	0.352496	0.193717	0.713466
1.28111	1.41058	0.333317	1.80307	0.358145	0.198177	0.713614
1.28222	1.41816	0.327222	1.80173	0.361713	0.201447	0.713912
1.28333	1.41623	0.319491	1.80247	0.362903	0.200704	0.714506
1.28444	1.41608	0.321424	1.80217	0.359929	0.200704	0.713912
1.28556	1.41697	0.320829	1.80173	0.358294	0.201447	0.713614
1.28667	1.41846	0.31845	1.80173	0.360524	0.199961	0.719561
1.28778	1.41846	0.317558	1.79861	0.362159	0.198623	0.724021
1.28889	1.41875	0.320234	1.7931	0.362011	0.192676	0.725211
1.29	1.41861	0.321721	1.79266	0.362011	0.190595	0.724765
1.29111	1.41534	0.315477	1.79221	0.35874	0.18881	0.732049
1.29222	1.40775	0.310422	1.79132	0.352942	0.183458	0.734874
1.29333	1.40612	0.309976	1.79087	0.352496	0.179444	0.73532
1.29444	1.40537	0.30953	1.79162	0.352347	0.17662	0.734577
1.29556	1.39854	0.30953	1.79028	0.351752	0.171416	0.73532
1.29667	1.39749	0.311463	1.79251	0.351901	0.171416	0.73532
1.29778	1.39631	0.31072	1.79444	0.35086	0.170375	0.73428
1.29889	1.39854	0.310868	1.79296	0.34759	0.17097	0.733536
1.3	1.40002	0.310125	1.78567	0.341643	0.170524	0.734874
1.30111	1.39972	0.309084	1.7824	0.342535	0.171416	0.734428
1.30222	1.39883	0.301948	1.78121	0.34194	0.172159	0.734577
1.30333	1.4021	0.300015	1.77408	0.341494	0.172159	0.734428
1.30444	1.40746	0.299421	1.76753	0.341643	0.172159	0.732644
1.30556	1.40879	0.301651	1.7604	0.341643	0.170078	0.726251
1.30667	1.40969	0.300759	1.75505	0.343278	0.169335	0.72417
1.30778	1.40879	0.295258	1.74984	0.348184	0.169929	0.724765
1.30889	1.40805	0.28946	1.74687	0.350266	0.170524	0.722089
1.31	1.40775	0.289609	1.74033	0.350117	0.176768	0.714209
1.31111	1.40656	0.290203	1.73958	0.351455	0.180485	0.713912
1.31222	1.40002	0.288568	1.73914	0.356213	0.178404	0.715696
1.31333	1.39868	0.289906	1.74077	0.359929	0.180188	0.714952
1.31444	1.39393	0.290203	1.74062	0.360227	0.179742	0.714358
1.31556	1.38872	0.290649	1.74092	0.360078	0.179742	0.714506
1.31667	1.38233	0.289906	1.74048	0.36097	0.180336	0.715101
1.31778	1.3798	0.28946	1.74048	0.364687	0.181674	0.715844
1.31889	1.37609	0.288865	1.74062	0.369444	0.189256	0.722386
1.32	1.3688	0.28381	1.74152	0.363497	0.192081	0.724913
1.32111	1.36717	0.28054	1.74196	0.361119	0.191041	0.726846
1.32222	1.36196	0.276972	1.73706	0.361267	0.191933	0.732644
1.32333	1.35825	0.270727	1.73245	0.357848	0.191933	0.733536
1.32444	1.35839	0.268349	1.72739	0.352347	0.190297	0.735618
1.32556	1.36092	0.264483	1.72159	0.348036	0.192379	0.736807
1.32667	1.36746	0.260915	1.721	0.342981	0.191487	0.735171
1.32778	1.3694	0.261361	1.71476	0.337034	0.190892	0.734131
1.32889	1.36984	0.260172	1.70732	0.33079	0.19	0.73532
1.33	1.36761	0.26151	1.70093	0.32633	0.184648	0.735023
1.33111	1.36806	0.261064	1.699	0.321424	0.180039	0.734874
1.33222	1.3685	0.260618	1.6932	0.319045	0.183458	0.735171
1.33333	1.36761	0.267903	1.69067	0.32068	0.177363	0.734726
1.33444	1.36836	0.271619	1.69097	0.322019	0.170821	0.734726
1.33556	1.36984	0.272809	1.69067	0.320978	0.171713	0.73532
1.33667	1.36984	0.275188	1.68993	0.320978	0.173349	0.734577
1.33778	1.3691	0.279648	1.68963	0.321721	0.169781	0.733685
1.33889	1.36954	0.279202	1.68993	0.319788	0.16205	0.734726
1.34	1.36954	0.287378	1.69052	0.327371	0.163983	0.734131
1.34111	1.36836	0.28946	1.69112	0.330344	0.16874	0.734874
1.34222	1.36806	0.289757	1.69037	0.330047	0.169037	0.733685
1.34333	1.36776	0.289014	1.69127	0.331236	0.170375	0.73309
1.34444	1.36791	0.290352	1.69097	0.331385	0.169781	0.733685
1.34556	1.36836	0.289311	1.68948	0.331831	0.169186	0.733685
1.34667	1.36984	0.290203	1.69067	0.331236	0.170673	0.733833
1.34778	1.36954	0.293771	1.68948	0.332871	0.171565	0.73428
1.34889	1.3691	0.297488	1.68993	0.33302	0.180485	0.732644
1.35	1.36791	0.298826	1.68963	0.331682	0.181377	0.723873
1.35111	1.36836	0.301353	1.69023	0.323951	0.180931	0.722832
1.35222	1.36746	0.301502	1.69082	0.319788	0.179444	0.724765
1.35333	1.36806	0.300313	1.69037	0.320383	0.17989	0.725062
1.35444	1.36672	0.296447	1.69112	0.320829	0.178998	0.723427
1.35556	1.36523	0.290352	1.6877	0.320234	0.178701	0.724319
1.35667	1.36167	0.289311	1.68205	0.321275	0.180336	0.723427
1.35778	1.35884	0.290055	1.67967	0.318748	0.180336	0.724319
1.35889	1.35765	0.290947	1.67491	0.320234	0.18108	0.724467
1.36	1.35735	0.290203	1.6712	0.320532	0.177809	0.724021
1.36111	1.35899	0.290352	1.66525	0.320234	0.171713	0.721791
1.36222	1.35498	0.29169	1.65945	0.318004	0.170375	0.723575
1.36333	1.35022	0.298677	1.65841	0.318748	0.171862	0.718967
1.36444	1.34843	0.298529	1.65202	0.320086	0.170524	0.714804
1.36556	1.34724	0.299569	1.65231	0.320383	0.167402	0.714655
1.36667	1.3465	0.301205	1.65008	0.319788	0.160563	0.714506
1.36778	1.34368	0.304029	1.64562	0.321126	0.160266	0.71406
1.36889	1.33758	0.309233	1.64012	0.320086	0.159374	0.71406
1.37	1.33758	0.310422	1.63923	0.318004	0.161307	0.714655
1.37111	1.33788	0.311314	1.63938	0.319045	0.160415	0.713763
1.37222	1.3358	0.309233	1.63983	0.321275	0.159523	0.71302
1.37333	1.3297	0.306706	1.64221	0.321424	0.159523	0.71525
1.37444	1.32896	0.301205	1.63998	0.320086	0.159523	0.721345
1.37556	1.32851	0.300461	1.64072	0.323357	0.159225	0.724319
1.37667	1.32836	0.299123	1.64087	0.321573	0.159671	0.731157
1.37778	1.32807	0.300461	1.64116	0.320978	0.160861	0.735618
1.37889	1.32747	0.30061	1.63983	0.320532	0.159225	0.73978
1.38	1.32717	0.300164	1.64102	0.32187	0.157144	0.743943
1.38111	1.32717	0.30061	1.64131	0.320532	0.158928	0.744686
1.38222	1.32866	0.300015	1.64235	0.32068	0.160266	0.750485
1.38333	1.3294	0.299569	1.64161	0.322316	0.159671	0.754796
1.38444	1.3303	0.300759	1.63507	0.321573	0.159969	0.755985
1.38556	1.33624	0.30626	1.63001	0.319342	0.15982	0.756431
1.38667	1.33922	0.310274	1.6321	0.32068	0.160712	0.755539
1.38778	1.33818	0.311017	1.63908	0.320086	0.159225	0.755837
1.38889	1.33803	0.310125	1.64087	0.318599	0.160563	0.750782
1.39	1.33951	0.31072	1.64221	0.312504	0.167699	0.74647
1.39111	1.33728	0.31072	1.64027	0.308936	0.170673	0.743794
1.39222	1.33624	0.311612	1.64176	0.310125	0.17097	0.739929
1.39333	1.33699	0.310868	1.64785	0.310868	0.17097	0.733982
1.39444	1.33832	0.309679	1.65172	0.311314	0.171119	0.726103
1.39556	1.33342	0.309382	1.65157	0.31072	0.170078	0.720305
1.39667	1.32792	0.309382	1.65127	0.30953	0.171713	0.71302
1.39778	1.32762	0.309828	1.65008	0.30953	0.176768	0.707222
1.39889	1.32732	0.311314	1.6486	0.30953	0.179444	0.70187
1.4	1.32717	0.309382	1.64176	0.309976	0.182715	0.699639
1.40111	1.32821	0.309084	1.64102	0.315923	0.19	0.694287
1.40222	1.3303	0.31072	1.63953	0.320532	0.191933	0.693247
1.40333	1.33059	0.309679	1.63433	0.320086	0.191487	0.694585
1.40444	1.32792	0.30849	1.63254	0.319788	0.191784	0.694436
1.40556	1.3242	0.310125	1.63076	0.320978	0.190446	0.692503
1.40667	1.31915	0.31072	1.63091	0.321721	0.189405	0.692949
1.40778	1.3184	0.310422	1.63001	0.319045	0.19	0.694585
1.40889	1.31811	0.311314	1.62912	0.319045	0.183458	0.695923
1.41	1.31721	0.310571	1.62972	0.315328	0.17989	0.694585
1.41111	1.31855	0.310571	1.63269	0.31176	0.17885	0.692949
1.41222	1.31751	0.302989	1.63195	0.310868	0.177958	0.693693
1.41333	1.3187	0.300907	1.63195	0.309679	0.180782	0.693544
1.41444	1.31885	0.301353	1.63224	0.302691	0.181674	0.694585
1.41556	1.3187	0.300907	1.6315	0.300313	0.181228	0.695625
1.41667	1.31751	0.300907	1.6312	0.301205	0.178998	0.694733
1.41778	1.31855	0.300907	1.63076	0.298677	0.17989	0.694733
1.41889	1.31915	0.300461	1.62882	0.299718	0.179742	0.69399
1.42	1.3184	0.299867	1.63001	0.299421	0.17989	0.694287
1.42111	1.31736	0.301056	1.62942	0.300759	0.186283	0.694733
1.42222	1.31781	0.300313	1.62392	0.303881	0.190446	0.694585
1.42333	1.31692	0.299569	1.62139	0.309233	0.191933	0.693841
1.42444	1.31602	0.299718	1.62184	0.310125	0.189702	0.693544
1.42556	1.3184	0.300164	1.62199	0.310422	0.189702	0.695031
1.42667	1.319	0.300759	1.6208	0.309679	0.191338	0.694436
1.42778	1.319	0.30061	1.61857	0.312504	0.193419	0.695031
1.42889	1.3187	0.301353	1.61753	0.312652	0.191338	0.70187
1.43	1.31796	0.301651	1.61128	0.310274	0.190149	0.704397
1.43111	1.31796	0.30061	1.60965	0.309679	0.186878	0.704546
1.43222	1.3184	0.299272	1.60534	0.309233	0.181823	0.702464
1.43333	1.31929	0.30061	1.5985	0.310868	0.180336	0.703654
1.43444	1.32019	0.300907	1.59969	0.308787	0.179593	0.70856
1.43556	1.31721	0.300313	1.59864	0.301799	0.180188	0.713168
1.43667	1.31781	0.301502	1.59077	0.301056	0.17989	0.714506
1.43778	1.31766	0.300015	1.58839	0.300164	0.181228	0.71406
1.43889	1.31736	0.301205	1.59181	0.300164	0.181228	0.713912
1.44	1.319	0.301502	1.59894	0.302097	0.180188	0.714804
1.44111	1.31811	0.299867	1.60013	0.301502	0.175282	0.714209
1.44222	1.31751	0.300461	1.60296	0.299421	0.17097	0.714804
1.44333	1.32108	0.300164	1.6092	0.295407	0.169781	0.712722
1.44444	1.32732	0.301799	1.61336	0.291095	0.170078	0.71302
1.44556	1.32717	0.300907	1.61946	0.291244	0.168591	0.708708
1.44667	1.32673	0.300907	1.61931	0.290352	0.161753	0.7041
1.44778	1.32792	0.301651	1.61976	0.291987	0.159374	0.703505
1.44889	1.32866	0.301353	1.62184	0.292285	0.159523	0.702316
1.45	1.32836	0.30061	1.6205	0.290947	0.159523	0.702316
1.45111	1.3294	0.301056	1.6205	0.290352	0.158482	0.704397
1.45222	1.3297	0.302394	1.62065	0.290055	0.152089	0.705586
1.45333	1.32821	0.308192	1.61767	0.290055	0.151197	0.704248
1.45444	1.32732	0.309233	1.61113	0.290798	0.149562	0.703505
1.45556	1.32197	0.310125	1.60682	0.290649	0.147629	0.703505
1.45667	1.31825	0.317856	1.60043	0.291244	0.151346	0.7041
1.45778	1.31796	0.32068	1.59983	0.291839	0.15313	0.7041
1.45889	1.31855	0.319937	1.59731	0.298231	0.158185	0.703802
1.46	1.3187	0.32187	1.59032	0.301651	0.160712	0.710938
1.46111	1.31959	0.328857	1.58898	0.307152	0.158928	0.713912
1.46222	1.31825	0.330344	1.58854	0.309828	0.158928	0.713466
1.46333	1.31811	0.329452	1.58928	0.30953	0.160266	0.71406
1.46444	1.31929	0.330641	1.58303	0.310125	0.153724	0.71406
1.46556	1.31796	0.331682	1.57991	0.310868	0.14971	0.713912
1.46667	1.31082	0.330641	1.58051	0.31176	0.149413	0.714655
1.46778	1.30755	0.326925	1.57813	0.310422	0.148967	0.714655
1.46889	1.30666	0.322019	1.57084	0.309976	0.150156	0.713317
1.47	1.30175	0.320532	1.57174	0.306854	0.1509	0.706032
1.47111	1.29803	0.319788	1.56995	0.301799	0.148075	0.704546
1.47222	1.29313	0.316666	1.56995	0.298975	0.14748	0.70291
1.47333	1.28644	0.310422	1.5701	0.292433	0.148967	0.69622
1.47444	1.28019	0.310422	1.56965	0.289311	0.149264	0.694139
1.47556	1.2799	0.310422	1.57099	0.289609	0.150751	0.692355
1.47667	1.2799	0.310274	1.56995	0.290798	0.150454	0.688935
1.47778	1.2744	0.306706	1.57159	0.290203	0.154319	0.683881
1.47889	1.26622	0.301056	1.57099	0.283662	0.159374	0.683286
1.48	1.26711	0.300313	1.57174	0.282472	0.160117	0.682988
1.48111	1.26548	0.300313	1.57664	0.281729	0.159374	0.677488
1.48222	1.26667	0.302097	1.57872	0.280391	0.159671	0.674366
1.48333	1.26503	0.29838	1.57917	0.281878	0.158482	0.674217
1.48444	1.26667	0.291839	1.58066	0.281432	0.158333	0.672879
1.48556	1.27232	0.290798	1.58006	0.281283	0.157441	0.671392
1.48667	1.27663	0.291095	1.57917	0.28054	0.158631	0.664999
1.48778	1.27603	0.290798	1.57917	0.281134	0.158928	0.664256
1.48889	1.27722	0.289906	1.57144	0.283513	0.161307	0.663215
1.49	1.27767	0.291393	1.56817	0.283513	0.15982	0.662621
1.49111	1.27692	0.290947	1.56252	0.281878	0.158482	0.664405
1.49222	1.27737	0.289163	1.55999	0.280094	0.159374	0.664999
1.49333	1.27767	0.287973	1.5536	0.284108	0.161158	0.664256
1.49444	1.27915	0.290947	1.55226	0.290352	0.16205	0.664702
1.49556	1.27841	0.290947	1.54676	0.289609	0.161604	0.662918
1.49667	1.27767	0.290055	1.54141	0.28946	0.158631	0.66381
1.49778	1.2689	0.291393	1.53962	0.289311	0.158928	0.664999
1.49889	1.26622	0.290798	1.53814	0.288271	0.158928	0.663215
1.5	1.26592	0.290649	1.53011	0.288716	0.151792	0.663364
1.50111	1.26087	0.291244	1.52847	0.289757	0.149116	0.663364
1.50222	1.2576	0.293623	1.52981	0.291393	0.147778	0.664851
1.50333	1.25834	0.299718	1.5307	0.299272	0.147778	0.66381
1.50444	1.25046	0.300461	1.52847	0.302097	0.148818	0.657417
1.50556	1.24615	0.300907	1.52386	0.297637	0.149116	0.653998
1.50667	1.24719	0.307598	1.52	0.291541	0.150602	0.653403
1.50778	1.24585	0.309828	1.51881	0.289906	0.150602	0.652957
1.50889	1.23961	0.311017	1.51851	0.290203	0.149562	0.652809
1.51	1.23782	0.311017	1.51717	0.28946	0.14971	0.652957
1.51111	1.23931	0.31072	1.51152	0.290501	0.150156	0.647456
1.51222	1.23768	0.311017	1.50959	0.288716	0.148818	0.645226
1.51333	1.23812	0.310125	1.51361	0.282324	0.156698	0.642848
1.51444	1.23857	0.30953	1.5197	0.277566	0.158779	0.642848
1.51556	1.23946	0.311463	1.52044	0.270579	0.158482	0.640766
1.51667	1.23663	0.311314	1.51836	0.269241	0.158482	0.64255
1.51778	1.23693	0.311166	1.51851	0.266713	0.158333	0.642104
1.51889	1.23753	0.311612	1.52149	0.262551	0.159523	0.643888
1.52	1.2402	0.311017	1.52773	0.260469	0.159969	0.644037
1.52111	1.24555	0.310422	1.52877	0.260023	0.158036	0.643145
1.52222	1.24719	0.31072	1.52936	0.260023	0.1509	0.643294
1.52333	1.24838	0.314139	1.52743	0.264632	0.148372	0.643145
1.52444	1.24778	0.320532	1.52936	0.270876	0.149413	0.642699
1.52556	1.24972	0.320829	1.53055	0.271471	0.149116	0.641807
1.52667	1.25418	0.32068	1.52966	0.271322	0.150008	0.642848
1.52778	1.25685	0.320086	1.52936	0.275931	0.150751	0.645524
1.52889	1.25745	0.320829	1.52951	0.280242	0.146291	0.652809
1.53	1.25804	0.320234	1.53041	0.282026	0.141682	0.653106
1.53111	1.25403	0.321275	1.5307	0.28604	0.140047	0.653998
1.53222	1.25031	0.322019	1.52743	0.288271	0.138114	0.653552
1.53333	1.24764	0.321126	1.51985	0.288122	0.139155	0.65935
1.53444	1.24437	0.318599	1.51896	0.288716	0.139749	0.663513
1.53556	1.23901	0.317261	1.51911	0.292136	0.138709	0.663215
1.53667	1.23857	0.319937	1.51509	0.289906	0.13856	0.662472
1.53778	1.23039	0.318896	1.50959	0.289609	0.132465	0.663067
1.53889	1.22831	0.312504	1.50855	0.293325	0.129789	0.664851
1.54	1.22281	0.310274	1.5087	0.298529	0.128897	0.670203
1.54111	1.21716	0.310274	1.50825	0.30061	0.129194	0.672433
1.54222	1.2176	0.310571	1.50796	0.301948	0.129789	0.674217
1.54333	1.21835	0.30953	1.50944	0.302245	0.127707	0.673771
1.54444	1.21835	0.30953	1.51108	0.300461	0.127856	0.673325
1.54556	1.21151	0.31176	1.51019	0.300164	0.12964	0.681353
1.54667	1.20735	0.310422	1.51048	0.300313	0.124585	0.684029
1.54778	1.20735	0.30849	1.51673	0.295407	0.118787	0.684178
1.54889	1.20883	0.30953	1.52074	0.289757	0.11953	0.686259
1.55	1.20943	0.309679	1.52104	0.290055	0.120274	0.693544
1.55111	1.20794	0.310274	1.52	0.29169	0.115665	0.695774
1.55222	1.2066	0.310868	1.51821	0.291541	0.110759	0.70187
1.55333	1.20601	0.308638	1.51896	0.291095	0.106596	0.704397
1.55444	1.20616	0.302543	1.51911	0.290649	0.0996087	0.709154
1.55556	1.20199	0.301056	1.51777	0.289906	0.0935132	0.712722
1.55667	1.19724	0.30061	1.51465	0.289906	0.0896478	0.715101
1.55778	1.19798	0.300164	1.50855	0.290055	0.0894991	0.722832
1.55889	1.19664	0.299867	1.50915	0.290947	0.0808763	0.725062
1.56	1.19709	0.300015	1.50855	0.289609	0.0782003	0.72417
1.56111	1.19724	0.30061	1.50052	0.289163	0.0790923	0.724765
1.56222	1.1953	0.300907	1.49889	0.29169	0.0784976	0.723873
1.56333	1.1962	0.300907	1.49651	0.292136	0.0784976	0.722386
1.56444	1.19545	0.302245	1.48878	0.291987	0.0786463	0.725062
1.56556	1.1898	0.300907	1.48848	0.290203	0.0779029	0.721197
1.56667	1.18519	0.299718	1.48194	0.290798	0.0779029	0.714358
1.56778	1.18713	0.294069	1.47911	0.289163	0.0798356	0.714358
1.56889	1.18921	0.289014	1.47837	0.289163	0.0799843	0.71525
1.57	1.19055	0.288568	1.47986	0.290352	0.0799843	0.713317
1.57111	1.18757	0.290352	1.48001	0.292433	0.0780516	0.713168
1.57222	1.18906	0.290947	1.48149	0.290798	0.0790923	0.713317
1.57333	1.18847	0.292136	1.47971	0.289609	0.080133	0.711533
1.57444	1.18609	0.291393	1.47956	0.284256	0.080133	0.71183
1.57556	1.18668	0.289163	1.48001	0.282324	0.0790923	0.713317
1.57667	1.18653	0.28946	1.47956	0.275782	0.0783489	0.713168
1.57778	1.18668	0.291541	1.48714	0.270281	0.0820657	0.70633
1.57889	1.17895	0.289609	1.49071	0.263443	0.0880124	0.705289
1.58	1.17806	0.289311	1.48908	0.261659	0.0894991	0.70291
1.58111	1.1785	0.289906	1.48833	0.261807	0.0905398	0.697707
1.58222	1.17865	0.291095	1.48937	0.260618	0.0927699	0.693841
1.58333	1.17642	0.290055	1.48937	0.262699	0.096784	0.693544
1.58444	1.17761	0.290798	1.48744	0.262848	0.102285	0.69399
1.58556	1.17806	0.289757	1.48952	0.261213	0.100203	0.689084
1.58667	1.17732	0.290352	1.49116	0.261213	0.100947	0.684475
1.58778	1.17568	0.292285	1.48997	0.265375	0.103177	0.684772
1.58889	1.17657	0.290203	1.49012	0.270876	0.110016	0.682691
1.59	1.17821	0.282175	1.49116	0.271619	0.109272	0.682988
1.59111	1.17836	0.280391	1.49368	0.275931	0.108083	0.685962
1.59222	1.17895	0.282621	1.49874	0.28158	0.108529	0.692801
1.59333	1.1788	0.288568	1.49874	0.28604	0.102731	0.693693
1.59444	1.17806	0.291839	1.49993	0.291393	0.099014	0.694733
1.59556	1.17627	0.290352	1.49948	0.28946	0.0988653	0.695179
1.59667	1.17642	0.291095	1.50142	0.289311	0.100947	0.69399
1.59778	1.17627	0.289757	1.50647	0.289609	0.100203	0.695477
1.59889	1.17687	0.28946	1.50796	0.291839	0.099906	0.695179
1.6	1.17642	0.289757	1.50855	0.290649	0.100055	0.693395
1.60111	1.17687	0.290947	1.50781	0.289906	0.0997574	0.695625
1.60222	1.17776	0.290501	1.50692	0.288419	0.100649	0.702613
1.60333	1.17717	0.289163	1.50201	0.285148	0.100352	0.703802
1.60444	1.17687	0.287824	1.49904	0.28277	0.099906	0.704397
1.60556	1.17613	0.287676	1.49963	0.280688	0.100798	0.703505
1.60667	1.16914	0.290055	1.49844	0.27935	0.100649	0.703654
1.60778	1.16735	0.290352	1.49235	0.279202	0.100649	0.705884
1.60889	1.1675	0.290352	1.49041	0.28158	0.100203	0.704248
1.61	1.16557	0.290947	1.48908	0.28054	0.0997574	0.701126
1.61111	1.15918	0.292285	1.48759	0.281729	0.099906	0.702464
1.61222	1.15606	0.289757	1.48759	0.28158	0.09946	0.703951
1.61333	1.15695	0.28946	1.48343	0.281432	0.099906	0.704397
1.61444	1.14996	0.290947	1.47941	0.284108	0.100798	0.706032
1.61556	1.14803	0.290501	1.47852	0.288419	0.100055	0.704397
1.61667	1.14595	0.290352	1.47837	0.289311	0.0991627	0.704992
1.61778	1.1397	0.290501	1.47986	0.290352	0.098122	0.705289
1.61889	1.13643	0.288716	1.4809	0.293623	0.0991627	0.703505
1.62	1.13554	0.289609	1.4751	0.289311	0.105704	0.703208
1.62111	1.13643	0.289014	1.47049	0.282918	0.109421	0.704694
1.62222	1.13599	0.289757	1.47064	0.28158	0.107637	0.704397
1.62333	1.13792	0.289609	1.47034	0.281878	0.107786	0.700383
1.62444	1.13762	0.289311	1.46811	0.278607	0.10957	0.693544
1.62556	1.13643	0.290352	1.46782	0.271917	0.111651	0.692949
1.62667	1.13673	0.291244	1.4641	0.269984	0.11849	0.695031
1.62778	1.13732	0.293028	1.46083	0.267308	0.120422	0.695031
1.62889	1.13524	0.29169	1.4589	0.26374	0.119382	0.694139
1.63	1.13405	0.289906	1.45904	0.263145	0.124734	0.693841
1.63111	1.12721	0.290203	1.45711	0.262551	0.129194	0.694585
1.63222	1.12632	0.291095	1.46008	0.260023	0.129045	0.692949
1.63333	1.12335	0.289906	1.46663	0.259726	0.129045	0.693693
1.63444	1.11636	0.291095	1.46871	0.262551	0.12964	0.695477
1.63556	1.11368	0.293474	1.4693	0.263294	0.129789	0.696963
1.63667	1.10952	0.291095	1.46915	0.266713	0.129937	0.694882
1.63778	1.10744	0.291541	1.4693	0.271025	0.128748	0.694733
1.63889	1.1061	0.290798	1.47168	0.269984	0.127707	0.694436
1.64	1.10655	0.289163	1.47807	0.27043	0.128302	0.697112
1.64111	1.10595	0.290501	1.47822	0.271917	0.128748	0.703356
1.64222	1.10655	0.290947	1.47867	0.271768	0.130383	0.704248
1.64333	1.10997	0.28604	1.48001	0.275039	0.130978	0.7041
1.64444	1.11755	0.280688	1.47867	0.279796	0.128302	0.704843
1.64556	1.11606	0.280986	1.47837	0.281432	0.12072	0.710344
1.64667	1.11666	0.280688	1.47897	0.28381	0.120868	0.713466
1.64778	1.1171	0.280242	1.47302	0.282472	0.11953	0.712425
1.64889	1.11547	0.276823	1.47064	0.279648	0.120274	0.705438
1.65	1.11666	0.272512	1.469	0.279053	0.117152	0.704694
1.65111	1.11681	0.271322	1.46187	0.278458	0.110908	0.703654
1.65222	1.11547	0.270133	1.4589	0.279945	0.109124	0.700085
1.65333	1.11458	0.271173	1.45384	0.28054	0.109272	0.694733
1.65444	1.1125	0.273552	1.44819	0.282324	0.108232	0.694139
1.65556	1.10714	0.270133	1.44953	0.282175	0.109421	0.688043
1.65667	1.1067	0.269538	1.44953	0.28158	0.10615	0.684772
1.65778	1.10625	0.271322	1.44239	0.280986	0.100947	0.685665
1.65889	1.10164	0.272363	1.43823	0.281432	0.0991627	0.681204
1.66	1.09599	0.27043	1.43853	0.279796	0.0996087	0.675555
1.66111	1.09599	0.270876	1.43778	0.279945	0.101095	0.673622
1.66222	1.09584	0.27712	1.43823	0.273404	0.100798	0.673622
1.66333	1.09525	0.281729	1.43228	0.270876	0.102433	0.674068
1.66444	1.09257	0.285743	1.42708	0.268943	0.109867	0.674068
1.66556	1.08618	0.290947	1.42782	0.262402	0.110164	0.668865
1.66667	1.08737	0.290352	1.42931	0.260469	0.10957	0.664702
1.66778	1.08737	0.290649	1.42812	0.253928	0.11061	0.662472
1.66889	1.08603	0.294961	1.42797	0.250954	0.116408	0.664256
1.67	1.08737	0.300313	1.42455	0.25036	0.119828	0.665148
1.67111	1.08648	0.304773	1.41801	0.25036	0.120274	0.664553
1.67222	1.08707	0.309976	1.41816	0.251995	0.11953	0.664256
1.67333	1.08752	0.309233	1.41801	0.251698	0.118787	0.663959
1.67444	1.08663	0.311166	1.41712	0.248576	0.114773	0.664256
1.67556	1.08588	0.310274	1.4189	0.249765	0.110759	0.67273
1.67667	1.08633	0.305516	1.41757	0.255117	0.109867	0.674663
1.67778	1.08782	0.300164	1.41757	0.262699	0.109272	0.674217
1.67889	1.08588	0.300164	1.41831	0.262402	0.108975	0.67392
1.68	1.08663	0.300164	1.41757	0.260767	0.110313	0.681056
1.68111	1.08514	0.295258	1.41608	0.261064	0.109272	0.684326
1.68222	1.08692	0.291987	1.41831	0.261807	0.109718	0.683732
1.68333	1.08098	0.290352	1.41965	0.27043	0.110164	0.684178
1.68444	1.07771	0.289757	1.42054	0.272065	0.110164	0.685665
1.68556	1.07726	0.288568	1.41429	0.272214	0.11061	0.689233
1.68667	1.07622	0.288419	1.40909	0.27266	0.115219	0.692801
1.68778	1.07756	0.289311	1.40909	0.271917	0.120274	0.694882
1.68889	1.07741	0.292285	1.40894	0.270281	0.120274	0.693247
1.69	1.07563	0.291541	1.4085	0.273552	0.119382	0.692652
1.69111	1.07622	0.290798	1.40329	0.271471	0.119084	0.693395
1.69222	1.07652	0.290947	1.40002	0.271322	0.120422	0.691909
1.69333	1.07592	0.290501	1.39987	0.270281	0.120571	0.693693
1.69444	1.07473	0.289906	1.39943	0.265673	0.119382	0.690719
1.69556	1.07667	0.291839	1.39928	0.260469	0.119679	0.683732
1.69667	1.07161	0.290649	1.40032	0.262551	0.118341	0.685367
1.69778	1.06596	0.289163	1.39883	0.26151	0.113584	0.68507
1.69889	1.06775	0.290501	1.39987	0.260321	0.111651	0.684029
1.7	1.0667	0.291095	1.39913	0.259429	0.109718	0.676893
1.70111	1.06284	0.292879	1.40077	0.260767	0.107786	0.671838
1.70222	1.05689	0.290055	1.39928	0.260172	0.101839	0.672433
1.70333	1.05585	0.289014	1.40047	0.261213	0.099906	0.664702
1.70444	1.0563	0.288865	1.39898	0.262253	0.0997574	0.661134
1.70556	1.05005	0.290055	1.39749	0.256158	0.0991627	0.655187
1.70667	1.04574	0.289906	1.39155	0.250954	0.0952973	0.649538
1.70778	1.04604	0.290947	1.38828	0.249914	0.0912832	0.642402
1.70889	1.04455	0.290798	1.38976	0.250508	0.0890531	0.635711
1.71	1.03652	0.291095	1.39066	0.250062	0.0884585	0.630211
1.71111	1.03444	0.290947	1.39021	0.251103	0.0883098	0.62471
1.71222	1.03444	0.28946	1.38857	0.250954	0.0926212	0.623075
1.71333	1.02969	0.290352	1.38872	0.254076	0.0988653	0.621737
1.71444	1.02805	0.290649	1.38798	0.261213	0.0988653	0.615046
1.71556	1.02642	0.290055	1.38932	0.262551	0.100501	0.61356
1.71667	1.02314	0.290501	1.38917	0.261956	0.0988653	0.614006
1.71778	1.01809	0.290798	1.38739	0.261361	0.100649	0.616087
1.71889	1.0166	0.291095	1.38025	0.2682	0.100947	0.622183
1.72	1.01779	0.292582	1.37951	0.272809	0.101095	0.62248
1.72111	1.01601	0.292285	1.37787	0.272065	0.101095	0.623669
1.72222	1.01482	0.294366	1.37891	0.271619	0.100352	0.627981
1.72333	1.01482	0.292582	1.37713	0.270281	0.0996087	0.632292
1.72444	1.01645	0.291541	1.36984	0.270727	0.0988653	0.632738
1.72556	1.01631	0.290798	1.36895	0.271173	0.0979733	0.632589
1.72667	1.0175	0.289609	1.3691	0.269389	0.09723	0.633927
1.72778	1.01586	0.289311	1.36865	0.271917	0.0975273	0.637347
1.72889	1.01541	0.289609	1.36806	0.271768	0.097676	0.642253
1.73	1.01616	0.293177	1.36702	0.270727	0.100352	0.641807
1.73111	1.01527	0.293325	1.36404	0.271025	0.100203	0.642996
1.73222	1.0166	0.290947	1.35839	0.264483	0.0997574	0.644334
1.73333	1.01601	0.289311	1.35825	0.263591	0.0997574	0.643591
1.73444	1.01363	0.289014	1.35958	0.260915	0.0993113	0.637496
1.73556	1.00843	0.288122	1.35825	0.253779	0.0978246	0.634373
1.73667	1.00649	0.289014	1.35156	0.250806	0.100352	0.634373
1.73778	1.00649	0.289609	1.34873	0.241886	0.0997574	0.632738
1.73889	1.00367	0.291095	1.34918	0.238169	0.0991627	0.632589
1.74	1.00605	0.289906	1.34353	0.241142	0.0975273	0.633035
1.74111	1.00679	0.291541	1.33818	0.235493	0.0945539	0.633481
1.74222	1.00813	0.290203	1.33862	0.232371	0.0897965	0.633035
1.74333	1.00649	0.291095	1.33847	0.230884	0.0889045	0.635563
1.74444	1.0007	0.291541	1.33803	0.23133	0.0893505	0.636752
1.74556	0.99802	0.290501	1.33699	0.230735	0.0918779	0.641361
1.74667	0.996087	0.283959	1.33803	0.231033	0.0921752	0.642253
1.74778	0.993708	0.279499	1.33773	0.230735	0.0900938	0.644483
1.74889	0.993857	0.273404	1.34264	0.232222	0.0889045	0.651025
1.75	0.995195	0.270727	1.34843	0.239358	0.0947026	0.652809
1.75111	0.997127	0.269389	1.34918	0.240994	0.100947	0.653106
1.75222	0.996681	0.261956	1.35096	0.242629	0.0997574	0.653106
1.75333	0.996681	0.260767	1.35691	0.247386	0.099014	0.651322
1.75444	0.995492	0.260321	1.35839	0.250806	0.098568	0.652065
1.75556	0.996384	0.256455	1.36672	0.253036	0.0991627	0.653403
1.75667	0.995789	0.250954	1.36969	0.260767	0.099906	0.654295
1.75778	0.996087	0.250657	1.37698	0.261064	0.09946	0.655039
1.75889	0.995938	0.249914	1.37921	0.264335	0.0991627	0.660688
1.76	0.995938	0.251103	1.37891	0.269092	0.0973786	0.664256
1.76111	0.991329	0.250211	1.37921	0.270876	0.0918779	0.663067
1.76222	0.985085	0.251698	1.37876	0.274147	0.0884585	0.662323
1.76333	0.984788	0.258537	1.37876	0.280242	0.085039	0.664256
1.76444	0.985085	0.261361	1.37326	0.281729	0.0780516	0.665445
1.76556	0.984788	0.259875	1.3694	0.287081	0.0784976	0.664851
1.76667	0.983896	0.259875	1.36791	0.291541	0.0798356	0.666486
1.76778	0.985234	0.267754	1.36167	0.29169	0.0731455	0.662918
1.76889	0.986126	0.271173	1.35735	0.291393	0.0680907	0.658607
1.77	0.985085	0.27043	1.35676	0.290649	0.0713614	0.653701
1.77111	0.986721	0.271025	1.34947	0.289014	0.0700234	0.653255
1.77222	0.979584	0.270876	1.34947	0.287081	0.0680907	0.644929
1.77333	0.974976	0.271173	1.34903	0.282324	0.0698747	0.641807
1.77444	0.975422	0.272214	1.34739	0.279648	0.0701721	0.636604
1.77556	0.974976	0.271322	1.34115	0.275931	0.0704694	0.631251
1.77667	0.97453	0.269389	1.33862	0.270876	0.0682394	0.624413
1.77778	0.973935	0.271025	1.34011	0.268051	0.0614006	0.623967
1.77889	0.967988	0.271471	1.33951	0.263443	0.0578325	0.624115
1.78	0.965758	0.271471	1.33714	0.262402	0.0596165	0.623521
1.78111	0.965609	0.270727	1.33714	0.260767	0.0588732	0.622629
1.78222	0.965609	0.265524	1.33877	0.259131	0.0599139	0.623372
1.78333	0.965758	0.260469	1.33684	0.260767	0.0594679	0.62248
1.78444	0.96665	0.260172	1.33699	0.260172	0.0591705	0.624561
1.78556	0.966056	0.257496	1.33788	0.261064	0.0602112	0.626345
1.78667	0.964718	0.250062	1.33714	0.262997	0.0667527	0.633333
1.78778	0.964718	0.248278	1.33669	0.268943	0.0685367	0.634968
1.78889	0.966204	0.241737	1.33669	0.271619	0.0701721	0.632887
1.79	0.963231	0.24025	1.33342	0.272363	0.0738888	0.639577
1.79111	0.957433	0.24025	1.32896	0.274444	0.0790923	0.644632
1.79222	0.957135	0.234749	1.32926	0.281134	0.0799843	0.643145
1.79333	0.955351	0.230289	1.32628	0.281432	0.0799843	0.644186
1.79444	0.954757	0.229843	1.319	0.28054	0.0786463	0.642996
1.79556	0.955351	0.229843	1.31811	0.280688	0.0798356	0.64151
1.79667	0.955203	0.232371	1.31825	0.282026	0.0795383	0.642848
1.79778	0.955649	0.23133	1.31171	0.281134	0.0795383	0.643294
1.79889	0.956689	0.231776	1.30919	0.282621	0.0792409	0.643442
1.8	0.955946	0.236385	1.30755	0.28054	0.0792409	0.64374
1.80111	0.954311	0.242332	1.30725	0.279499	0.0807276	0.642848
1.80222	0.955054	0.240845	1.3077	0.275485	0.0807276	0.643442
1.80333	0.955351	0.240399	1.30591	0.27266	0.080133	0.643442
1.80444	0.956243	0.236087	1.29803	0.271619	0.0792409	0.644037
1.80556	0.9555	0.231627	1.29625	0.271768	0.0786463	0.642253
1.80667	0.9555	0.229249	1.29759	0.274593	0.0777542	0.647308
1.80778	0.962785	0.229992	1.29803	0.28054	0.0776056	0.653255
1.80889	0.964866	0.229992	1.29239	0.281432	0.082809	0.655931
1.81	0.965609	0.231479	1.28882	0.281134	0.0889045	0.655931
1.81111	0.966204	0.227762	1.28778	0.28158	0.0893505	0.654741
1.81222	0.966204	0.220328	1.28688	0.28158	0.0886071	0.658904
1.81333	0.965015	0.220626	1.28733	0.280837	0.0908372	0.663661
1.81444	0.963825	0.220477	1.28703	0.281134	0.0902425	0.663215
1.81556	0.965015	0.218396	1.28911	0.282324	0.0908372	0.664702
1.81667	0.963231	0.212003	1.28837	0.278161	0.0911345	0.664405
1.81778	0.963528	0.210516	1.28867	0.273106	0.0906885	0.663215
1.81889	0.96442	0.209178	1.28852	0.271173	0.0889045	0.664405
1.82	0.965015	0.205015	1.28644	0.271619	0.0892018	0.664405
1.82111	0.964123	0.200555	1.28718	0.271619	0.0893505	0.665445
1.82222	0.964866	0.202785	1.28584	0.267903	0.0896478	0.663959
1.82333	0.966948	0.200704	1.28703	0.262402	0.0899452	0.664405
1.82444	0.9723	0.199366	1.28793	0.258388	0.0856337	0.661431
1.82556	0.975422	0.199217	1.28748	0.251698	0.0789436	0.654444
1.82667	0.976462	0.199366	1.28629	0.250657	0.0786463	0.652957
1.82778	0.977503	0.205759	1.2848	0.247832	0.0796869	0.64701
1.82889	0.970516	0.210516	1.27722	0.242034	0.0796869	0.639577
1.83	0.964866	0.212895	1.27573	0.241737	0.0792409	0.633481
1.83111	0.964569	0.206651	1.27752	0.239953	0.0798356	0.632441
1.83222	0.965015	0.201745	1.27767	0.23802	0.0862284	0.624413
1.83333	0.962933	0.200407	1.27544	0.231925	0.0896478	0.623075
1.83444	0.955649	0.201299	1.27469	0.231033	0.0900938	0.621291
1.83556	0.953865	0.200853	1.27915	0.229843	0.0896478	0.622331
1.83667	0.956243	0.199961	1.28733	0.229992	0.0966353	0.617276
1.83778	0.954905	0.199663	1.28436	0.231776	0.098568	0.612816
1.83889	0.953716	0.199366	1.27811	0.232668	0.0982707	0.61237
1.84	0.953865	0.203975	1.27648	0.238615	0.0988653	0.612816
1.84111	0.954311	0.210516	1.27722	0.241588	0.099906	0.612668
1.84222	0.961893	0.209624	1.27752	0.240994	0.099014	0.612668
1.84333	0.965907	0.208881	1.27603	0.244562	0.0979733	0.611478
1.84444	0.965015	0.208435	1.27752	0.250954	0.0973786	0.612519
1.84556	0.964271	0.207989	1.27737	0.2514	0.0906885	0.612519
1.84667	0.96338	0.209327	1.28049	0.252292	0.0893505	0.613262
1.84778	0.965758	0.204123	1.28659	0.254671	0.0884585	0.614898
1.84889	0.965015	0.199961	1.28897	0.261361	0.0847417	0.612965
1.85	0.956838	0.199961	1.2958	0.261361	0.0792409	0.613411
1.85111	0.957879	0.199515	1.29685	0.260321	0.080579	0.61356
1.85222	0.958176	0.199812	1.30294	0.261807	0.080133	0.614452
1.85333	0.955649	0.199366	1.30948	0.26151	0.0782003	0.614303
1.85444	0.948661	0.198771	1.30963	0.265078	0.0777542	0.614154
1.85556	0.944647	0.199961	1.3077	0.268943	0.0777542	0.613411
1.85667	0.94435	0.198028	1.3077	0.27043	0.0773082	0.619061
1.85778	0.94316	0.199515	1.30978	0.269984	0.0771596	0.621737
1.85889	0.936322	0.199515	1.308	0.277715	0.0722535	0.628724
1.86	0.935281	0.197136	1.30696	0.280837	0.0688341	0.632887
1.86111	0.934389	0.193122	1.30235	0.282918	0.067942	0.637942
1.86222	0.929037	0.190149	1.29774	0.289311	0.0673474	0.645078
1.86333	0.927104	0.191635	1.29729	0.290501	0.0689827	0.648348
1.86444	0.924874	0.191487	1.29328	0.290649	0.0707668	0.655187
1.86556	0.921455	0.190743	1.28882	0.291095	0.0685367	0.653998
1.86667	0.915805	0.190297	1.28748	0.290352	0.0691314	0.653701
1.86778	0.915062	0.191338	1.28644	0.287973	0.0706181	0.652957
1.86889	0.91521	0.190149	1.28109	0.289757	0.0689827	0.649984
1.87	0.9164	0.19	1.27648	0.290798	0.0688341	0.645078
1.87111	0.916251	0.189554	1.27692	0.291244	0.0682394	0.642848
1.87222	0.913872	0.189554	1.27796	0.290352	0.0686854	0.643145
1.87333	0.91521	0.189554	1.27603	0.288568	0.0694287	0.643145
1.87444	0.917441	0.190743	1.27603	0.282026	0.0692801	0.643888
1.87556	0.919671	0.198325	1.27707	0.278607	0.0683881	0.641956
1.87667	0.925469	0.199663	1.27648	0.276674	0.0721048	0.635563
1.87778	0.926361	0.200407	1.27291	0.273106	0.0786463	0.631995
1.87889	0.925766	0.200258	1.26696	0.270579	0.0792409	0.631846
1.88	0.924279	0.198623	1.26741	0.27043	0.0783489	0.630657
1.88111	0.921901	0.198028	1.26622	0.27266	0.0771596	0.632143
1.88222	0.916995	0.20115	1.26741	0.272809	0.0777542	0.633184
1.88333	0.915805	0.199961	1.26607	0.275039	0.0774569	0.633927
1.88444	0.914021	0.199812	1.25983	0.280688	0.0777542	0.63363
1.88556	0.906736	0.200258	1.2576	0.280986	0.0782003	0.632738
1.88667	0.904804	0.192825	1.2573	0.280242	0.0798356	0.632441
1.88778	0.897816	0.191635	1.2573	0.27935	0.0773082	0.631251
1.88889	0.895289	0.191189	1.25775	0.279499	0.0790923	0.631251
1.89	0.894991	0.190149	1.25641	0.279945	0.0735915	0.633333
1.89111	0.894545	0.190446	1.25789	0.280688	0.0685367	0.634522
1.89222	0.893951	0.184202	1.26369	0.281283	0.0682394	0.633035
1.89333	0.895586	0.178701	1.26845	0.28054	0.0677934	0.638834
1.89444	0.894843	0.179742	1.2689	0.28158	0.0596165	0.642996
1.89556	0.896627	0.17989	1.26919	0.281134	0.0575352	0.642253
1.89667	0.894694	0.175876	1.27514	0.280837	0.0599139	0.646416
1.89778	0.892613	0.171119	1.27782	0.279648	0.0581298	0.651917
1.89889	0.895586	0.17097	1.27901	0.280688	0.050845	0.652214
1.9	0.897073	0.170078	1.28659	0.282175	0.048615	0.652809
1.90111	0.900195	0.170524	1.28867	0.281134	0.0483176	0.655633
1.90222	0.90302	0.168443	1.28807	0.280688	0.047723	0.662918
1.90333	0.90525	0.170821	1.28807	0.28158	0.048615	0.656674
1.90444	0.905398	0.17097	1.28882	0.282324	0.0478716	0.654741
1.90556	0.907182	0.169781	1.28703	0.280837	0.0539671	0.654444
1.90667	0.913426	0.169929	1.27886	0.282175	0.0596165	0.653998
1.90778	0.915062	0.171416	1.27752	0.281283	0.0590219	0.653403
1.90889	0.914319	0.171267	1.27692	0.272512	0.0582785	0.652957
1.91	0.913872	0.17097	1.27707	0.269538	0.0596165	0.647754
1.91111	0.916103	0.170078	1.27678	0.270281	0.0655633	0.644186
1.91222	0.914764	0.168443	1.26979	0.271917	0.0677934	0.642253
1.91333	0.914913	0.167699	1.26815	0.272363	0.0688341	0.642253
1.91444	0.915508	0.169483	1.26652	0.271173	0.0680907	0.641807
1.91556	0.917738	0.170078	1.26607	0.266713	0.0686854	0.64255
1.91667	0.917143	0.170524	1.26458	0.261064	0.0669014	0.645078
1.91778	0.916251	0.170821	1.26012	0.261064	0.0688341	0.650876
1.91889	0.908818	0.170673	1.25849	0.260915	0.0688341	0.653998
1.92	0.906142	0.17097	1.25775	0.260767	0.067942	0.653403
1.92111	0.904655	0.175282	1.25641	0.256901	0.0677934	0.654295
1.92222	0.900046	0.179147	1.25195	0.250211	0.0660093	0.656228
1.92333	0.896924	0.180336	1.24778	0.250954	0.0596165	0.661431
1.92444	0.896924	0.180485	1.24764	0.251549	0.0584272	0.662918
1.92556	0.891423	0.180039	1.24749	0.252144	0.0551564	0.665297
1.92667	0.884436	0.181526	1.24972	0.251698	0.0569405	0.665891
1.92778	0.884882	0.179742	1.24793	0.251995	0.0588732	0.665297
1.92889	0.884733	0.18108	1.24734	0.251846	0.0539671	0.662918
1.93	0.885179	0.181526	1.24332	0.252144	0.0489123	0.659201
1.93111	0.886071	0.17989	1.23693	0.252738	0.0474256	0.654295
1.93222	0.884882	0.180188	1.23708	0.255266	0.0466823	0.652065
1.93333	0.891423	0.178106	1.23693	0.261213	0.049953	0.653255
1.93444	0.89514	0.170524	1.23649	0.260618	0.0498043	0.649835
1.93556	0.896181	0.167253	1.23768	0.261361	0.047723	0.644929
1.93667	0.896775	0.169483	1.23158	0.269092	0.0484663	0.642996
1.93778	0.894248	0.170078	1.22682	0.272065	0.049507	0.645672
1.93889	0.89514	0.165172	1.2292	0.270876	0.049061	0.651768
1.94	0.893802	0.159374	1.23515	0.271768	0.048615	0.654147
1.94111	0.894545	0.159225	1.23693	0.269389	0.0493583	0.653849
1.94222	0.895289	0.158036	1.23738	0.263889	0.0553051	0.653552
1.94333	0.895735	0.154319	1.23708	0.262699	0.0600625	0.653106
1.94444	0.890531	0.149413	1.23738	0.26151	0.0593192	0.653701
1.94556	0.884287	0.14867	1.23782	0.257199	0.0624413	0.653552
1.94667	0.885923	0.149413	1.23901	0.251995	0.0689827	0.652957
1.94778	0.885625	0.149562	1.23886	0.250062	0.0680907	0.653255
1.94889	0.886369	0.145102	1.23857	0.245305	0.0669014	0.64701
1.95	0.885923	0.139303	1.23768	0.240696	0.0676447	0.644037
1.95111	0.894248	0.139303	1.23574	0.240102	0.0695774	0.637942
1.95222	0.896329	0.139452	1.22831	0.240845	0.0746322	0.632292
1.95333	0.899006	0.139601	1.22712	0.240696	0.0796869	0.632589
1.95444	0.905398	0.135289	1.2237	0.241886	0.0790923	0.627981
1.95556	0.905547	0.129491	1.21656	0.240696	0.0796869	0.622183
1.95667	0.908966	0.129343	1.21716	0.239507	0.0793896	0.622629
1.95778	0.915359	0.129789	1.21255	0.240696	0.0796869	0.621291
1.95889	0.915508	0.129343	1.2075	0.241588	0.0798356	0.625007
1.96	0.915954	0.124288	1.20541	0.242034	0.081471	0.622926
1.96111	0.916103	0.119828	1.20779	0.245008	0.0796869	0.624115
1.96222	0.912832	0.11849	1.2069	0.250062	0.0779029	0.631103
1.96333	0.906142	0.119828	1.20556	0.251252	0.0776056	0.635117
1.96444	0.90748	0.125626	1.2017	0.25036	0.0802816	0.634671
1.96556	0.907628	0.128748	1.19679	0.250954	0.0793896	0.633779
1.96667	0.899006	0.129343	1.19634	0.251252	0.0770109	0.634225
1.96778	0.896181	0.130383	1.19753	0.256753	0.0774569	0.633035
1.96889	0.894397	0.133654	1.19768	0.259875	0.0765649	0.634225
1.97	0.886517	0.139898	1.19679	0.261807	0.0750782	0.6314
1.97111	0.883841	0.139452	1.19634	0.268943	0.0777542	0.631995
1.97222	0.883098	0.139303	1.19739	0.269835	0.0817683	0.633333
1.97333	0.876705	0.139155	1.19724	0.268497	0.0881611	0.633779
1.97444	0.874921	0.138114	1.19634	0.269984	0.0906885	0.632589
1.97556	0.873732	0.139452	1.19768	0.27043	0.0900938	0.625305
1.97667	0.868677	0.139601	1.19857	0.270727	0.0906885	0.623223
1.97778	0.863771	0.139749	1.1959	0.272065	0.0896478	0.624413
1.97889	0.864217	0.13856	1.19441	0.271173	0.0880124	0.624859
1.98	0.863919	0.140047	1.18951	0.272065	0.080133	0.623372
1.98111	0.864365	0.141236	1.18609	0.264483	0.0779029	0.623075
1.98222	0.865555	0.139155	1.18653	0.260767	0.0770109	0.621737
1.98333	0.866744	0.136776	1.18698	0.259726	0.0703208	0.622331
1.98444	0.86496	0.136925	1.18713	0.253036	0.0691314	0.618763
1.98556	0.865704	0.137519	1.18638	0.251252	0.0692801	0.613708
1.98667	0.873434	0.138857	1.18668	0.248576	0.0646713	0.611776
1.98778	0.875813	0.139006	1.18802	0.243075	0.0587245	0.613708
1.98889	0.874624	0.140047	1.18505	0.242183	0.0591705	0.61356
1.99	0.875218	0.138263	1.18475	0.241737	0.0591705	0.614303
1.99111	0.875664	0.137668	1.18624	0.24025	0.0594679	0.612519
1.99222	0.875962	0.134397	1.18757	0.239953	0.0597652	0.611032
1.99333	0.874772	0.129194	1.18817	0.24025	0.0587245	0.612222
1.99444	0.874624	0.128302	1.18326	0.242034	0.0582785	0.611776
1.99556	0.873583	0.129045	1.17702	0.245156	0.0591705	0.61133
1.99667	0.873434	0.128005	1.17627	0.250954	0.0553051	0.611924
1.99778	0.869569	0.120422	1.17419	0.251252	0.048169	0.612519
1.99889	0.866001	0.119233	1.16884	0.252144	0.0484663	0.612222
2	0.863919	0.119382	1.16661	0.251846	0.049507	0.614452
2.00111	0.863622	0.120571	1.16825	0.251252	0.047723	0.613114
2.00222	0.861541	0.11953	1.16512	0.256604	0.0489123	0.612816
2.00333	0.855297	0.121166	1.15873	0.26374	0.0505477	0.61237
2.00444	0.853959	0.11953	1.15606	0.260469	0.049507	0.612222
2.00556	0.852918	0.118787	1.15576	0.260767	0.0563458	0.608059
2.00667	0.853067	0.119382	1.15724	0.268051	0.0593192	0.604045
2.00778	0.854702	0.119233	1.15754	0.271173	0.0585758	0.604491
2.00889	0.854405	0.118638	1.1565	0.270727	0.0642253	0.60464
2.01	0.850688	0.11849	1.15962	0.269538	0.0694287	0.603748
2.01111	0.845187	0.119084	1.16616	0.267754	0.0691314	0.595719
2.01222	0.843849	0.120274	1.16676	0.261956	0.0704694	0.591854
2.01333	0.843254	0.122652	1.16706	0.261956	0.0765649	0.591557
2.01444	0.843552	0.119679	1.16721	0.260767	0.0782003	0.592746
2.01556	0.843849	0.112692	1.16483	0.253928	0.080133	0.595125
2.01667	0.843254	0.109124	1.1571	0.250508	0.081917	0.594679
2.01778	0.846079	0.110164	1.1562	0.250062	0.0875664	0.587245
2.01889	0.84489	0.108975	1.15531	0.240845	0.0902425	0.584123
2.02	0.846228	0.103028	1.15635	0.240102	0.0905398	0.583826
2.02111	0.842362	0.099014	1.1516	0.233857	0.0896478	0.585015
2.02222	0.83374	0.101095	1.14669	0.231925	0.0897965	0.592151
2.02333	0.834929	0.100501	1.1455	0.231479	0.0884585	0.594679
2.02444	0.835226	0.098568	1.14327	0.229992	0.0918779	0.594381
2.02556	0.834037	0.0991627	1.13747	0.22241	0.0969326	0.59453
2.02667	0.833888	0.099906	1.13628	0.223153	0.0979733	0.593638
2.02778	0.830766	0.100352	1.13257	0.232073	0.0997574	0.593489
2.02889	0.826752	0.101095	1.12558	0.231479	0.100798	0.591854
2.03	0.824076	0.106745	1.12439	0.230438	0.0997574	0.593489
2.03111	0.818873	0.109867	1.12483	0.233709	0.100649	0.594084
2.03222	0.81471	0.110313	1.12558	0.239656	0.100798	0.593787
2.03333	0.815304	0.11284	1.12543	0.245602	0.0991627	0.595422
2.03444	0.813818	0.119233	1.12617	0.250806	0.100203	0.594679
2.03556	0.805641	0.119084	1.12602	0.252441	0.0988653	0.593935
2.03667	0.805344	0.11849	1.12558	0.258685	0.099906	0.593043
2.03778	0.804303	0.117895	1.12543	0.261956	0.0984193	0.594976
2.03889	0.804006	0.11626	1.12573	0.262105	0.0996087	0.594233
2.04	0.803857	0.110462	1.12617	0.261807	0.098568	0.592895
2.04111	0.8046	0.108826	1.12543	0.261807	0.0996087	0.584123
2.04222	0.795977	0.108083	1.12513	0.262699	0.0988653	0.582785
2.04333	0.793153	0.109272	1.12602	0.261956	0.0933646	0.58338
2.04444	0.793004	0.108678	1.12588	0.262105	0.0874178	0.583082
2.04556	0.794045	0.10838	1.12647	0.254225	0.0897965	0.584866
2.04667	0.793153	0.108826	1.12632	0.252292	0.0900938	0.585312
2.04778	0.792855	0.10957	1.12543	0.251252	0.0884585	0.584718
2.04889	0.793599	0.103028	1.12424	0.2514	0.0808763	0.583231
2.05	0.793599	0.0996087	1.12647	0.251252	0.0789436	0.585461
2.05111	0.793153	0.100649	1.12796	0.245305	0.0776056	0.591557
2.05222	0.793599	0.0997574	1.12588	0.241886	0.0776056	0.593787
2.05333	0.795531	0.0936619	1.12721	0.240994	0.0790923	0.594976
2.05444	0.80237	0.0897965	1.12573	0.24144	0.0786463	0.594679
2.05556	0.804303	0.0912832	1.12483	0.240994	0.0719561	0.593489
2.05667	0.803262	0.0884585	1.12394	0.239656	0.0688341	0.59453
2.05778	0.80579	0.0886071	1.1226	0.23921	0.0694287	0.593935
2.05889	0.813074	0.0887558	1.11636	0.240548	0.0688341	0.593489
2.06	0.814264	0.0917292	1.11562	0.240399	0.0683881	0.595422
2.06111	0.814412	0.097676	1.11814	0.238912	0.066158	0.59453
2.06222	0.814264	0.0993113	1.11725	0.24025	0.0663067	0.590367
2.06333	0.814115	0.103474	1.11517	0.241142	0.0683881	0.592003
2.06444	0.814264	0.109867	1.11428	0.241737	0.0704694	0.594233
2.06556	0.81129	0.115814	1.1116	0.242034	0.0759702	0.593638
2.06667	0.8046	0.119679	1.10536	0.239507	0.0787949	0.598247
2.06778	0.804749	0.128005	1.1061	0.240548	0.0787949	0.602558
2.06889	0.80356	0.128451	1.10685	0.242183	0.0782003	0.603302
2.07	0.800884	0.131424	1.1067	0.249319	0.0768622	0.602856
2.07111	0.794937	0.139452	1.1061	0.252144	0.0773082	0.604937
2.07222	0.795234	0.139452	1.10655	0.251252	0.0790923	0.60568
2.07333	0.794193	0.134695	1.10179	0.250954	0.0779029	0.603896
2.07444	0.793747	0.129789	1.09674	0.2514	0.081025	0.601666
2.07556	0.79791	0.128748	1.0951	0.252292	0.0798356	0.602707
2.07667	0.803411	0.127856	1.09361	0.250806	0.0786463	0.602558
2.07778	0.80237	0.121612	1.09168	0.243372	0.0777542	0.604342
2.07889	0.802668	0.122206	1.08692	0.240102	0.0777542	0.604194
2.08	0.80356	0.12072	1.08692	0.239804	0.0787949	0.603599
2.08111	0.803857	0.113138	1.0838	0.235939	0.0807276	0.602707
2.08222	0.804303	0.111056	1.07904	0.232222	0.0798356	0.602409
2.08333	0.799545	0.111205	1.07756	0.233411	0.0795383	0.603748
2.08444	0.795234	0.110908	1.07786	0.230438	0.0784976	0.601666
2.08556	0.794639	0.10392	1.07577	0.231776	0.0768622	0.604045
2.08667	0.794937	0.0997574	1.07652	0.233263	0.0780516	0.602409
2.08778	0.787949	0.0978246	1.07681	0.229843	0.0831063	0.604194
2.08889	0.785422	0.0988653	1.07815	0.222707	0.0890531	0.604194
2.09	0.784084	0.0996087	1.0789	0.22241	0.0894991	0.608654
2.09111	0.780516	0.0993113	1.07756	0.219882	0.0900938	0.612519
2.09222	0.77442	0.09946	1.07607	0.219585	0.0890531	0.611478
2.09333	0.77219	0.09946	1.07934	0.22018	0.0948512	0.611924
2.09444	0.773082	0.0991627	1.08633	0.220774	0.0996087	0.612668
2.09556	0.773082	0.0991627	1.08692	0.22018	0.0993113	0.611924
2.09667	0.766689	0.0997574	1.08588	0.222261	0.0936619	0.612668
2.09778	0.762973	0.100352	1.08633	0.227465	0.0909858	0.612965
2.09889	0.764608	0.100947	1.08663	0.229843	0.0903912	0.612965
2.1	0.763121	0.102433	1.08514	0.2291	0.0903912	0.61237
2.10111	0.764311	0.10838	1.08469	0.23356	0.0902425	0.613114
2.10222	0.764311	0.109124	1.08692	0.240548	0.0884585	0.612668
2.10333	0.763716	0.110313	1.08737	0.244562	0.0817683	0.613708
2.10444	0.764459	0.110016	1.08752	0.2514	0.0780516	0.613262
2.10556	0.765203	0.10957	1.08796	0.256158	0.0789436	0.61356
2.10667	0.762973	0.108083	1.08796	0.260469	0.0738888	0.613114
2.10778	0.769366	0.10838	1.08886	0.263443	0.0689827	0.611181
2.10889	0.773231	0.109124	1.08767	0.270876	0.0673474	0.612519
2.11	0.773826	0.110462	1.08648	0.271471	0.0649686	0.613262
2.11111	0.774569	0.108975	1.08573	0.271025	0.0594679	0.614303
2.11222	0.772934	0.107637	1.08648	0.271322	0.0590219	0.613708
2.11333	0.768028	0.108529	1.08707	0.272065	0.0581298	0.617276
2.11444	0.764162	0.109272	1.08588	0.271322	0.0584272	0.624115
2.11556	0.764162	0.110313	1.08767	0.272065	0.0602112	0.62248
2.11667	0.764608	0.110313	1.08692	0.271768	0.0646713	0.623075
2.11778	0.761932	0.109867	1.08573	0.269687	0.0700234	0.628873
2.11889	0.755837	0.108232	1.08529	0.270876	0.0703208	0.633481
2.12	0.755242	0.10615	1.08588	0.272214	0.0732941	0.631846
2.12111	0.753161	0.0988653	1.08603	0.271619	0.0786463	0.632441
2.12222	0.753607	0.100203	1.08588	0.272512	0.0789436	0.632738
2.12333	0.752566	0.0996087	1.08618	0.272958	0.0834037	0.64032
2.12444	0.746322	0.0926212	1.08529	0.271173	0.0912832	0.644929
2.12556	0.744686	0.0899452	1.08588	0.270876	0.0889045	0.644929
2.12667	0.746322	0.0889045	1.09153	0.269984	0.0892018	0.642699
2.12778	0.745876	0.0825117	1.0957	0.270133	0.0902425	0.642699
2.12889	0.752715	0.0790923	1.0954	0.271322	0.0909858	0.641658
2.13	0.754945	0.0784976	1.0948	0.27266	0.0897965	0.642253
2.13111	0.753904	0.0771596	1.10149	0.271768	0.0941079	0.644483
2.13222	0.755688	0.0701721	1.10536	0.2682	0.100352	0.646118
2.13333	0.755093	0.0677934	1.10566	0.261956	0.09946	0.64374
2.13444	0.754796	0.0683881	1.10952	0.261361	0.100501	0.638536
2.13556	0.752566	0.0701721	1.11383	0.259429	0.103325	0.633927
2.13667	0.753755	0.0688341	1.11591	0.259577	0.110462	0.631549
2.13778	0.755539	0.0683881	1.11725	0.260321	0.111502	0.62471
2.13889	0.754796	0.0765649	1.11948	0.261064	0.111056	0.622183
2.14	0.755985	0.0784976	1.12365	0.262253	0.109272	0.619061
2.14111	0.756134	0.0811736	1.12766	0.261659	0.108826	0.613857
2.14222	0.751228	0.0871204	1.12706	0.260915	0.108975	0.613114
2.14333	0.744984	0.0900938	1.12632	0.260321	0.110164	0.613262
2.14444	0.7432	0.097676	1.12052	0.26151	0.110462	0.612222
2.14556	0.743051	0.100352	1.11755	0.262402	0.110462	0.61133
2.14667	0.741416	0.099014	1.11636	0.263591	0.111056	0.612668
2.14778	0.73428	0.09946	1.1125	0.261807	0.109718	0.614303
2.14889	0.733685	0.107488	1.10714	0.263145	0.103177	0.612965
2.15	0.73309	0.109272	1.10551	0.260321	0.0993113	0.612222
2.15111	0.734874	0.110164	1.09941	0.261807	0.100203	0.612519
2.15222	0.735766	0.11061	1.0951	0.261659	0.09946	0.613857
2.15333	0.733685	0.110759	1.0954	0.262253	0.099906	0.613262
2.15444	0.732049	0.110759	1.0957	0.261064	0.09946	0.613708
2.15556	0.732644	0.111948	1.09495	0.261361	0.099906	0.615641
2.15667	0.732942	0.118044	1.09614	0.259577	0.100055	0.622183
2.15778	0.735023	0.118341	1.09822	0.261361	0.100203	0.623818
2.15889	0.734874	0.120274	1.09763	0.261807	0.0997574	0.626791
2.16	0.729076	0.120422	1.09674	0.261659	0.0979733	0.625305
2.16111	0.72417	0.117449	1.09986	0.260023	0.0935132	0.623669
2.16222	0.724467	0.109867	1.10566	0.254968	0.0914318	0.623075
2.16333	0.724467	0.108826	1.10699	0.251995	0.0911345	0.623223
2.16444	0.725359	0.108826	1.10714	0.250806	0.0889045	0.623818
2.16556	0.720751	0.108975	1.1064	0.252441	0.0887558	0.623669
2.16667	0.714506	0.10838	1.10581	0.251846	0.0887558	0.624115
2.16778	0.714804	0.111651	1.10759	0.2514	0.0896478	0.624264
2.16889	0.713614	0.116557	1.11309	0.251252	0.0796869	0.623818
2.17	0.713912	0.119084	1.11547	0.251103	0.0784976	0.621588
2.17111	0.713317	0.11849	1.11666	0.251698	0.0811736	0.622183
2.17222	0.715844	0.119828	1.11116	0.252738	0.0802816	0.620845
2.17333	0.722386	0.119976	1.10789	0.256753	0.080133	0.614303
2.17444	0.722535	0.118638	1.10595	0.261807	0.0795383	0.610586
2.17556	0.723129	0.117746	1.1061	0.262105	0.0786463	0.61356
2.17667	0.7264	0.11849	1.10625	0.260915	0.0787949	0.613114
2.17778	0.732495	0.118341	1.10804	0.261807	0.0782003	0.606721
2.17889	0.734726	0.118341	1.10774	0.262253	0.0798356	0.604045
2.18	0.734428	0.120274	1.10625	0.260618	0.0792409	0.603599
2.18111	0.733982	0.117449	1.10581	0.260618	0.0792409	0.604045
2.18222	0.734874	0.119679	1.10699	0.264037	0.0798356	0.603896
2.18333	0.733685	0.118787	1.10685	0.2682	0.082363	0.603004
2.18444	0.73309	0.113138	1.10581	0.262551	0.0887558	0.603896
2.18556	0.731752	0.109718	1.10551	0.260023	0.0899452	0.604045
2.18667	0.732793	0.10957	1.10016	0.261659	0.0900938	0.602409
2.18778	0.732942	0.104812	1.09599	0.261213	0.0960406	0.603896
2.18889	0.735915	0.0993113	1.09213	0.260023	0.0991627	0.604491
2.19	0.734577	0.0991627	1.08648	0.254374	0.097676	0.60464
2.19111	0.727887	0.100203	1.08648	0.250508	0.0997574	0.606424
2.19222	0.723278	0.0960406	1.08127	0.249765	0.09946	0.603896
2.19333	0.72417	0.0906885	1.07696	0.246197	0.09946	0.603748
2.19444	0.723873	0.0906885	1.07711	0.240696	0.0988653	0.60464
2.19556	0.723129	0.0905398	1.07696	0.239507	0.100203	0.598693
2.19667	0.71971	0.0892018	1.07696	0.239358	0.0996087	0.593192
2.19778	0.714209	0.0807276	1.07681	0.235195	0.099014	0.593341
2.19889	0.714804	0.0787949	1.07681	0.232073	0.0996087	0.593192
2.2	0.713317	0.0768622	1.07548	0.231479	0.107042	0.590219
2.20111	0.713317	0.0692801	1.07637	0.230289	0.11061	0.585461
2.20222	0.712722	0.0676447	1.07696	0.233114	0.110016	0.581744
2.20333	0.713763	0.066604	1.07711	0.24025	0.110462	0.5755
2.20444	0.712871	0.0621439	1.07622	0.24025	0.115962	0.574757
2.20556	0.713912	0.0605086	1.07548	0.240994	0.119976	0.565242
2.20667	0.714358	0.0593192	1.07161	0.239804	0.119382	0.563161
2.20778	0.712574	0.0579812	1.06641	0.239804	0.119233	0.557065
2.20889	0.705438	0.0505477	1.06403	0.240102	0.119084	0.553795
2.21	0.703802	0.0483176	1.05808	0.242034	0.119679	0.554984
2.21111	0.70291	0.048615	1.05541	0.246197	0.119679	0.554389
2.21222	0.697112	0.0533724	1.04812	0.242332	0.118192	0.553795
2.21333	0.692652	0.0590219	1.04589	0.242926	0.111948	0.552903
2.21444	0.692652	0.0587245	1.03935	0.240845	0.109272	0.554092
2.21556	0.692949	0.0572378	1.03623	0.242034	0.108975	0.553051
2.21667	0.692206	0.0618466	1.03534	0.240845	0.104069	0.553497
2.21778	0.693395	0.0671987	1.02731	0.24144	0.100055	0.552754
2.21889	0.690571	0.0695774	1.02463	0.23802	0.099906	0.552605
[truncated: 20,502 more rows]

## Sheet: FigureS2c
raw data		main		sub		main+sub
15.2	2.956	15.2	2.25341	15.2	0.0556696	15.2	2.30908
15.201	2.96748	15.22	2.40982	15.22	0.0623795	15.22	2.4722
15.202	2.97296	15.24	2.58302	15.24	0.0703775	15.24	2.6534
15.203	2.98044	15.26	2.7755	15.26	0.0800148	15.26	2.85552
15.204	2.99292	15.28	2.99023	15.28	0.0917709	15.28	3.082
15.206	2.99988	15.3	3.23075	15.3	0.106314	15.3	3.33706
15.207	3.01236	15.32	3.50133	15.32	0.124596	15.32	3.62593
15.208	3.02384	15.34	3.80717	15.34	0.148012	15.34	3.95519
15.209	3.03132	15.36	4.15464	15.36	0.178671	15.36	4.33331
15.21	3.0468	15.38	4.55159	15.38	0.219879	15.38	4.77147
15.211	3.05828	15.4	5.00779	15.4	0.277052	15.4	5.28484
15.212	3.06776	15.42	5.53556	15.42	0.359539	15.42	5.8951
15.213	3.08024	15.44	6.15051	15.44	0.484577	15.44	6.63509
15.214	3.09072	15.46	6.87274	15.46	0.686633	15.46	7.55937
15.216	3.10468	15.48	7.72839	15.48	1.04218	15.48	8.77058
15.217	3.11416	15.5	8.75198	15.5	1.74496	15.5	10.4969
15.218	3.12964	15.52	9.9897	15.52	3.36649	15.52	13.3562
15.219	3.14212	15.54	11.5045	15.54	7.60884	15.54	19.1133
15.22	3.1536	15.56	13.3836	15.56	13.12	15.56	26.5036
15.221	3.17108	15.58	15.7503	15.58	7.60884	15.58	23.3592
15.222	3.18356	15.6	18.7831	15.6	3.36649	15.6	22.1496
15.223	3.19404	15.62	22.7458	15.62	1.74496	15.62	24.4908
15.224	3.20952	15.64	28.0384	15.64	1.04218	15.64	29.0806
15.226	3.22548	15.66	35.2822	15.66	0.686633	15.66	35.9688
15.227	3.23796	15.68	45.4612	15.68	0.484577	15.68	45.9458
15.228	3.25644	15.7	60.1433	15.7	0.359539	15.7	60.5029
15.229	3.27292	15.72	81.743	15.72	0.277052	15.72	82.0201
15.23	3.2884	15.74	113.426	15.74	0.219879	15.74	113.646
15.231	3.30288	15.76	156.851	15.76	0.178671	15.76	157.03
15.232	3.31936	15.78	203.625	15.78	0.148012	15.78	203.773
15.233	3.33384	15.8	226.1	15.8	0.124596	15.8	226.225
15.234	3.34932	15.82	203.625	15.82	0.106314	15.82	203.731
15.236	3.36428	15.84	156.851	15.84	0.0917709	15.84	156.943
15.237	3.37576	15.86	113.426	15.86	0.0800148	15.86	113.506
15.238	3.38924	15.88	81.743	15.88	0.0703775	15.88	81.8134
15.239	3.40472	15.9	60.1433	15.9	0.0623795	15.9	60.2057
15.24	3.4142	15.92	45.4612	15.92	0.0556696	15.92	45.5169
15.241	3.42968	15.94	35.2822	15.94	0.0499856	15.94	35.3322
15.242	3.44416	15.96	28.0384	15.96	0.0451287	15.96	28.0835
15.243	3.45364	15.98	22.7458	15.98	0.0409462	15.98	22.7867
15.244	3.46912	16	18.7831	16	0.0373187	16	18.8204
15.246	3.48108	16.02	15.7503	16.02	0.0341525	16.02	15.7845
15.247	3.49356	16.04	13.3836	16.04	0.0313724	16.04	13.4149
15.248	3.50804	16.06	11.5045	16.06	0.0289182	16.06	11.5334
15.249	3.52052	16.08	9.9897	16.08	0.0267409	16.08	10.0164
15.25	3.528	16.1	8.75198	16.1	0.0248005	16.1	8.77678
15.251	3.54248	16.12	7.72839	16.12	0.0230637	16.12	7.75146
15.252	3.56196	16.14	6.87274	16.14	0.0215031	16.14	6.89424
15.253	3.57144	16.16	6.15051	16.16	0.0200956	16.16	6.1706
15.254	3.58392	16.18	5.53556	16.18	0.0188219	16.18	5.55438
15.256	3.59388	16.2	5.00779	16.2	0.0176654	16.2	5.02546
15.257	3.60436
15.258	3.61884
15.259	3.62832
15.26	3.6438
15.261	3.65528
15.262	3.66576
15.263	3.68324
15.264	3.69172
15.266	3.70268
15.267	3.72216
15.268	3.73664
15.269	3.75212
15.27	3.7696
15.271	3.78808
15.272	3.80956
15.273	3.83004
15.274	3.84552
15.276	3.86148
15.277	3.87696
15.278	3.89744
15.279	3.91992
15.28	3.9384
15.281	3.96088
15.282	3.98236
15.283	4.00784
15.284	4.03332
15.286	4.05628
15.287	4.08476
15.288	4.11424
15.289	4.13872
15.29	4.1692
15.291	4.19468
15.292	4.22416
15.293	4.25164
15.294	4.27712
15.296	4.29908
15.297	4.32356
15.298	4.34904
15.299	4.37652
15.3	4.4
15.301	4.42448
15.302	4.44896
15.303	4.47544
15.304	4.50692
15.306	4.53288
15.307	4.55936
15.308	4.58784
15.309	4.61432
15.31	4.6428
15.311	4.67628
15.312	4.70276
15.313	4.72924
15.314	4.75672
15.316	4.78168
15.317	4.80616
15.318	4.82864
15.319	4.85212
15.32	4.8736
15.321	4.89508
15.322	4.91756
15.323	4.94004
15.324	4.96352
15.326	4.98348
15.327	4.99996
15.328	5.02244
15.329	5.04192
15.33	5.0594
15.331	5.07388
15.332	5.09036
15.333	5.10784
15.334	5.12132
15.336	5.13528
15.337	5.15176
15.338	5.17024
15.339	5.18672
15.34	5.2012
15.341	5.21768
15.342	5.23516
15.343	5.25164
15.344	5.27012
15.346	5.28508
15.347	5.30256
15.348	5.31904
15.349	5.33252
15.35	5.341
15.351	5.35548
15.352	5.37096
15.353	5.38344
15.354	5.39192
15.356	5.39888
15.357	5.40936
15.358	5.41884
15.359	5.42932
15.36	5.4378
15.361	5.44228
15.362	5.45676
15.363	5.46824
15.364	5.47472
15.366	5.48368
15.367	5.48816
15.368	5.49864
15.369	5.50812
15.37	5.5196
15.371	5.52908
15.372	5.53356
15.373	5.54504
15.374	5.55552
15.376	5.55948
15.377	5.56796
15.378	5.57444
15.379	5.58492
15.38	5.5924
15.381	5.60188
15.382	5.61036
15.383	5.62084
15.384	5.63132
15.386	5.64328
15.387	5.65476
15.388	5.66824
15.389	5.68272
15.39	5.6992
15.391	5.72268
15.392	5.74416
15.393	5.76364
15.394	5.78612
15.396	5.80708
15.397	5.82956
15.398	5.85104
15.399	5.87852
15.4	5.904
15.401	5.93148
15.402	5.96096
15.403	5.98444
15.404	6.01192
15.406	6.03888
15.407	6.06736
15.408	6.09984
15.409	6.12732
15.41	6.1598
15.411	6.18528
15.412	6.21976
15.413	6.25124
15.414	6.27772
15.416	6.31168
15.417	6.34016
15.418	6.36964
15.419	6.40412
15.42	6.4356
15.421	6.46208
15.422	6.49456
15.423	6.52904
15.424	6.57052
15.426	6.60748
15.427	6.64496
15.428	6.68844
15.429	6.72692
15.43	6.7704
15.431	6.80888
15.432	6.85136
15.433	6.89684
15.434	6.94332
15.436	6.98428
15.437	7.02676
15.438	7.07324
15.439	7.11972
15.44	7.1672
15.441	7.21568
15.442	7.26116
15.443	7.31164
15.444	7.35812
15.446	7.40608
15.447	7.45756
15.448	7.50504
15.449	7.55552
15.45	7.604
15.451	7.65848
15.452	7.71596
15.453	7.77444
15.454	7.83492
15.456	7.89188
15.457	7.95136
15.458	8.01684
15.459	8.08032
15.46	8.1478
15.461	8.21928
15.462	8.29076
15.463	8.36324
15.464	8.43572
15.466	8.51368
15.467	8.59516
15.468	8.68264
15.469	8.76712
15.47	8.8586
15.471	8.95708
15.472	9.05556
15.473	9.15904
15.474	9.26352
15.476	9.36848
15.477	9.47696
15.478	9.58444
15.479	9.68392
15.48	9.8054
15.481	9.92788
15.482	10.0534
15.483	10.1878
15.484	10.3303
15.486	10.4713
15.487	10.6178
15.488	10.7712
15.489	10.9307
15.49	11.0912
15.491	11.2577
15.492	11.4262
15.493	11.6136
15.494	11.8021
15.496	11.9921
15.497	12.1946
15.498	12.394
15.499	12.6045
15.5	12.826
15.501	13.0505
15.502	13.276
15.503	13.5134
15.504	13.7489
15.506	13.9889
15.507	14.2374
15.508	14.4918
15.509	14.7543
15.51	15.0148
15.511	15.2823
15.512	15.5488
15.513	15.8222
15.514	16.0937
15.516	16.3787
15.517	16.6622
15.518	16.9476
15.519	17.2331
15.52	17.5176
15.521	17.8021
15.522	18.1016
15.523	18.389
15.524	18.6795
15.526	18.9755
15.527	19.268
15.528	19.5654
15.529	19.8549
15.53	20.1534
15.531	20.4429
15.532	20.7274
15.533	21.0098
15.534	21.2983
15.536	21.5793
15.537	21.8638
15.538	22.1352
15.539	22.4007
15.54	22.6652
15.541	22.9257
15.542	23.1842
15.543	23.4226
15.544	23.6611
15.546	23.8841
15.547	24.1136
15.548	24.324
15.549	24.5265
15.55	24.726
15.551	24.9135
15.552	25.096
15.553	25.2634
15.554	25.4239
15.556	25.5759
15.557	25.7204
15.558	25.8448
15.559	25.9673
15.56	26.0788
15.561	26.1713
15.562	26.2528
15.563	26.3292
15.564	26.3937
15.566	26.4527
15.567	26.4892
15.568	26.5246
15.569	26.5451
15.57	26.5606
15.571	26.5621
15.572	26.5546
15.573	26.535
15.574	26.5065
15.576	26.4675
15.577	26.429
15.578	26.3794
15.579	26.3189
15.58	26.2454
15.581	26.1739
15.582	26.0994
15.583	26.0138
15.584	25.9203
15.586	25.8233
15.587	25.7258
15.588	25.6162
15.589	25.4967
15.59	25.3762
15.591	25.2517
15.592	25.1262
15.593	24.9986
15.594	24.8691
15.596	24.7281
15.597	24.5796
15.598	24.434
15.599	24.2915
15.6	24.147
15.601	24.0035
15.602	23.858
15.603	23.7124
15.604	23.5689
15.606	23.4209
15.607	23.2764
15.608	23.1388
15.609	23.0063
15.61	22.8658
15.611	22.7343
15.612	22.6088
15.613	22.4872
15.614	22.3737
15.616	22.2507
15.617	22.1452
15.618	22.0456
15.619	21.9431
15.62	21.8516
15.621	21.7651
15.622	21.6776
15.623	21.599
15.624	21.5255
15.626	21.4575
15.627	21.402
15.628	21.3484
15.629	21.3049
15.63	21.2684
15.631	21.2379
15.632	21.2194
15.633	21.2108
15.634	21.2103
15.636	21.2143
15.637	21.2338
15.638	21.2632
15.639	21.2957
15.64	21.3382
15.641	21.3917
15.642	21.4562
15.643	21.5316
15.644	21.6161
15.646	21.7131
15.647	21.8186
15.648	21.927
15.649	22.0625
15.65	22.201
15.651	22.3515
15.652	22.51
15.653	22.6854
15.654	22.8789
15.656	23.0839
15.657	23.2954
15.658	23.5238
15.659	23.7713
15.66	24.0298
15.661	24.3073
15.662	24.6018
15.663	24.9002
15.664	25.2227
15.666	25.5687
15.667	25.9252
15.668	26.3126
15.669	26.7091
15.67	27.1226
15.671	27.5571
15.672	28.0196
15.673	28.498
15.674	29.0005
15.676	29.5305
15.677	30.085
15.678	30.6704
15.679	31.2799
15.68	31.9184
15.681	32.5919
15.682	33.2884
15.683	34.0018
15.684	34.7643
15.686	35.5623
15.687	36.3778
15.688	37.2102
15.689	38.1057
15.69	39.0422
15.691	40.0177
15.692	41.0252
15.693	42.0756
15.694	43.1821
15.696	44.3111
15.697	45.4916
15.698	46.704
15.699	47.9755
15.7	49.282
15.701	50.6445
15.702	52.037
15.703	53.4934
15.704	54.9739
15.706	56.5259
15.707	58.1284
15.708	59.7508
15.709	61.4373
15.71	63.1888
15.711	64.9533
15.712	66.7748
15.713	68.6582
15.714	70.5787
15.716	72.5897
15.717	74.5972
15.718	76.6696
15.719	78.7981
15.72	80.9576
15.721	83.1701
15.722	85.4516
15.723	87.751
15.724	90.0975
15.726	92.4705
15.727	94.868
15.728	97.3684
15.729	99.8789
15.73	102.402
15.731	104.988
15.732	107.576
15.733	110.181
15.734	112.848
15.736	115.514
15.737	118.206
15.738	120.898
15.739	123.606
15.74	126.354
15.741	129.133
15.742	131.87
15.743	134.647
15.744	137.437
15.746	140.18
15.747	142.954
15.748	145.71
15.749	148.446
15.75	151.157
15.751	153.869
15.752	156.544
15.753	159.225
15.754	161.842
15.756	164.449
15.757	167.01
15.758	169.516
15.759	172.014
15.76	174.462
15.761	176.829
15.762	179.173
15.763	181.463
15.764	183.695
15.766	185.926
15.767	188.066
15.768	190.14
15.769	192.177
15.77	194.136
15.771	196.004
15.772	197.879
15.773	199.66
15.774	201.305
15.776	202.91
15.777	204.481
15.778	205.967
15.779	207.408
15.78	208.747
15.781	210.006
15.782	211.156
15.783	212.258
15.784	213.284
15.786	214.208
15.787	215.035
15.788	215.772
15.789	216.41
15.79	216.944
15.791	217.405
15.792	217.783
15.793	218.064
15.794	218.255
15.796	218.317
15.797	218.292
15.798	218.162
15.799	217.956
15.8	217.674
15.801	217.286
15.802	216.807
15.803	216.196
15.804	215.544
15.806	214.799
15.807	213.935
15.808	213.021
15.809	211.986
15.81	210.889
15.811	209.677
15.812	208.39
15.813	207.087
15.814	205.689
15.816	204.165
15.817	202.61
15.818	200.996
15.819	199.316
15.82	197.575
15.821	195.791
15.822	193.919
15.823	191.998
15.824	190.024
15.826	188.014
15.827	185.974
15.828	183.874
15.829	181.727
15.83	179.554
15.831	177.334
15.832	175.111
15.833	172.872
15.834	170.577
15.836	168.303
15.837	165.981
15.838	163.636
15.839	161.316
15.84	158.975
15.841	156.615
15.842	154.262
15.843	151.926
15.844	149.56
15.846	147.252
15.847	144.915
15.848	142.604
15.849	140.297
15.85	137.984
15.851	135.697
15.852	133.452
15.853	131.176
15.854	128.95
15.856	126.748
15.857	124.544
15.858	122.391
15.859	120.254
15.86	118.162
15.861	116.084
15.862	114.019
15.863	111.986
15.864	109.988
15.866	107.998
15.867	106.064
15.868	104.15
15.869	102.259
15.87	100.401
15.871	98.5781
15.872	96.7636
15.873	95.025
15.874	93.2925
15.876	91.5945
15.877	89.943
15.878	88.3074
15.879	86.6949
15.88	85.1314
15.881	83.5879
15.882	82.0734
15.883	80.6008
15.884	79.1263
15.886	77.7143
15.887	76.3248
15.888	74.9592
15.889	73.6237
15.89	72.3072
15.891	71.0257
15.892	69.7762
15.893	68.5316
15.894	67.3361
15.896	66.1641
15.897	64.9846
15.898	63.866
15.899	62.7755
15.9	61.675
15.901	60.6145
15.902	59.582
15.903	58.5484
15.904	57.5439
15.906	56.5639
15.907	55.6034
15.908	54.6668
15.909	53.7433
15.91	52.8448
15.911	51.9663
15.912	51.1018
15.913	50.2452
15.914	49.4277
15.916	48.6027
15.917	47.8072
15.918	47.0216
15.919	46.2531
15.92	45.5076
15.921	44.7751
15.922	44.0506
15.923	43.346
15.924	42.6595
15.926	41.9895
15.927	41.348
15.928	40.6994
15.929	40.0669
15.93	39.4714
15.931	38.8809
15.932	38.2934
15.933	37.7408
15.934	37.1783
15.936	36.6433
15.937	36.1518
15.938	35.6552
15.939	35.1547
15.94	34.6582
15.941	34.1697
15.942	33.6992
15.943	33.2316
15.944	32.7641
15.946	32.3051
15.947	31.8606
15.948	31.415
15.949	30.9835
15.95	30.552
15.951	30.1345
15.952	29.726
15.953	29.3264
15.954	28.9339
15.956	28.5389
15.957	28.1554
15.958	27.7828
15.959	27.4213
15.96	27.0598
15.961	26.7113
15.962	26.3758
15.963	26.0512
15.964	25.7317
15.966	25.4047
15.967	25.0822
15.968	24.7756
15.969	24.4781
15.97	24.1896
15.971	23.9021
15.972	23.6176
15.973	23.348
15.974	23.0775
15.976	22.8115
15.977	22.558
15.978	22.3044
15.979	22.0609
15.98	21.8284
15.981	21.6009
15.982	21.3724
15.983	21.1548
15.984	20.9433
15.986	20.7383
15.987	20.5388
15.988	20.3462
15.989	20.1587
15.99	19.9772
15.991	19.7957
15.992	19.6252
15.993	19.4566
15.994	19.2971
15.996	19.1391
15.997	18.9886
15.998	18.842
15.999	18.6965
16	18.553
16.001	18.4125
16.002	18.287
16.003	18.1604
16.004	18.0319
16.006	17.9049
16.007	17.7814
16.008	17.6698
16.009	17.5543
16.01	17.4348
16.011	17.3233
16.012	17.2158
16.013	17.1072
16.014	17.0107
16.016	16.9077
16.017	16.8102
16.018	16.7106
16.019	16.6161
16.02	16.5256
16.021	16.4351
16.022	16.3426
16.023	16.253
16.024	16.1645
16.026	16.0785
16.027	15.993
16.028	15.9074
16.029	15.8229
16.03	15.7394
16.031	15.6539
16.032	15.5664
16.033	15.4818
16.034	15.3993
16.036	15.3193
16.037	15.2338
16.038	15.1562
16.039	15.0707
16.04	14.9932
16.041	14.9137
16.042	14.8282
16.043	14.7526
16.044	14.6671
16.046	14.5811
16.047	14.4926
16.048	14.408
16.049	14.3235
16.05	14.237
16.051	14.1545
16.052	14.068
16.053	13.9824
16.054	13.8929
16.056	13.8049
16.057	13.7184
16.058	13.6358
16.059	13.5483
16.06	13.4568
16.061	13.3753
16.062	13.2858
16.063	13.2032
16.064	13.1127
16.066	13.0247
16.067	12.9412
16.068	12.8476
16.069	12.7621
16.07	12.6776
16.071	12.5851
16.072	12.4946
16.073	12.403
16.074	12.3175
16.076	12.2295
16.077	12.139
16.078	12.0494
16.079	11.9589
16.08	11.8674
16.081	11.7749
16.082	11.6844
16.083	11.5948
16.084	11.5113
16.086	11.4203
16.087	11.3318
16.088	11.2542
16.089	11.1657
16.09	11.0842
16.091	10.9987
16.092	10.9252
16.093	10.8416
16.094	10.7571
16.096	10.6781
16.097	10.5916
16.098	10.517
16.099	10.4435
16.1	10.369
16.101	10.2845
16.102	10.206
16.103	10.1324
16.104	10.0649
16.106	10.0039
16.107	9.93136
16.108	9.85884
16.109	9.79432
16.11	9.7308
16.111	9.66228
16.112	9.60276
16.113	9.54024
16.114	9.48272
16.116	9.41968
16.117	9.36316
16.118	9.30064
16.119	9.24212
16.12	9.1866
16.121	9.13308
16.122	9.07756
16.123	9.02104
16.124	8.96952
16.126	8.91948
16.127	8.86596
16.128	8.81944
16.129	8.77292
16.13	8.7354
16.131	8.69788
16.132	8.66036
16.133	8.62984
16.134	8.60132
16.136	8.56128
16.137	8.52576
16.138	8.48624
16.139	8.45072
16.14	8.4212
16.141	8.38768
16.142	8.35116
16.143	8.31364
16.144	8.27712
16.146	8.24708
16.147	8.21256
16.148	8.18104
16.149	8.14452
16.15	8.116
16.151	8.08648
16.152	8.05596
16.153	8.02744
16.154	8.00092
16.156	7.97188
16.157	7.94436
16.158	7.91784
16.159	7.89432
16.16	7.8698
16.161	7.85128
16.162	7.82376
16.163	7.80024
16.164	7.77472
16.166	7.75168
16.167	7.73116
16.168	7.70764
16.169	7.68212
16.17	7.6616
16.171	7.64208
16.172	7.61856
16.173	7.59504
16.174	7.57452
16.176	7.54848
16.177	7.52496
16.178	7.50044
16.179	7.47592
16.18	7.4494
16.181	7.42188
16.182	7.39536
16.183	7.36484
16.184	7.33032
16.186	7.29828
16.187	7.26576
16.188	7.23624
16.189	7.20872
16.19	7.1712
16.191	7.13468
16.192	7.10216
16.193	7.06864
16.194	7.03212
16.196	6.99408
16.197	6.95356
16.198	6.91604
16.199	6.87952
16.2	6.851
