# Supplementary material for: Macromolecular crowding and supersaturation protect hemodialysis patients from the onset of dialysis-related amyloidosis
Source: Nat Commun. 2022 Oct 3;13:5689. doi: 10.1038/s41467-022-33247-3 (PMC9530240; doi:10.1038/s41467-022-33247-3)
Supplement: Supplementary file 7 — Source data [file 41467_2022_33247_MOESM7_ESM.zip › SupplementaryData2/FigureS5_data_value.xlsx]

## Sheet: FigS4a
	DT(+)	#1	30.8	DT(-)	#1	1.7
		#2	34.7		#2	1.3
		#3	21.1		#3	1.4
		#4	27.4		#4	1.7
		#5	28.4		#5	1.5
		#6	17.8		#6	1
		#7	22.5		#7	1.6
		#8	22.6		#8	1.2
		#9	23		#9	1
		#10	13.6		#10	0.9
		#11	21.9		#11	1.5
		#12	21.6		#12	1.1
		#13	17.5		#13	1.1
		#14	19.2		#14	1.5
		#15	26.7		#15	1.2
		#16	20.4		#16	2
		#17	27.7		#17	1
		#18	30.7		#18	1
		#19	18.5		#19	0.9
		#20	27.7		#20	1.1
		#21	33.8		#21	2.4
		#22	20.3		#22	0.7
		#23	22.6		#23	1
		#24	16		#24	0.9
		#25	31.7		#25	1.4
		#26	20.5		#26	0.6
		#27	25.2		#27	1.1
		#28	27.6		#28	0.8
		#29	22.1		#29	1.9
		#30	23.9		#30	1.9
	average		23.9167	average		1.28
	S.D.		5.21262	S.D.		0.41505

## Sheet: FigS4b
Pre	#1	32.4969	Post	#1	9.00284
	#2	35.2288		#2	8.96399
	#3	21.7755		#3	8.16374
	#4	27.6721		#4	5.20777
	#5	27.4041		#5	8.70612
	#6	22.7911		#6	5.49603
	#7	18.8694		#7	10.1818
	#8	26.5583		#8	14.5257
	#9	22.0876		#9	12.9716
	#10	30.1284		#10	11.9463
	#11	40.2245		#11	13.8634
	#12	25.7896		#12	14.0343
	#13	29.2881		#13	7.0526
	#14	21.0692		#14	5.77938
	#15	19.835		#15	1.17825
	#16	25.1517		#16	4.33738
	#17	26.2585		#17	7.0399
	#18	20.9556		#18	3.7014
	#19	16.8294		#19	2.80756
	#20	25.5814		#20	4.84128
	#21	18.1589		#21	4.40908
	#22	20.4631		#22	4.21336
	#23	18.9061		#23	7.42669
	#24	22.4667		#24	4.16843
	#25	26.2355		#25	7.81791
	#26	23.9898		#26	20.7978
	#27	27.652		#27	5.92215
	#28	22.003		#28	2.30529
average		24.8525	average		7.74508
S.D.		5.24643	S.D.		4.38366
