# Supplementary material for: Macromolecular crowding and supersaturation protect hemodialysis patients from the onset of dialysis-related amyloidosis
Source: Nat Commun. 2022 Oct 3;13:5689. doi: 10.1038/s41467-022-33247-3 (PMC9530240; doi:10.1038/s41467-022-33247-3)
Supplement: Supplementary file 7 — Source data [file 41467_2022_33247_MOESM7_ESM.zip › SupplementaryData2/FigureS6_data_value.xlsx]

## Sheet: FigS6a
	Serum 0%							Serum 1%							Serum 2%							Serum 3%							Serum5%						Serum 10%							monomer
0	0.00145879	0.00106667	0.000769625	0.000549149	0.000893655		0	0.000636807	0.00246609	0.00260983	0.00241896	0.0034828		0	0.000691324	0.000574449	0.00151937	0.00223214	0.000750469		0	0.00173396	0.000845513	0.000943651	0.000825764	0.00187768		0	0.00102757	0.00126103	0.00115274	0.00121296		0	0.00201461	0.00226586	0.00276939	0.00176322	0.0020141		0	0.00160901	0.000891398	0.00111661	0.00259067	0.00193531
0.166667	0.00109409	0.00106667	0.00102617	0.000366099	0.000893655		0.166667	0.000636807	0.00164406	0.00260983	0.00193517	0.00304745		0.166667	0.000460883	0.000459559	0.00126614	0.00186012	0.000500313		0.166667	0.00123854	0.000845513	0.000808843	0.000688137	0.0013412		0.166667	0.000856311	0.00108089	0.000960615	0.00103968		0.166667	0.00201461	0.0020141	0.00276939	0.00176322	0.00176234		0.166667	0.00134084	0.000742832	0.000797575	0.00259067	0.00165883
0.333333	0.00109409	0.0008	0.00102617	0.000549149	0.000893655		0.333333	0.000636807	0.00164406	0.0030448	0.00241896	0.00217675		0.333333	0.000460883	0.000459559	0.00126614	0.0014881	0.000500313		0.333333	0.00123854	0.000724725	0.000674036	0.000688137	0.0013412		0.333333	0.000856311	0.000900739	0.000768492	0.000866401		0.333333	0.00201461	0.00176234	0.00251762	0.00176322	0.00151057		0.333333	0.00134084	0.000445699	0.000478545	0.00185048	0.00138236
0.5	0.000729395	0.0008	0.000769625	0.000732198	0.00059577		0.5	0.000636807	0.00164406	0.00260983	0.00193517	0.00130605		0.5	0.000460883	0.000344669	0.00101291	0.00111607	0.000375235		0.5	0.000743126	0.000603938	0.000404422	0.000412882	0.00107296		0.5	0.000685049	0.000720591	0.000576369	0.000519841		0.5	0.00176278	0.00151057	0.0020141	0.00125945	0.00100705		0.5	0.00134084	0.000148566	0.000159515	0.00111029	0.000829417
0.666667	0.000729395	0.000533333	0.000769625	0.000549149	0.000297885		0.666667	0.000530673	0.00123305	0.00217486	0.00193517	0.00043535		0.666667	0.000345662	0.000229779	0.000759686	0.00111607	0.000250156		0.666667	0.000495417	0.000362363	0.000404422	0.000412882	0.000804721		0.666667	0.000513787	0.000360295	0.000576369	0.00034656		0.666667	0.00176278	0.00125881	0.00151057	0.00125945	0.00100705		0.666667	0.000804505	0	0	0.000740192	0.000552944
0.833333	0.000729395	0.000266667	0.000513084	0.000549149	0		0.833333	0.000424538	0.00082203	0.00173989	0.00145138	0		0.833333	0.000345662	0.000229779	0.000253229	0.000744048	0.000250156		0.833333	0.000247709	0.000120788	0.000269614	0.000275255	0.000804721		0.833333	0.000513787	0.000360295	0.000576369	0.00034656		0.833333	0.00151095	0.00100705	0.00125881	0.00100756	0.00100705		0.833333	0.000804505	0	0	0.000740192	0.000276472
1	0.000729395	0.000266667	0.000513084	0.000366099	0		1	0.000318404	0.00082203	0.000869943	0.000483793	0.00043535		1	0.000230441	0.000229779	0.000253229	0.000744048	0.000250156		1	0	0.000120788	0.000134807	0.000275255	0.000804721		1	0.000513787	0.000360295	0.000576369	0.00034656		1	0.00125913	0.00100705	0.000755287	0.00100756	0.00100705		1	0.000804505	0.000148566	0	0.00111029	0.000552944
1.16667	0.000729395	0.000266667	0.000513084	0	0		1.16667	0.000106135	0.000411015	0.000869943	0.000483793	0.00043535		1.16667	0.000115221	0.00011489	0	0.000372024	0.000250156		1.16667	0	0.000120788	0.000134807	0.000275255	0.000804721		1.16667	0.000513787	0.000180148	0.000576369	0.00034656		1.16667	0.0010073	0.00100705	0.00100705	0.00100756	0.00125881		1.16667	0.000804505	0.000148566	0.000159515	0.00148038	0.000552944
1.33333	0.000364697	0.000266667	0.000513084	0	0		1.33333	0	0.000411015	0.000869943	0.000967586	0.000870701		1.33333	0.000230441	0.00011489	0	0.000372024	0.000250156		1.33333	0	0	0.000134807	0.000275255	0.000536481		1.33333	0.000513787	0.000360295	0.000384246	0.00034656		1.33333	0.000755477	0.00100705	0.00100705	0.000755668	0.00125881		1.33333	0.000804505	0.000148566	0.000159515	0.00148038	0.000552944
1.5	0.000364697	0	0.000256542	0	0.000297885		1.5	0	0.000411015	0.000434972	0.000967586	0.000870701		1.5	0.000230441	0.00011489	0	0	0.000125078		1.5	0	0	0.000134807	0.000275255	0.000536481		1.5	0.000513787	0.000360295	0.000192123	0.00017328		1.5	0.000755477	0.00100705	0.00100705	0.000755668	0.00125881		1.5	0.000804505	0	0.00031903	0.00111029	0.000829417
1.66667	0	0.000266667	0.000256542	0.00018305	0.000297885		1.66667	0.000106135	0	0.000869943	0.00145138	0.000870701		1.66667	0.000115221	0.00011489	0	0	0.000125078		1.66667	0	0	0.000134807	0.000137627	0.00026824		1.66667	0.000513787	0.000540443	0.000384246	0.00034656		1.66667	0.000755477	0.00100705	0.00125881	0.000503778	0.00125881		1.66667	0.000268168	0	0.000478545	0.00111029	0.000552944
1.83333	0.000364697	0.000266667	0	0.000366099	0.00059577		1.83333	0.000212269	0.000411015	0.000434972	0.00145138	0.000870701		1.83333	0.000115221	0.000229779	0.000253229	0.000372024	0.000125078		1.83333	0	0	0.000134807	0.000137627	0		1.83333	0.000513787	0.000540443	0.000384246	0.000519841		1.83333	0.000755477	0.00100705	0.00100705	0.000755668	0.00100705		1.83333	0	0.000148566	0.000478545	0.000740192	0.000552944
2	0.000729395	0.000266667	0	0.000549149	0.000893655		2	0.000212269	0	0	0.000967586	0.00130605		2	0	0.000229779	0	0	0.000125078		2	0	0.000120788	0	0	0.00026824		2	0.000685049	0.000720591	0.000576369	0.000519841		2	0.000755477	0.00100705	0.00125881	0.000755668	0.000755287		2	0.000268168	0.000148566	0.00031903	0.000740192	0.000552944
2.16667	0.000729395	0.000533333	0.000256542	0.000549149	0.000893655		2.16667	0.000212269	0.000411015	0	0.000967586	0.00130605		2.16667	0	0.00011489	0.000253229	0.000372024	0.000250156		2.16667	0	0.000241575	0	0.000137627	0.000536481		2.16667	0.000513787	0.000720591	0.000768492	0.000519841		2.16667	0.000755477	0.00125881	0.00125881	0.000755668	0.000755287		2.16667	0.000268168	0.000297133	0.00031903	0.000740192	0.000552944
2.33333	0.00109409	0.000533333	0.000513084	0.000549149	0.000893655		2.33333	0.000212269	0.000411015	0	0.000967586	0.00130605		2.33333	0	0.00011489	0.000253229	0.000372024	0.000125078		2.33333	0.000247709	0.000241575	0.000134807	0.000275255	0.000804721		2.33333	0.000513787	0.000540443	0.000576369	0.000519841		2.33333	0.000755477	0.00125881	0.00151057	0.000755668	0.00100705		2.33333	0.000804505	0.000148566	0.00031903	0.000370096	0.000552944
2.5	0.000729395	0.000533333	0.00102617	0.000549149	0.000893655		2.5	0.000212269	0.000411015	0.000434972	0.000967586	0.00130605		2.5	0.000115221	0	0.000506457	0.000372024	0.000125078		2.5	0.000247709	0.000241575	0.000269614	0.000275255	0.00107296		2.5	0.000342524	0.000540443	0.000576369	0.000519841		2.5	0.000755477	0.00151057	0.00151057	0.000503778	0.00100705		2.5	0.000804505	0.000148566	0.00031903	0.000740192	0.000552944
2.66667	0.000729395	0.000533333	0.00102617	0.000549149	0.000893655		2.66667	0.000318404	0.000411015	0.000869943	0.000967586	0.000870701		2.66667	0.000115221	0	0.000506457	0.000372024	0.000125078		2.66667	0.000247709	0.000241575	0.000269614	0.000412882	0.000804721		2.66667	0.000171262	0.000180148	0.000576369	0.000519841		2.66667	0.000755477	0.00151057	0.00125881	0.000503778	0.00151057		2.66667	0.000268168	0.000148566	0.00031903	0.000370096	0.000552944
2.83333	0.00109409	0.0008	0.00128271	0.000549149	0.000893655		2.83333	0.000318404	0.000411015	0.000869943	0.000483793	0.000870701		2.83333	0.000115221	0.00011489	0.000253229	0.000744048	0		2.83333	0.000495417	0.000241575	0.000404422	0.000275255	0.000536481		2.83333	0.000342524	0.000180148	0.000384246	0.000693121		2.83333	0.0010073	0.00125881	0.00125881	0.000503778	0.00125881		2.83333	0	0	0.000159515	0.000370096	0.000276472
3	0.00109409	0.00106667	0.00128271	0.000732198	0.00119154		3	0.000318404	0.00082203	0.000434972	0.000483793	0.000870701		3	0.000230441	0.00011489	0.000253229	0.000744048	0		3	0.000495417	0.000241575	0.000269614	0.000137627	0.00026824		3	0.000342524	0.000360295	0.000384246	0.000866401		3	0.00125913	0.00125881	0.00125881	0.000503778	0.00100705		3	0	0.000148566	0.000159515	0.000740192	0
3.16667	0.00109409	0.00133333	0.00102617	0.000915248	0.00148943		3.16667	0.000212269	0.00082203	0.000434972	0	0.000870701		3.16667	0.000115221	0.000229779	0	0.00111607	0		3.16667	0.000495417	0.000241575	0.000269614	0.000275255	0		3.16667	0.000513787	0.000360295	0.000384246	0.000866401		3.16667	0.00125913	0.00100705	0.00125881	0.000503778	0.00100705		3.16667	0.000268168	0	0.000159515	0.000370096	0.000276472
3.33333	0.00109409	0.0016	0.00128271	0.000915248	0.00148943		3.33333	0.000212269	0.00082203	0.000434972	0	0.00043535		3.33333	0.000115221	0.000229779	0.000253229	0.0014881	0		3.33333	0.000495417	0.000241575	0.000269614	0.000137627	0.00026824		3.33333	0.000685049	0.000540443	0.000192123	0.00103968		3.33333	0.00125913	0.00100705	0.00151057	0.000503778	0.000755287		3.33333	0.000804505	0.000148566	0.000159515	0.000370096	0.000552944
3.5	0.00109409	0.0016	0.00128271	0.000915248	0.00148943		3.5	0.000212269	0.00082203	0.000869943	0.000483793	0.000870701		3.5	0.000115221	0.000229779	0.00101291	0.0014881	0.000125078		3.5	0.000495417	0.000241575	0.000269614	0.000275255	0.000536481		3.5	0.000685049	0.000540443	0.000384246	0.00103968		3.5	0.00125913	0.00100705	0.00151057	0.000503778	0.00125881		3.5	0.00107267	0.000297133	0.00031903	0.000370096	0.000552944
3.66667	0.00145879	0.0016	0.00128271	0.000915248	0.00148943		3.66667	0.000212269	0.00082203	0.000869943	0.000483793	0.00130605		3.66667	0.000230441	0.000229779	0.00101291	0.0014881	0.000250156		3.66667	0.000495417	0.000241575	0.000404422	0.000412882	0.000536481		3.66667	0.000685049	0.000720591	0.000576369	0.000866401		3.66667	0.0010073	0.00100705	0.00125881	0.000503778	0.00151057		3.66667	0.00107267	0.000297133	0.00031903	0	0.00110589
3.83333	0.00182349	0.0016	0.00179579	0.000915248	0.00178731		3.83333	0.000318404	0.00082203	0.000434972	0.000967586	0.0017414		3.83333	0.000345662	0.000229779	0.00101291	0.0014881	0.000250156		3.83333	0.000743126	0.000241575	0.000269614	0.000412882	0.00107296		3.83333	0.000685049	0.00108089	0.000576369	0.000866401		3.83333	0.00125913	0.00125881	0.00151057	0.000503778	0.00151057		3.83333	0.00107267	0.000594265	0.000478545	0.000370096	0.00110589
4	0.00218818	0.0016	0.00205233	0.00128135	0.0020852		4	0.000318404	0.00123305	0.000869943	0.000967586	0.0026121		4	0.000460883	0.000229779	0.00101291	0.0014881	0.000250156		4	0.000743126	0.000241575	0.000539229	0.000550509	0.0013412		4	0.000685049	0.00126103	0.000768492	0.000866401		4	0.00125913	0.00151057	0.00151057	0.000503778	0.00151057		4	0.00107267	0.000594265	0.00063806	0.000740192	0.00110589
4.16667	0.00255288	0.0016	0.00230888	0.0014644	0.00268097		4.16667	0.000212269	0.00123305	0.000869943	0.000967586	0.0026121		4.16667	0.000576103	0.000229779	0.000506457	0.0014881	0.000375235		4.16667	0.000743126	0.000241575	0.000539229	0.000550509	0.0013412		4.16667	0.000856311	0.00126103	0.000768492	0.000866401		4.16667	0.00125913	0.00176234	0.00176234	0.000503778	0.00151057		4.16667	0.00134084	0.000742832	0.00063806	0.000740192	0.00165883
4.33333	0.00255288	0.00186667	0.00256542	0.00164745	0.00297885		4.33333	0.000106135	0.00123305	0.00130492	0.000967586	0.0026121		4.33333	0.000460883	0.000229779	0.00101291	0.00223214	0.000500313		4.33333	0.000743126	0.000241575	0.000539229	0.000688137	0.00160944		4.33333	0.00102757	0.00126103	0.000768492	0.00103968		4.33333	0.00125913	0.00226586	0.00176234	0.000503778	0.00151057		4.33333	0.00160901	0.000742832	0.00063806	0.000740192	0.00165883
4.5	0.00255288	0.00213333	0.00256542	0.00164745	0.00297885		4.5	0.000106135	0.00123305	0.00173989	0.000967586	0.0026121		4.5	0.000460883	0.000229779	0.00126614	0.00223214	0.000625391		4.5	0.000990835	0.000362363	0.000674036	0.000825764	0.00160944		4.5	0.00102757	0.00126103	0.000960615	0.00103968		4.5	0.00125913	0.00226586	0.00176234	0.000755668	0.00176234		4.5	0.00160901	0.000742832	0.000478545	0.000740192	0.00165883
4.66667	0.00255288	0.0024	0.00256542	0.00164745	0.00297885		4.66667	0	0.00123305	0.00130492	0.000967586	0.0026121		4.66667	0.000460883	0.000229779	0.00151937	0.00260417	0.000750469		4.66667	0.000990835	0.000362363	0.000674036	0.000963391	0.0013412		4.66667	0.00102757	0.00126103	0.000960615	0.00121296		4.66667	0.00151095	0.00226586	0.00125881	0.000755668	0.0020141		4.66667	0.00160901	0.000891398	0.000478545	0.000740192	0.00138236
4.83333	0.00255288	0.00266667	0.00230888	0.0018305	0.00297885		4.83333	0	0.00164406	0.00173989	0.00145138	0.0026121		4.83333	0.000345662	0.000229779	0.0017726	0.00297619	0.000750469		4.83333	0.000990835	0.000362363	0.000808843	0.00110102	0.0013412		4.83333	0.000856311	0.00144118	0.000960615	0.00121296		4.83333	0.00125913	0.00226586	0.00100705	0.000755668	0.0020141		4.83333	0.00134084	0.000891398	0.00063806	0.000740192	0.000829417
5	0.00291758	0.00293333	0.00230888	0.0018305	0.00327674		5	0.000212269	0.00205508	0.00217486	0.00193517	0.0026121		5	0.000460883	0.000229779	0.0017726	0.00297619	0.000875547		5	0.000990835	0.00048315	0.000943651	0.00110102	0.00160944		5	0.000856311	0.00126103	0.00115274	0.00121296		5	0.00151095	0.0020141	0.00100705	0.00100756	0.0020141		5	0.00134084	0.000891398	0.00063806	0.00111029	0.000829417
5.16667	0.00364697	0.00293333	0.00256542	0.0018305	0.00357462		5.16667	0.000212269	0.00205508	0.00260983	0.00241896	0.00304745		5.16667	0.000460883	0.000344669	0.00202583	0.00372024	0.00100063		5.16667	0.000990835	0.00048315	0.00107846	0.00110102	0.00160944		5.16667	0.000856311	0.00126103	0.000960615	0.00138624		5.16667	0.00176278	0.0020141	0.000755287	0.00100756	0.00226586		5.16667	0.00107267	0.00103996	0.000797575	0.00148038	0.000829417
5.33333	0.00437637	0.00293333	0.00282196	0.0018305	0.00387251		5.33333	0.000318404	0.00205508	0.00347977	0.00290276	0.0034828		5.33333	0.000460883	0.000459559	0.00253229	0.00409226	0.00100063		5.33333	0.000990835	0.000603938	0.000943651	0.00110102	0.00187768		5.33333	0.00102757	0.00126103	0.00115274	0.00138624		5.33333	0.00176278	0.0020141	0.00125881	0.00125945	0.00251762		5.33333	0.00107267	0.00103996	0.00095709	0.00148038	0.00138236
5.5	0.00437637	0.00293333	0.00333504	0.00164745	0.00417039		5.5	0.000424538	0.00164406	0.00391475	0.00338655	0.00391815		5.5	0.000576103	0.000574449	0.00303874	0.00446429	0.0011257		5.5	0.000990835	0.000724725	0.000808843	0.000963391	0.00214592		5.5	0.00102757	0.00126103	0.00115274	0.00155952		5.5	0.00201461	0.0020141	0.00151057	0.00176322	0.00251762		5.5	0.00107267	0.00103996	0.000797575	0.00185048	0.00193531
5.66667	0.00437637	0.00266667	0.00333504	0.00164745	0.00417039		5.66667	0.000424538	0.00123305	0.00434972	0.00338655	0.0043535		5.66667	0.000576103	0.000689338	0.00329197	0.00520833	0.00125078		5.66667	0.000990835	0.000603938	0.000808843	0.000963391	0.00241416		5.66667	0.00102757	0.00144118	0.000960615	0.00155952		5.66667	0.00226643	0.00176234	0.00151057	0.00176322	0.00251762		5.66667	0.00107267	0.00118853	0.00095709	0.00185048	0.00221178
5.83333	0.00401167	0.00293333	0.00333504	0.0018305	0.00387251		5.83333	0.000424538	0.00164406	0.00478469	0.00387034	0.0043535		5.83333	0.000576103	0.000689338	0.0035452	0.00558036	0.00137586		5.83333	0.000743126	0.000603938	0.000674036	0.000825764	0.00241416		5.83333	0.00119884	0.00126103	0.000960615	0.00155952		5.83333	0.00201461	0.00176234	0.00176234	0.00176322	0.00251762		5.83333	0.00107267	0.000742832	0.00111661	0.00148038	0.00221178
6	0.00401167	0.0032	0.00333504	0.0018305	0.00387251		6	0.000424538	0.00164406	0.00478469	0.00435414	0.00478886		6	0.000691324	0.000804228	0.00405166	0.00595238	0.00162602		6	0.000743126	0.000603938	0.000674036	0.000688137	0.00241416		6	0.00119884	0.00108089	0.000768492	0.00138624		6	0.00201461	0.00176234	0.00176234	0.00176322	0.00226586		6	0.00134084	0.000594265	0.00095709	0.00185048	0.00221178
6.16667	0.00437637	0.00346667	0.00333504	0.00201355	0.00387251		6.16667	0.000424538	0.00164406	0.00521966	0.00483793	0.00522421		6.16667	0.000691324	0.000804228	0.00430489	0.00669643	0.00175109		6.16667	0.000990835	0.000603938	0.000674036	0.000825764	0.00214592		6.16667	0.00154136	0.00108089	0.000960615	0.00138624		6.16667	0.00176278	0.00176234	0.00176234	0.00151134	0.00226586		6.16667	0.00134084	0.000445699	0.00111661	0.00222058	0.00193531
6.33333	0.00437637	0.004	0.00359159	0.0021966	0.00387251		6.33333	0.000424538	0.00205508	0.00521966	0.00532172	0.00522421		6.33333	0.000691324	0.00103401	0.00455812	0.00669643	0.00175109		6.33333	0.00123854	0.000724725	0.000539229	0.000688137	0.00160944		6.33333	0.00154136	0.000900739	0.000960615	0.00138624		6.33333	0.00151095	0.00226586	0.00176234	0.00151134	0.00251762		6.33333	0.00107267	0.000297133	0.00111661	0.00259067	0.00193531
6.5	0.00510576	0.00426667	0.00384813	0.0021966	0.00446828		6.5	0.000530673	0.00205508	0.00565463	0.00580552	0.00565956		6.5	0.000576103	0.0011489	0.00481134	0.00706845	0.00187617		6.5	0.00148625	0.000724725	0.000674036	0.000825764	0.00160944		6.5	0.00154136	0.000900739	0.00115274	0.00138624		6.5	0.00151095	0.00251762	0.00176234	0.00176322	0.0020141		6.5	0.00160901	0.000594265	0.00095709	0.00296077	0.00221178
6.66667	0.00510576	0.00453333	0.00436121	0.00237964	0.00476616		6.66667	0.000636807	0.00287711	0.0060896	0.0067731	0.00609491		6.66667	0.000460883	0.00126379	0.00481134	0.00744048	0.00200125		6.66667	0.00148625	0.000724725	0.000808843	0.000963391	0.0013412		6.66667	0.00154136	0.00108089	0.00115274	0.00155952		6.66667	0.00176278	0.00251762	0.0020141	0.00176322	0.0020141		6.66667	0.00160901	0.000742832	0.00111661	0.00296077	0.00193531
6.83333	0.00510576	0.0048	0.00487429	0.00256269	0.00536193		6.83333	0.000742942	0.00328812	0.0060896	0.00774069	0.00653026		6.83333	0.000576103	0.00149357	0.0053178	0.00744048	0.00200125		6.83333	0.00148625	0.000603938	0.000943651	0.000825764	0.00160944		6.83333	0.0013701	0.00108089	0.00115274	0.00155952		6.83333	0.00201461	0.00251762	0.0020141	0.00176322	0.00226586		6.83333	0.00187718	0.000742832	0.00111661	0.00296077	0.00221178
7	0.00547046	0.00506667	0.00538738	0.00292879	0.0059577		7	0.000742942	0.00369914	0.00739452	0.00967586	0.00783631		7	0.000691324	0.00149357	0.00582426	0.0078125	0.00212633		7	0.00148625	0.000603938	0.00107846	0.000963391	0.00160944		7	0.0013701	0.00108089	0.00134486	0.00138624		7	0.00201461	0.00251762	0.0020141	0.00201511	0.0020141		7	0.00214535	0.000742832	0.00111661	0.00259067	0.00193531
7.16667	0.00547046	0.0056	0.00564392	0.00329489	0.00685136		7.16667	0.000742942	0.00411015	0.00826446	0.0111272	0.00914236		7.16667	0.00103699	0.00172335	0.00633072	0.00818452	0.00225141		7.16667	0.00148625	0.000603938	0.00107846	0.000963391	0.0013412		7.16667	0.0013701	0.00126103	0.00153698	0.00138624		7.16667	0.00201461	0.00251762	0.0020141	0.00176322	0.00226586		7.16667	0.00214535	0.000891398	0.00111661	0.00259067	0.00193531
7.33333	0.00583516	0.00613333	0.006157	0.00366099	0.00744713		7.33333	0.000742942	0.00411015	0.00913441	0.0120948	0.0100131		7.33333	0.00115221	0.00183824	0.00658395	0.00818452	0.00237649		7.33333	0.00173396	0.000603938	0.00107846	0.000963391	0.00160944		7.33333	0.0013701	0.00126103	0.00172911	0.00138624		7.33333	0.00176278	0.00251762	0.0020141	0.00201511	0.00251762		7.33333	0.00214535	0.000891398	0.000797575	0.00259067	0.00193531
7.5	0.00656455	0.00746667	0.00692663	0.00421014	0.0080429		7.5	0.000849077	0.00493218	0.0104393	0.0130624	0.0113191		7.5	0.00115221	0.00195312	0.00683717	0.00855655	0.00262664		7.5	0.00198167	0.000603938	0.000943651	0.00110102	0.0013412		7.5	0.0013701	0.00108089	0.00172911	0.00121296		7.5	0.00201461	0.00276939	0.0020141	0.00201511	0.00226586		7.5	0.00214535	0.00103996	0.00063806	0.00259067	0.00165883
7.66667	0.00729395	0.0088	0.0079528	0.00457624	0.00923444		7.66667	0.000849077	0.00575421	0.0113093	0.0130624	0.0126252		7.66667	0.00126743	0.00206801	0.0070904	0.00892857	0.00275172		7.66667	0.00198167	0.000603938	0.000943651	0.00123865	0.00160944		7.66667	0.00119884	0.00126103	0.00172911	0.00121296		7.66667	0.00226643	0.00251762	0.00226586	0.00176322	0.00226586		7.66667	0.00214535	0.00118853	0.00063806	0.00259067	0.00165883
7.83333	0.00802334	0.0101333	0.00897896	0.00512539	0.00983021		7.83333	0.000955211	0.00698726	0.0126142	0.0135462	0.0130605		7.83333	0.00126743	0.00206801	0.00734363	0.00892857	0.00262664		7.83333	0.00198167	0.00048315	0.000808843	0.00123865	0.00187768		7.83333	0.00102757	0.00126103	0.00153698	0.00103968		7.83333	0.00226643	0.00226586	0.00226586	0.00201511	0.00226586		7.83333	0.00214535	0.00103996	0.000478545	0.00259067	0.00165883
8	0.00948213	0.0122667	0.0100051	0.00549149	0.0113196		8	0.000955211	0.00863132	0.0139191	0.0145138	0.0143666		8	0.00126743	0.00206801	0.00785009	0.00892857	0.00250156		8	0.00198167	0.00048315	0.000808843	0.00123865	0.00160944		8	0.00102757	0.00144118	0.00153698	0.00103968		8	0.00226643	0.00226586	0.0020141	0.00176322	0.00226586		8	0.00214535	0.00103996	0.000797575	0.00259067	0.00193531
8.16667	0.0113056	0.0144	0.0112878	0.00604064	0.0131069		8.16667	0.000849077	0.00945335	0.015224	0.0159652	0.0148019		8.16667	0.00138265	0.0021829	0.00785009	0.0093006	0.00262664		8.16667	0.00173396	0.000603938	0.000943651	0.00123865	0.00160944		8.16667	0.000856311	0.00144118	0.00153698	0.00121296		8.16667	0.00201461	0.0020141	0.0020141	0.00176322	0.00226586		8.16667	0.00214535	0.00103996	0.00095709	0.00222058	0.00221178
8.33333	0.0138585	0.0170667	0.0125705	0.00677284	0.0148943		8.33333	0.000955211	0.0102754	0.0165289	0.0193517	0.0156726		8.33333	0.00138265	0.00229779	0.00810332	0.00967262	0.00262664		8.33333	0.00173396	0.000603938	0.000943651	0.00123865	0.0013412		8.33333	0.00102757	0.00144118	0.00172911	0.00138624		8.33333	0.00201461	0.00226586	0.00226586	0.00201511	0.00251762		8.33333	0.00214535	0.00103996	0.00095709	0.00296077	0.00248825
8.5	0.0167761	0.0192	0.0146229	0.00787113	0.0175752		8.5	0.000955211	0.0106864	0.0178338	0.0227383	0.017414		8.5	0.00138265	0.00229779	0.00835655	0.0104167	0.0028768		8.5	0.00173396	0.000845513	0.00107846	0.00137627	0.0013412		8.5	0.00119884	0.00144118	0.00172911	0.00155952		8.5	0.00226643	0.00226586	0.00251762	0.00176322	0.00276939		8.5	0.00214535	0.000891398	0.00095709	0.00333087	0.00248825
8.66667	0.0196937	0.0229333	0.0169318	0.00951858	0.0196604		8.66667	0.00106135	0.0110974	0.0195737	0.0270924	0.0187201		8.66667	0.00149787	0.00229779	0.00835655	0.0119048	0.00325203		8.66667	0.00173396	0.000845513	0.00121327	0.0015139	0.0013412		8.66667	0.00119884	0.00126103	0.00192123	0.00155952		8.66667	0.00226643	0.00226586	0.00251762	0.00201511	0.00276939		8.66667	0.00214535	0.000891398	0.00095709	0.00333087	0.00276472
8.83333	0.0229759	0.0272	0.0200103	0.011166	0.0217456		8.83333	0.00127361	0.0123305	0.0213136	0.0319303	0.0208968		8.83333	0.00161309	0.00229779	0.00911623	0.0126488	0.00325203		8.83333	0.00173396	0.000845513	0.00148288	0.0015139	0.00187768		8.83333	0.0013701	0.00144118	0.00211335	0.0017328		8.83333	0.00226643	0.00251762	0.00251762	0.002267	0.00302115		8.83333	0.00187718	0.000891398	0.00095709	0.00407106	0.00276472
9	0.0262582	0.0309333	0.0241149	0.0128135	0.0235329		9	0.00127361	0.0135635	0.0230535	0.0377358	0.0230736		9	0.00161309	0.00229779	0.00962269	0.0130208	0.00337711		9	0.00198167	0.000724725	0.00148288	0.0015139	0.00214592		9	0.0013701	0.00162133	0.00211335	0.0017328		9	0.00226643	0.00251762	0.00226586	0.002267	0.00251762		9	0.00187718	0.000891398	0.00095709	0.00407106	0.00248825
9.16667	0.0299052	0.0352	0.0277065	0.014827	0.0250223		9.16667	0.00127361	0.0147965	0.0256633	0.0435414	0.0256857		9.16667	0.00161309	0.00241268	0.0101291	0.0133929	0.00337711		9.16667	0.00198167	0.000603938	0.00161769	0.00137627	0.00187768		9.16667	0.0013701	0.00162133	0.00211335	0.0017328		9.16667	0.00201461	0.00226586	0.0020141	0.00251889	0.00226586		9.16667	0.00187718	0.00103996	0.00111661	0.00370096	0.00248825
9.33333	0.0346462	0.0378667	0.0315546	0.0168406	0.0277033		9.33333	0.00127361	0.0156186	0.0282732	0.0507983	0.0296038		9.33333	0.00161309	0.00264246	0.0106356	0.0133929	0.00325203		9.33333	0.00198167	0.000603938	0.00161769	0.00123865	0.00214592		9.33333	0.0013701	0.00162133	0.00211335	0.00155952		9.33333	0.00176278	0.00226586	0.0020141	0.002267	0.00226586		9.33333	0.00187718	0.00103996	0.00111661	0.00444115	0.00221178
9.5	0.0393873	0.0421333	0.0361724	0.0192202	0.0306822		9.5	0.00116748	0.0164406	0.0330579	0.0585389	0.033522		9.5	0.00161309	0.00275735	0.0111421	0.0137649	0.00337711		9.5	0.00222938	0.000603938	0.00148288	0.00123865	0.00187768		9.5	0.0013701	0.00180148	0.00192123	0.00121296		9.5	0.00176278	0.00226586	0.0020141	0.002267	0.0020141		9.5	0.00214535	0.00103996	0.00111661	0.00444115	0.00221178
9.66667	0.0441284	0.0466667	0.0405336	0.0215999	0.0360441		9.66667	0.00116748	0.0172626	0.0387125	0.0657958	0.0378755		9.66667	0.00172831	0.00287224	0.0113953	0.0145089	0.00362727		9.66667	0.00198167	0.000724725	0.00161769	0.00123865	0.00214592		9.66667	0.0013701	0.00162133	0.00172911	0.00121296		9.66667	0.00151095	0.00226586	0.0020141	0.00201511	0.00226586		9.66667	0.00187718	0.000891398	0.00127612	0.00407106	0.00248825
9.83333	0.0503282	0.0525333	0.0456644	0.0237964	0.0434912		9.83333	0.00116748	0.0184957	0.0439321	0.0725689	0.0426643		9.83333	0.00184353	0.00310202	0.0119017	0.014881	0.00387742		9.83333	0.00222938	0.000724725	0.00161769	0.00137627	0.0026824		9.83333	0.00154136	0.00180148	0.00172911	0.00121296		9.83333	0.00151095	0.00276939	0.00226586	0.00176322	0.00251762		9.83333	0.00214535	0.000891398	0.00127612	0.00444115	0.00248825
10	0.0565281	0.0589333	0.0510518	0.0265422	0.051832		10	0.00127361	0.0201397	0.0508917	0.0807934	0.0474532		10	0.00195875	0.00321691	0.0126614	0.015253	0.00412758		10	0.00247709	0.000845513	0.00161769	0.0015139	0.0026824		10	0.00154136	0.00198162	0.00153698	0.00138624		10	0.00176278	0.00302115	0.00226586	0.00176322	0.00251762		10	0.00214535	0.000891398	0.00127612	0.00407106	0.00248825
10.1667	0.0634573	0.0650667	0.0556696	0.0298371	0.0625559		10.1667	0.00137975	0.0221948	0.0569813	0.0885341	0.0535481		10.1667	0.00195875	0.00321691	0.0129147	0.015253	0.00437774		10.1667	0.00222938	0.0009663	0.00161769	0.0015139	0.0026824		10.1667	0.00171262	0.00180148	0.00153698	0.00155952		10.1667	0.00176278	0.00276939	0.00226586	0.00151134	0.00276939		10.1667	0.00214535	0.000891398	0.00127612	0.00370096	0.00248825
10.3333	0.0722101	0.0722667	0.06157	0.0329489	0.0723861		10.3333	0.00159202	0.0246609	0.062201	0.0977262	0.0609491		10.3333	0.00195875	0.0033318	0.0136743	0.015997	0.00437774		10.3333	0.00222938	0.0009663	0.00161769	0.0015139	0.00241416		10.3333	0.00171262	0.00198162	0.00153698	0.00155952		10.3333	0.00201461	0.00276939	0.00251762	0.00151134	0.00276939		10.3333	0.00241352	0.00103996	0.00111661	0.00407106	0.00248825
10.5	0.079504	0.0789333	0.0687532	0.0364269	0.0816205		10.5	0.00169815	0.027949	0.0678556	0.106918	0.0696561		10.5	0.00184353	0.0033318	0.0141808	0.016369	0.00450281		10.5	0.00198167	0.0009663	0.00161769	0.0015139	0.00241416		10.5	0.00154136	0.00180148	0.00153698	0.00155952		10.5	0.00226643	0.00276939	0.00226586	0.00176322	0.00251762		10.5	0.00214535	0.00103996	0.00111661	0.00370096	0.00276472
10.6667	0.086798	0.0869333	0.0761929	0.0400879	0.0902592		10.6667	0.00169815	0.0308261	0.0717703	0.115143	0.0792338		10.6667	0.00195875	0.00344669	0.014434	0.0167411	0.00475297		10.6667	0.00198167	0.0009663	0.00161769	0.0015139	0.0026824		10.6667	0.00154136	0.00180148	0.00153698	0.00155952		10.6667	0.00226643	0.00251762	0.00226586	0.00176322	0.00226586		10.6667	0.00214535	0.00103996	0.00127612	0.00296077	0.00276472
10.8333	0.0944566	0.0946667	0.0841457	0.0437489	0.0965147		10.8333	0.00169815	0.0337032	0.0748151	0.12627	0.0879408		10.8333	0.00195875	0.00367647	0.0146873	0.0178571	0.00487805		10.8333	0.00222938	0.0009663	0.00161769	0.00165153	0.00295064		10.8333	0.0013701	0.00180148	0.00153698	0.00155952		10.8333	0.00226643	0.00251762	0.00251762	0.00176322	0.0020141		10.8333	0.00214535	0.00118853	0.00127612	0.00259067	0.00276472
11	0.102115	0.102133	0.091842	0.0475929	0.105749		11	0.00169815	0.0361693	0.0795998	0.136913	0.0962125		11	0.00195875	0.00379136	0.0146873	0.0182292	0.00512821		11	0.00222938	0.00108709	0.00161769	0.00165153	0.00295064		11	0.00154136	0.00162133	0.00153698	0.00155952		11	0.00201461	0.00226586	0.00251762	0.00201511	0.0020141		11	0.00214535	0.00118853	0.00127612	0.00222058	0.00304119
11.1667	0.111597	0.110933	0.0997948	0.0521691	0.113494		11.1667	0.00169815	0.0374024	0.0856894	0.149976	0.103613		11.1667	0.00207397	0.00402114	0.0149405	0.0234375	0.00537836		11.1667	0.00247709	0.00120788	0.00161769	0.00165153	0.0026824		11.1667	0.00154136	0.00162133	0.00153698	0.0017328		11.1667	0.00176278	0.0020141	0.00251762	0.00201511	0.0020141		11.1667	0.00214535	0.00118853	0.00127612	0.00222058	0.00304119
11.3333	0.121809	0.12	0.108261	0.0576606	0.124814		11.3333	0.00169815	0.0394575	0.0930839	0.163038	0.111014		11.3333	0.00207397	0.00413603	0.0154469	0.0290179	0.00550344		11.3333	0.00247709	0.00120788	0.00161769	0.00178915	0.0026824		11.3333	0.00171262	0.00144118	0.00172911	0.0017328		11.3333	0.00201461	0.0020141	0.00251762	0.00201511	0.00226586		11.3333	0.00214535	0.00103996	0.00111661	0.00259067	0.00331767
11.5	0.131291	0.1304	0.118266	0.062603	0.141197		11.5	0.00180429	0.0411015	0.102653	0.174165	0.118415		11.5	0.00218919	0.00425092	0.0159534	0.0338542	0.00562852		11.5	0.00222938	0.00120788	0.00161769	0.00192678	0.0026824		11.5	0.00171262	0.00144118	0.00192123	0.00190608		11.5	0.00226643	0.0020141	0.00251762	0.00201511	0.0020141		11.5	0.00214535	0.000891398	0.00127612	0.00296077	0.00359414
11.6667	0.142597	0.1432	0.12981	0.0691928	0.15639		11.6667	0.00191042	0.0443896	0.112223	0.187228	0.126252		11.6667	0.00230441	0.0044807	0.0169663	0.0390625	0.00587867		11.6667	0.00247709	0.00120788	0.00161769	0.00192678	0.00295064		11.6667	0.00154136	0.00144118	0.00211335	0.00190608		11.6667	0.00251826	0.00176234	0.00251762	0.00201511	0.0020141		11.6667	0.00214535	0.000891398	0.00127612	0.00296077	0.00359414
11.8333	0.153538	0.155467	0.142124	0.0763317	0.175752		11.8333	0.00212269	0.0484998	0.121792	0.201742	0.134523		11.8333	0.00230441	0.0044807	0.017726	0.0416667	0.00612883		11.8333	0.00222938	0.00144945	0.00175249	0.00192678	0.00321888		11.8333	0.00154136	0.00144118	0.00230548	0.0017328		11.8333	0.00251826	0.00176234	0.00226586	0.00176322	0.0020141		11.8333	0.00214535	0.000742832	0.00127612	0.00296077	0.00359414
12	0.165573	0.168	0.154951	0.0825554	0.193327		12	0.00222883	0.053021	0.132231	0.213836	0.142795		12	0.00230441	0.00459559	0.0184857	0.0442708	0.00625391		12	0.00222938	0.00169103	0.00175249	0.00165153	0.00321888		12	0.00154136	0.00162133	0.00230548	0.0017328		12	0.00226643	0.00176234	0.0020141	0.00201511	0.0020141		12	0.00187718	0.000891398	0.00127612	0.00296077	0.00387061
12.1667	0.179066	0.181067	0.166239	0.0913418	0.205839		12.1667	0.00233496	0.0583642	0.142236	0.227383	0.152373		12.1667	0.00241963	0.00482537	0.0194986	0.047619	0.00637899		12.1667	0.00247709	0.00181181	0.00175249	0.00137627	0.00321888		12.1667	0.00154136	0.00162133	0.00211335	0.00155952		12.1667	0.00226643	0.00176234	0.00176234	0.00201511	0.00251762		12.1667	0.00187718	0.000742832	0.00111661	0.00296077	0.00387061
12.3333	0.192195	0.1944	0.179323	0.102142	0.218648		12.3333	0.0024411	0.0637074	0.15137	0.240929	0.165433		12.3333	0.00230441	0.00494026	0.0202583	0.0513393	0.00662914		12.3333	0.00247709	0.00205339	0.00175249	0.00123865	0.0026824		12.3333	0.00154136	0.00162133	0.00211335	0.00155952		12.3333	0.00201461	0.0020141	0.00151057	0.00176322	0.00276939		12.3333	0.00160901	0.000742832	0.00111661	0.00296077	0.00414708
12.5	0.206783	0.210133	0.195741	0.112209	0.23384		12.5	0.00254723	0.0706946	0.158765	0.256894	0.175011		12.5	0.00230441	0.00528493	0.021018	0.0539435	0.00675422		12.5	0.0027248	0.0019326	0.00161769	0.00123865	0.00214592		12.5	0.00154136	0.00162133	0.00211335	0.00155952		12.5	0.00226643	0.0020141	0.0020141	0.00201511	0.00302115		12.5	0.00160901	0.000891398	0.00127612	0.00296077	0.00414708
12.6667	0.221736	0.228533	0.214212	0.124291	0.253202		12.6667	0.00286563	0.0772709	0.164854	0.273827	0.184153		12.6667	0.00230441	0.00551471	0.0220309	0.0572917	0.00700438		12.6667	0.00247709	0.0019326	0.00161769	0.00137627	0.00160944		12.6667	0.0013701	0.00162133	0.00192123	0.00155952		12.6667	0.00226643	0.00176234	0.00226586	0.00176322	0.00302115		12.6667	0.00160901	0.000891398	0.00127612	0.00333087	0.00414708
12.8333	0.237418	0.246667	0.237045	0.135274	0.277927		12.8333	0.0030779	0.0838471	0.170944	0.289308	0.195472		12.8333	0.00218919	0.00574449	0.0230438	0.0602679	0.00737961		12.8333	0.00222938	0.00205339	0.00175249	0.0015139	0.00107296		12.8333	0.00154136	0.00144118	0.00211335	0.00138624		12.8333	0.00201461	0.00176234	0.00251762	0.00176322	0.00302115		12.8333	0.00187718	0.00103996	0.00127612	0.00333087	0.00414708
13	0.252735	0.267467	0.260133	0.149552	0.303247		13	0.00318404	0.0891903	0.179643	0.305757	0.202873		13	0.00230441	0.00597426	0.0240567	0.0636161	0.00762977		13	0.00198167	0.0019326	0.0018873	0.0015139	0.00107296		13	0.00154136	0.00144118	0.00211335	0.00121296		13	0.00201461	0.00176234	0.00251762	0.00201511	0.00302115		13	0.00214535	0.000891398	0.00127612	0.00333087	0.00414708
13.1667	0.27097	0.289067	0.282709	0.167673	0.331546		13.1667	0.00339631	0.0945335	0.190083	0.320755	0.214628		13.1667	0.00253485	0.00597426	0.0250696	0.0669643	0.008005		13.1667	0.00198167	0.00205339	0.0018873	0.0015139	0.00107296		13.1667	0.0013701	0.00162133	0.00192123	0.00103968		13.1667	0.00176278	0.00151057	0.0020141	0.00201511	0.00302115		13.1667	0.00214535	0.000742832	0.00111661	0.00370096	0.00442356
13.3333	0.290299	0.310133	0.306311	0.185429	0.359249		13.3333	0.00360858	0.10111	0.201827	0.337687	0.227253		13.3333	0.00265007	0.00597426	0.0260826	0.0706845	0.00838024		13.3333	0.00198167	0.00205339	0.0018873	0.0015139	0.00107296		13.3333	0.0013701	0.00144118	0.00211335	0.00103968		13.3333	0.00201461	0.00176234	0.00176234	0.002267	0.00276939		13.3333	0.00241352	0.000742832	0.00127612	0.00370096	0.00470003
13.5	0.312546	0.332267	0.329143	0.207029	0.388144		13.5	0.00392698	0.109741	0.213136	0.357523	0.237266		13.5	0.00288052	0.00608915	0.0276019	0.0747768	0.00888055		13.5	0.00222938	0.00205339	0.00175249	0.0015139	0.00160944		13.5	0.00119884	0.00162133	0.00192123	0.00121296		13.5	0.00226643	0.00176234	0.00151057	0.002267	0.00251762		13.5	0.00214535	0.000742832	0.00143564	0.00407106	0.0049765
13.6667	0.339168	0.354667	0.353515	0.227714	0.419422		13.6667	0.00413925	0.119194	0.22401	0.375423	0.250327		13.6667	0.00299574	0.00631893	0.0286148	0.078497	0.00925578		13.6667	0.00198167	0.00217418	0.0018873	0.00165153	0.00160944		13.6667	0.00102757	0.00162133	0.00172911	0.00121296		13.6667	0.00251826	0.00176234	0.00125881	0.00201511	0.00226586		13.6667	0.00214535	0.000891398	0.00159515	0.00444115	0.0049765
13.8333	0.365062	0.380533	0.377373	0.249131	0.451296		13.8333	0.00435152	0.127004	0.236625	0.392356	0.263387		13.8333	0.00299574	0.0066636	0.029881	0.0822173	0.00963102		13.8333	0.00173396	0.00205339	0.00202211	0.00165153	0.00187768		13.8333	0.00119884	0.00126103	0.00172911	0.00138624		13.8333	0.00226643	0.0020141	0.00151057	0.00176322	0.0020141		13.8333	0.00214535	0.00103996	0.00175467	0.00444115	0.0049765
14	0.392779	0.4104	0.401744	0.274208	0.483467		14	0.00456379	0.136046	0.250544	0.409773	0.274706		14	0.00299574	0.00712316	0.0314004	0.0844494	0.0100063		14	0.00148625	0.00205339	0.00229172	0.00165153	0.00187768		14	0.00119884	0.00108089	0.00153698	0.00121296		14	0.00201461	0.0020141	0.00176234	0.00176322	0.00176234		14	0.00241352	0.00118853	0.00175467	0.00407106	0.00442356
14.1667	0.419402	0.4424	0.426372	0.299835	0.519511		14.1667	0.00488219	0.145088	0.266203	0.42477	0.287331		14.1667	0.00299574	0.00735294	0.0324133	0.0874256	0.0103815		14.1667	0.000990835	0.00205339	0.00256134	0.00178915	0.0013412		14.1667	0.00119884	0.00126103	0.00134486	0.00121296		14.1667	0.00176278	0.0020141	0.00176234	0.00201511	0.00176234		14.1667	0.00241352	0.00103996	0.00175467	0.00370096	0.00470003
14.3333	0.444201	0.476267	0.449974	0.325828	0.553768		14.3333	0.00530673	0.154131	0.281862	0.441703	0.29778		14.3333	0.00299574	0.00746783	0.0341859	0.0904018	0.0110069		14.3333	0.000990835	0.00205339	0.00229172	0.00165153	0.00160944		14.3333	0.00102757	0.00108089	0.00134486	0.00121296		14.3333	0.00151095	0.00226586	0.0020141	0.002267	0.00151057		14.3333	0.00241352	0.00103996	0.00159515	0.00370096	0.00470003
14.5	0.467907	0.5096	0.475115	0.350906	0.58028		14.5	0.0058374	0.163584	0.297956	0.459119	0.309534		14.5	0.00299574	0.00758272	0.0359585	0.09375	0.0115072		14.5	0.000743126	0.00229496	0.00215692	0.00178915	0.0013412		14.5	0.000856311	0.00126103	0.00134486	0.00121296		14.5	0.00151095	0.00226586	0.00226586	0.00251889	0.00125881		14.5	0.00241352	0.00103996	0.00143564	0.00370096	0.00470003
14.6667	0.491247	0.538933	0.500513	0.37818	0.610069		14.6667	0.00636807	0.172215	0.31405	0.477987	0.322159		14.6667	0.00299574	0.00792739	0.0377311	0.101562	0.0121326		14.6667	0.000743126	0.00241575	0.00202211	0.00178915	0.00160944		14.6667	0.000856311	0.00144118	0.00115274	0.00138624		14.6667	0.00125913	0.00251762	0.00226586	0.00251889	0.00151057		14.6667	0.00187718	0.000891398	0.00127612	0.00370096	0.0049765
14.8333	0.514223	0.562133	0.527193	0.406004	0.635091		14.8333	0.00689875	0.180025	0.330579	0.497823	0.335655		14.8333	0.00299574	0.00827206	0.0400101	0.109003	0.012758		14.8333	0.000743126	0.00253654	0.00175249	0.00165153	0.00187768		14.8333	0.000856311	0.00126103	0.00134486	0.00138624		14.8333	0.0010073	0.00251762	0.0020141	0.00251889	0.00151057		14.8333	0.00187718	0.00118853	0.00111661	0.00370096	0.00470003
15	0.53647	0.579733	0.553874	0.435292	0.661603		15	0.00764169	0.189478	0.345803	0.517658	0.350022		15	0.00311096	0.00861673	0.0422892	0.116815	0.0132583		15	0.000743126	0.00265733	0.0018873	0.00178915	0.00187768		15	0.00119884	0.00144118	0.00134486	0.00155952		15	0.0010073	0.00251762	0.0020141	0.00251889	0.00176234		15	0.00187718	0.00118853	0.00111661	0.00333087	0.0049765
15.1667	0.56054	0.593867	0.579271	0.468424	0.693774		15.1667	0.00838463	0.188656	0.360592	0.538462	0.363953		15.1667	0.0033414	0.00919118	0.0453279	0.126116	0.0142589		15.1667	0.000990835	0.00265733	0.00229172	0.00178915	0.00214592		15.1667	0.00119884	0.00144118	0.00115274	0.00155952		15.1667	0.0010073	0.00276939	0.00151057	0.00251889	0.0020141		15.1667	0.00187718	0.00118853	0.00111661	0.00333087	0.0049765
15.3333	0.58388	0.607733	0.60236	0.50119	0.731308		15.3333	0.00933984	0.190711	0.376251	0.557329	0.377449		15.3333	0.00345662	0.00965074	0.0481134	0.13244	0.0152595		15.3333	0.000990835	0.00265733	0.00242653	0.00192678	0.00214592		15.3333	0.00119884	0.00144118	0.00115274	0.00155952		15.3333	0.00125913	0.00251762	0.00125881	0.002267	0.0020141		15.3333	0.00214535	0.00103996	0.00111661	0.00333087	0.0049765
15.5	0.60795	0.6264	0.626219	0.538166	0.761394		15.5	0.0104012	0.196054	0.391475	0.576681	0.390945		15.5	0.00345662	0.0099954	0.0552038	0.139881	0.0165103		15.5	0.00123854	0.00277811	0.00256134	0.00206441	0.00187768		15.5	0.00119884	0.00144118	0.000960615	0.00138624		15.5	0.00151095	0.00276939	0.00151057	0.00201511	0.0020141		15.5	0.00214535	0.000742832	0.00111661	0.00333087	0.0049765
15.6667	0.633115	0.649333	0.650847	0.572762	0.797438		15.6667	0.0116748	0.200164	0.407134	0.595065	0.406617		15.6667	0.00345662	0.0103401	0.062041	0.148438	0.0180113		15.6667	0.00148625	0.00277811	0.00256134	0.00220204	0.00187768		15.6667	0.00102757	0.00144118	0.000768492	0.00138624		15.6667	0.00125913	0.00276939	0.00151057	0.00176322	0.0020141		15.6667	0.00214535	0.000594265	0.00111661	0.00333087	0.0049765
15.8333	0.654996	0.672533	0.67137	0.608274	0.833184		15.8333	0.0129484	0.214961	0.424532	0.612966	0.420549		15.8333	0.00357184	0.0106847	0.0688782	0.15625	0.019137		15.8333	0.00123854	0.00277811	0.00229172	0.00220204	0.00160944		15.8333	0.00119884	0.00144118	0.000768492	0.00138624		15.8333	0.00151095	0.00251762	0.00176234	0.00151134	0.0020141		15.8333	0.00187718	0.000594265	0.00127612	0.00333087	0.00525297
16	0.677608	0.697333	0.694972	0.643785	0.85493		16	0.0163447	0.226058	0.440191	0.633285	0.434915		16	0.00368706	0.0109145	0.0757154	0.164062	0.020763		16	0.00123854	0.00277811	0.00215692	0.00220204	0.00160944		16	0.00119884	0.00126103	0.000768492	0.00138624		16	0.00151095	0.00251762	0.0020141	0.00151134	0.0020141		16	0.00187718	0.000594265	0.00143564	0.00333087	0.00552944
16.1667	0.697666	0.721067	0.715752	0.676002	0.884123		16.1667	0.0189981	0.236334	0.45411	0.654572	0.450152		16.1667	0.00403272	0.0112592	0.0787541	0.172247	0.0222639		16.1667	0.000990835	0.00265733	0.00229172	0.00206441	0.00187768		16.1667	0.00119884	0.00126103	0.000960615	0.00138624		16.1667	0.00151095	0.00226586	0.0020141	0.00151134	0.00176234		16.1667	0.00187718	0.000594265	0.00143564	0.00370096	0.00608239
16.3333	0.716995	0.742933	0.734479	0.704375	0.902592		16.3333	0.0219699	0.24702	0.471509	0.67731	0.464084		16.3333	0.00426316	0.0118336	0.0825525	0.179688	0.0236398		16.3333	0.000990835	0.00265733	0.00242653	0.00220204	0.00187768		16.3333	0.0013701	0.00126103	0.000960615	0.00138624		16.3333	0.00176278	0.00226586	0.00151057	0.00151134	0.00176234		16.3333	0.00160901	0.000742832	0.00159515	0.00407106	0.00608239
16.5	0.739606	0.766667	0.757825	0.728171	0.914507		16.5	0.0255784	0.258118	0.488908	0.697629	0.480192		16.5	0.00437838	0.0124081	0.0860977	0.1875	0.0253909		16.5	0.00123854	0.00265733	0.00256134	0.00220204	0.00214592		16.5	0.0013701	0.00126103	0.00115274	0.00121296		16.5	0.00176278	0.00251762	0.00125881	0.00151134	0.00151057		16.5	0.00187718	0.000594265	0.00143564	0.00370096	0.00635886
16.6667	0.758206	0.7856	0.777578	0.745561	0.927018		16.6667	0.0278073	0.271681	0.507177	0.716497	0.498476		16.6667	0.00460883	0.0128676	0.0901494	0.196057	0.027142		16.6667	0.00123854	0.00265733	0.00283095	0.00220204	0.00187768		16.6667	0.0013701	0.00144118	0.00134486	0.00103968		16.6667	0.00151095	0.00276939	0.00100705	0.00151134	0.00151057		16.6667	0.00187718	0.000594265	0.00143564	0.00407106	0.00663533
16.8333	0.778993	0.800533	0.796306	0.753432	0.935061		16.8333	0.0309913	0.284012	0.526751	0.732946	0.51589		16.8333	0.00460883	0.013557	0.0934414	0.204613	0.0290181		16.8333	0.00123854	0.00265733	0.00296576	0.00247729	0.00187768		16.8333	0.0013701	0.00126103	0.00134486	0.00103968		16.8333	0.00151095	0.00276939	0.00125881	0.00176322	0.00176234		16.8333	0.00187718	0.000742832	0.00143564	0.00370096	0.00635886
17	0.799416	0.8184	0.815546	0.759839	0.945487		17	0.034706	0.297986	0.544585	0.748428	0.542882		17	0.00495449	0.0141314	0.0972398	0.213914	0.0308943		17	0.00123854	0.00277811	0.00310057	0.00233966	0.00187768		17	0.0013701	0.00126103	0.00153698	0.00103968		17	0.00151095	0.00276939	0.00176234	0.00176322	0.00151057		17	0.00241352	0.000742832	0.00127612	0.00370096	0.00663533
17.1667	0.817651	0.825867	0.831195	0.791873	0.953232		17.1667	0.0377839	0.314016	0.562853	0.76536	0.570309		17.1667	0.00518493	0.0147059	0.101798	0.22247	0.0330206		17.1667	0.000990835	0.00277811	0.00323537	0.00247729	0.00187768		17.1667	0.0013701	0.00108089	0.00134486	0.00103968		17.1667	0.00125913	0.00251762	0.00176234	0.00176322	0.00151057		17.1667	0.00241352	0.000891398	0.00143564	0.00407106	0.00663533
17.3333	0.83771	0.834933	0.84864	0.825371	0.960083		17.3333	0.0410741	0.330456	0.580252	0.77939	0.597736		17.3333	0.00541537	0.0155101	0.107369	0.231399	0.035147		17.3333	0.00123854	0.00277811	0.00296576	0.00247729	0.00214592		17.3333	0.00119884	0.000900739	0.00115274	0.00121296		17.3333	0.00125913	0.00226586	0.0020141	0.00176322	0.00125881		17.3333	0.00241352	0.00103996	0.00127612	0.00407106	0.00691181
17.5	0.851933	0.841333	0.863007	0.863994	0.967531		17.5	0.0450011	0.347719	0.598956	0.794388	0.626034		17.5	0.00576103	0.0161994	0.113953	0.238839	0.0375235		17.5	0.00148625	0.00277811	0.00296576	0.00233966	0.00214592		17.5	0.00102757	0.00108089	0.000960615	0.00138624		17.5	0.00125913	0.00226586	0.00151057	0.00125945	0.00125881		17.5	0.00241352	0.00103996	0.00143564	0.00444115	0.00746475
17.6667	0.862874	0.840267	0.874295	0.904997	0.968424		17.6667	0.0507323	0.363337	0.617225	0.806483	0.643448		17.6667	0.00587625	0.0168888	0.12003	0.247024	0.0405253		17.6667	0.00148625	0.00301969	0.00296576	0.00247729	0.00214592		17.6667	0.000856311	0.00108089	0.000960615	0.00121296		17.6667	0.0010073	0.00176234	0.00125881	0.00125945	0.00151057		17.6667	0.00214535	0.000891398	0.00143564	0.00444115	0.00774122
17.8333	0.871991	0.8416	0.883787	0.91836	0.970509		17.8333	0.0572065	0.380189	0.632884	0.81761	0.659991		17.8333	0.00587625	0.0174632	0.127121	0.254836	0.0437774		17.8333	0.00173396	0.00338205	0.00296576	0.00247729	0.00241416		17.8333	0.000685049	0.00108089	0.000960615	0.00138624		17.8333	0.0010073	0.00176234	0.00151057	0.00125945	0.00151057		17.8333	0.00214535	0.000742832	0.00143564	0.00481125	0.00801769
18	0.879285	0.842133	0.891739	0.930624	0.969318		18	0.0644237	0.396219	0.649848	0.830189	0.674358		18	0.00610669	0.0182675	0.134211	0.261905	0.0474046		18	0.00173396	0.0038652	0.00310057	0.00261492	0.00241416		18	0.000685049	0.00108089	0.000960615	0.00103968		18	0.0010073	0.00151057	0.00151057	0.00125945	0.00176234		18	0.00214535	0.000594265	0.00143564	0.00518135	0.00829417
18.1667	0.893144	0.844533	0.899949	0.941241	0.968722		18.1667	0.0732329	0.411837	0.667682	0.838897	0.687854		18.1667	0.00633714	0.0190717	0.142315	0.268229	0.0512821		18.1667	0.00173396	0.00434835	0.00310057	0.00275255	0.00241416		18.1667	0.000685049	0.000900739	0.000960615	0.00103968		18.1667	0.000755477	0.00151057	0.00176234	0.00125945	0.00151057		18.1667	0.00187718	0.000445699	0.00127612	0.00518135	0.00857064
18.3333	0.89752	0.844267	0.907388	0.950943	0.966637		18.3333	0.0797071	0.428689	0.682906	0.849057	0.700914		18.3333	0.00656758	0.0199908	0.151178	0.274182	0.0552846		18.3333	0.00148625	0.00434835	0.00310057	0.00289017	0.00241416		18.3333	0.000685049	0.000540443	0.000960615	0.00103968		18.3333	0.0010073	0.00151057	0.00176234	0.00125945	0.00125881		18.3333	0.00187718	0.000594265	0.00143564	0.00518135	0.00884711
18.5	0.906273	0.8416	0.913032	0.957899	0.963956		18.5	0.087561	0.444718	0.69813	0.857281	0.713975		18.5	0.00702846	0.0214844	0.1608	0.280878	0.0594121		18.5	0.00148625	0.00458993	0.00296576	0.00289017	0.00214592		18.5	0.000685049	0.000540443	0.000960615	0.000866401		18.5	0.0010073	0.00151057	0.00176234	0.00100756	0.00151057		18.5	0.00187718	0.000742832	0.00127612	0.00518135	0.00912358
18.6667	0.916484	0.836267	0.917394	0.962841	0.962169		18.6667	0.0950966	0.461159	0.709439	0.88389	0.727906		18.6667	0.00737412	0.0229779	0.171689	0.288318	0.0635397		18.6667	0.00148625	0.00471071	0.00310057	0.0030278	0.00214592		18.6667	0.000685049	0.000540443	0.00115274	0.000866401		18.6667	0.00125913	0.00176234	0.00176234	0.00100756	0.00151057		18.6667	0.00214535	0.000891398	0.00127612	0.00481125	0.00940006
18.8333	0.919037	0.8312	0.922524	0.969065	0.953828		18.8333	0.103269	0.4776	0.717703	0.913401	0.741837		18.8333	0.00760456	0.025046	0.182578	0.296131	0.067167		18.8333	0.00148625	0.0048315	0.00310057	0.0030278	0.00214592		18.8333	0.000685049	0.000540443	0.00115274	0.000693121		18.8333	0.00125913	0.00176234	0.00151057	0.00125945	0.00151057		18.8333	0.00241352	0.00103996	0.00143564	0.00481125	0.00967653
19	0.933625	0.8312	0.928425	0.97419	0.953232		19	0.115474	0.497328	0.729448	0.944364	0.754462		19	0.00806545	0.0275735	0.195493	0.30506	0.0712946		19	0.00198167	0.00519386	0.00337018	0.0030278	0.00214592		19	0.000685049	0.000720591	0.000768492	0.000519841		19	0.0010073	0.0020141	0.00176234	0.00125945	0.00151057		19	0.00241352	0.00103996	0.00127612	0.00518135	0.0102295
19.1667	0.943837	0.8368	0.934582	0.979681	0.952338		19.1667	0.129166	0.516235	0.741192	0.974843	0.766217		19.1667	0.00841111	0.0298713	0.209167	0.31436	0.0755472		19.1667	0.00198167	0.00543544	0.0037746	0.00330306	0.00214592		19.1667	0.000685049	0.000720591	0.000576369	0.000519841		19.1667	0.0010073	0.0020141	0.00176234	0.00151134	0.00125881		19.1667	0.00268168	0.000891398	0.00143564	0.00481125	0.0107824
19.3333	0.948942	0.8464	0.946639	0.986271	0.95353		19.3333	0.143069	0.535142	0.752936	0.985486	0.774924		19.3333	0.00875677	0.0325138	0.223348	0.324033	0.08005		19.3333	0.00198167	0.00555623	0.00417902	0.00344068	0.00214592		19.3333	0.000685049	0.000720591	0.000384246	0.000693121		19.3333	0.0010073	0.00176234	0.00151057	0.00151134	0.00125881		19.3333	0.00241352	0.000891398	0.00159515	0.00481125	0.0110589
19.5	0.959883	0.898667	0.961006	0.991031	0.955913		19.5	0.154744	0.55446	0.760331	0.994194	0.781019		19.5	0.00933287	0.0352711	0.237782	0.334821	0.0854284		19.5	0.00198167	0.00591859	0.00444864	0.00371594	0.00214592		19.5	0.000685049	0.000900739	0.000384246	0.000693121		19.5	0.0010073	0.0020141	0.00151057	0.00151134	0.00151057		19.5	0.00268168	0.000891398	0.00159515	0.00518135	0.0116118
19.6667	0.964989	0.9136	0.972037	0.99579	0.953232		19.6667	0.164084	0.571311	0.767725	0.994194	0.787984		19.6667	0.00967853	0.0381434	0.251456	0.345238	0.0908068		19.6667	0.00173396	0.00616016	0.00471825	0.00385356	0.00214592		19.6667	0.000685049	0.000900739	0.000576369	0.000866401		19.6667	0.00125913	0.0020141	0.00125881	0.00151134	0.00176234		19.6667	0.00294985	0.000742832	0.00191418	0.00555144	0.0118883
19.8333	0.969001	0.929333	0.986147	1	0.951445		19.8333	0.171938	0.588985	0.76816	0.997581	0.793209		19.8333	0.0101394	0.0411305	0.265637	0.356027	0.0963102		19.8333	0.00173396	0.00640174	0.00485306	0.00385356	0.00214592		19.8333	0.000685049	0.000900739	0.000576369	0.000866401		19.8333	0.00125913	0.00226586	0.00100705	0.00125945	0.00176234		19.8333	0.00294985	0.000742832	0.00191418	0.00629164	0.0121648
20	0.972648	0.928533	0.988969	0.998902	0.942806		20	0.179261	0.605836	0.765115	0.99613	0.796256		20	0.0106003	0.0440028	0.284376	0.366071	0.102189		20	0.00173396	0.00664331	0.00498787	0.00399119	0.00214592		20	0.000685049	0.000900739	0.000576369	0.000693121		20	0.000755477	0.00226586	0.00125881	0.00125945	0.00151057		20	0.00321802	0.000445699	0.00191418	0.00629164	0.0129942
20.1667	0.971554	0.868533	0.988199	0.993776	0.93804		20.1667	0.189132	0.622277	0.76555	0.99613	0.809752		20.1667	0.010946	0.0466452	0.305394	0.376116	0.108943		20.1667	0.00148625	0.00664331	0.00539229	0.00412882	0.00214592		20.1667	0.000685049	0.000720591	0.000576369	0.000693121		20.1667	0.0010073	0.0020141	0.00125881	0.00125945	0.00125881		20.1667	0.00294985	0.000297133	0.00191418	0.00629164	0.0135471
20.3333	0.972648	0.8408	0.988456	0.987187	0.935061		20.3333	0.199533	0.638718	0.76207	0.998549	0.826731		20.3333	0.0114068	0.0497472	0.33097	0.385789	0.115697		20.3333	0.00173396	0.00664331	0.0055271	0.00440407	0.00214592		20.3333	0.000513787	0.000720591	0.000576369	0.000693121		20.3333	0.000755477	0.0020141	0.00151057	0.00125945	0.00125881		20.3333	0.00294985	0.000445699	0.00175467	0.00629164	0.0143766
20.5	0.971554	0.8152	0.98589	0.983342	0.935061		20.5	0.212481	0.653925	0.762505	0.998549	0.841097		20.5	0.0119829	0.0534237	0.360851	0.395833	0.122201		20.5	0.00198167	0.00664331	0.00579671	0.00481696	0.00214592		20.5	0.000342524	0.00108089	0.000768492	0.000866401		20.5	0.0010073	0.0020141	0.00176234	0.00151134	0.00176234		20.5	0.00321802	0.000594265	0.00191418	0.00629164	0.0154824
20.6667	0.972648	0.8296	0.983838	0.980597	0.941615		20.6667	0.228083	0.669544	0.77512	0.999032	0.858511		20.6667	0.0126743	0.0576746	0.390732	0.415923	0.129331		20.6667	0.00222938	0.00688489	0.00593152	0.00495458	0.00241416		20.6667	0.000342524	0.00126103	0.000768492	0.00103968		20.6667	0.00151095	0.0020141	0.00151057	0.00151134	0.0020141		20.6667	0.00321802	0.000891398	0.0020737	0.00703183	0.0157589
20.8333	0.974471	0.842933	0.98589	0.982427	0.9437		20.8333	0.244216	0.684751	0.787734	0.996613	0.864171		20.8333	0.0134808	0.0620404	0.420866	0.436384	0.13596		20.8333	0.00247709	0.00700568	0.00593152	0.00509221	0.0026824		20.8333	0.000171262	0.00126103	0.000768492	0.000866401		20.8333	0.00151095	0.0020141	0.00151057	0.00125945	0.00226586		20.8333	0.00348619	0.000891398	0.00223321	0.00740192	0.0165883
21	0.97593	0.854133	0.985121	0.981512	0.942508		21	0.261622	0.698315	0.800783	0.995162	0.864606		21	0.0142874	0.0662914	0.446949	0.457217	0.142839		21	0.00222938	0.00700568	0.00606633	0.00522984	0.00295064		21	0.000342524	0.00126103	0.000768492	0.000693121		21	0.00151095	0.0020141	0.00151057	0.00125945	0.0020141		21	0.00321802	0.000742832	0.00239273	0.00777202	0.0171413
21.1667	0.977024	0.863467	0.986403	0.977119	0.943998		21.1667	0.27924	0.711056	0.812962	0.991776	0.866347		21.1667	0.0152091	0.0703125	0.46822	0.477679	0.150344		21.1667	0.00222938	0.00700568	0.00620113	0.00522984	0.00295064		21.1667	0.000342524	0.000720591	0.000768492	0.000519841		21.1667	0.0010073	0.00176234	0.00125881	0.00100756	0.00176234		21.1667	0.00268168	0.000594265	0.00223321	0.00777202	0.0179707
21.3333	0.975565	0.836267	0.986403	0.974922	0.943104		21.3333	0.298026	0.724209	0.816442	0.990808	0.867653		21.3333	0.0161309	0.0735294	0.484426	0.488095	0.157348		21.3333	0.00198167	0.00700568	0.00620113	0.00536746	0.00295064		21.3333	0.000171262	0.000360295	0.000768492	0.00017328		21.3333	0.000755477	0.0020141	0.00125881	0.00100756	0.00176234		21.3333	0.00268168	0.000445699	0.00223321	0.00777202	0.0190766
21.5	0.974106	0.849333	0.983581	0.97181	0.940721		21.5	0.321163	0.736539	0.822967	0.991292	0.864606		21.5	0.0170527	0.0774357	0.497341	0.5	0.164228		21.5	0.00222938	0.00712646	0.00620113	0.00550509	0.00295064		21.5	0.000171262	0.000360295	0.000576369	0.00017328		21.5	0.000251826	0.00176234	0.00100705	0.00100756	0.00151057		21.5	0.00268168	0.000297133	0.0020737	0.00777202	0.0196295
21.6667	0.974106	0.856267	0.98666	0.970712	0.944296		21.6667	0.346954	0.747637	0.824706	0.991776	0.865912		21.6667	0.0182049	0.081227	0.505444	0.510417	0.171482		21.6667	0.00222938	0.00809276	0.00606633	0.00578035	0.00295064		21.6667	0	0.000180148	0.000384246	0.00017328		21.6667	0	0.00151057	0.00100705	0.000755668	0.00151057		21.6667	0.00268168	0.000297133	0.0020737	0.00777202	0.0207354
21.8333	0.970824	0.856	0.987943	0.969614	0.93804		21.8333	0.374124	0.761611	0.828621	0.993711	0.869395		21.8333	0.0193571	0.0851333	0.511775	0.522693	0.178987		21.8333	0.00222938	0.00905907	0.00620113	0.00591797	0.00321888		21.8333	0	0.000180148	0.000192123	0		21.8333	0.000251826	0.00125881	0.00100705	0.000503778	0.00125881		21.8333	0.00321802	0.000297133	0.00223321	0.00851221	0.0215648
22	0.973012	0.885333	0.992304	0.968515	0.933274		22	0.403099	0.776408	0.834711	0.994194	0.869395		22	0.0206245	0.0894991	0.517346	0.53497	0.186742		22	0.00247709	0.0100254	0.00647075	0.00619323	0.00321888		22	0	0.000180148	0.000192123	0.00017328		22	0	0.00125881	0.00100705	0.000251889	0.00100705		22	0.00321802	0.000445699	0.00223321	0.00888231	0.0226707
22.1667	0.974471	0.8864	0.993843	0.965587	0.932082		22.1667	0.431755	0.787916	0.833406	0.993711	0.872878		22.1667	0.0221224	0.0935202	0.525956	0.546503	0.194872		22.1667	0.00222938	0.0111125	0.00674036	0.00674374	0.00321888		22.1667	0	0	0.000384246	0.00034656		22.1667	0.000251826	0.00125881	0.00125881	0	0.00100705		22.1667	0.00321802	0.000742832	0.00239273	0.00925241	0.0240531
22.3333	0.978483	0.8984	0.992817	0.963756	0.928508		22.3333	0.461579	0.804357	0.845585	0.995162	0.87549		22.3333	0.0238507	0.097886	0.541656	0.560268	0.202376		22.3333	0.00247709	0.0115956	0.00687517	0.00715662	0.00321888		22.3333	0.000171262	0	0.000576369	0.000519841		22.3333	0.000251826	0.00125881	0.00100705	0	0.00125881		22.3333	0.00375436	0.000742832	0.00239273	0.0096225	0.0254354
22.5	0.987236	0.914133	0.991278	0.962109	0.930891		22.5	0.491615	0.816687	0.85211	0.995162	0.878102		22.5	0.025579	0.102022	0.55685	0.571429	0.209756		22.5	0.00247709	0.0123203	0.00700998	0.0075695	0.00321888		22.5	0.000171262	0.000180148	0.000768492	0.000519841		22.5	0	0.00151057	0.00100705	0.000503778	0.00125881		22.5	0.00375436	0.000742832	0.00255224	0.0096225	0.0268178
22.6667	0.991612	0.9016	0.989995	0.959546	0.931189		22.6667	0.520696	0.824908	0.856024	0.995162	0.882455		22.6667	0.0277682	0.106273	0.575336	0.582589	0.217011		22.6667	0.00247709	0.0129243	0.00714478	0.00812001	0.00348712		22.6667	0.000171262	0.000360295	0.000576369	0.000519841		22.6667	0	0.00125881	0.00100705	0.000251889	0.00151057		22.6667	0.00402253	0.000891398	0.00271176	0.0099926	0.0279237
22.8333	0.999271	0.8992	0.989225	0.958997	0.929401		22.8333	0.549671	0.837238	0.857764	0.995646	0.888115		22.8333	0.0298421	0.110294	0.59762	0.592634	0.225266		22.8333	0.0027248	0.0135282	0.00727959	0.00853289	0.00375536		22.8333	0.000171262	0.000360295	0.000576369	0.00034656		22.8333	0	0.00151057	0.00100705	0.000503778	0.00151057		22.8333	0.00455886	0.000742832	0.00287127	0.0107328	0.029859
23	0.997447	0.896	0.988969	0.958448	0.929103		23	0.579176	0.842992	0.853415	0.992259	0.889856		23	0.032377	0.114085	0.623196	0.601562	0.233021		23	0.0029725	0.0141321	0.00768401	0.00894577	0.00402361		23	0	0.000360295	0.000576369	0.00017328		23	0.000251826	0.00151057	0.00100705	0.000251889	0.00151057		23	0.00482703	0.00103996	0.0031903	0.0111029	0.0315178
23.1667	0.995988	0.8872	0.989225	0.956983	0.928508		23.1667	0.611866	0.84628	0.852545	0.993227	0.889856		23.1667	0.0353727	0.118107	0.64548	0.610863	0.241651		23.1667	0.00322021	0.0143737	0.00835805	0.00963391	0.00429185		23.1667	0	0.000180148	0.000576369	0.00017328		23.1667	0.000503651	0.00125881	0.000755287	0	0.00151057		23.1667	0.0050952	0.00118853	0.00334982	0.011473	0.0337296
23.3333	0.995624	0.890933	0.991791	0.957349	0.928805		23.3333	0.645829	0.856145	0.85298	0.993711	0.890292		23.3333	0.0382533	0.122243	0.654596	0.635045	0.251157		23.3333	0.00322021	0.0148569	0.00903208	0.010322	0.00456009		23.3333	0	0	0.000960615	0.00034656		23.3333	0.000503651	0.00125881	0.000755287	0.000251889	0.00125881		23.3333	0.00536337	0.00103996	0.00350933	0.0118431	0.0359414
23.5	0.995259	0.898133	0.995639	0.957166	0.933274		23.5	0.664827	0.865598	0.854719	0.993711	0.890727		23.5	0.0420555	0.126608	0.670043	0.661086	0.259662		23.5	0.00346792	0.0154608	0.00970612	0.0107349	0.00482833		23.5	0.000171262	0.000180148	0.000768492	0.00034656		23.5	0.000503651	0.00125881	0.000755287	0.000251889	0.00151057		23.5	0.00536337	0.00118853	0.00382836	0.0125833	0.0381532
23.6667	0.998541	0.901067	0.997178	0.955885	0.93238		23.6667	0.687964	0.875051	0.85037	0.995646	0.890727		23.6667	0.045973	0.131204	0.684477	0.6875	0.270169		23.6667	0.00346792	0.015944	0.0103802	0.0111478	0.00482833		23.6667	0.000171262	0.000180148	0.000768492	0.00034656		23.6667	0.000503651	0.00125881	0.000755287	0.000251889	0.00125881		23.6667	0.00563154	0.00103996	0.00382836	0.0133235	0.0409179
23.8333	1	0.907733	1	0.956434	0.928508		23.8333	0.699533	0.885327	0.8495	0.994678	0.891598		23.8333	0.050121	0.13557	0.688782	0.712426	0.2803		23.8333	0.00346792	0.0167895	0.010515	0.0115607	0.00536481		23.8333	0.000171262	0	0.000768492	0.00034656		23.8333	0.000503651	0.00151057	0.000755287	0.000251889	0.00125881		23.8333	0.00589971	0.00103996	0.00382836	0.0140637	0.0434061
24	0.997812	0.9064	0.999743	0.956617	0.924635		24	0.713118	0.888615	0.849935	0.996613	0.893339		24	0.054845	0.139936	0.70195	0.722098	0.290682		24	0.00396334	0.0175142	0.0106498	0.0119736	0.00536481		24	0.000171262	0	0.000576369	0.00017328		24	0.000755477	0.00151057	0.00100705	0.000503778	0.00125881		24	0.00616787	0.00118853	0.00414739	0.0151739	0.0467238
24.1667	0.993071	0.9048	0.99923	0.954421	0.917784		24.1667	0.728402	0.89067	0.854719	0.996613	0.893339		24.1667	0.0596843	0.144646	0.713852	0.729167	0.301814		24.1667	0.00421105	0.0182389	0.0109194	0.0127993	0.00536481		24.1667	0.000171262	0	0.000576369	0		24.1667	0.000503651	0.00151057	0.00125881	0.000503778	0.00100705		24.1667	0.00643604	0.0013371	0.00414739	0.0159141	0.0503179
24.3333	0.990518	0.903467	1	0.953505	0.910932		24.3333	0.737635	0.891903	0.864724	0.995162	0.892904		24.3333	0.064754	0.149701	0.728792	0.736235	0.313696		24.3333	0.00421105	0.019326	0.011189	0.0136251	0.00563305		24.3333	0.000171262	0	0.000576369	0		24.3333	0.000503651	0.00151057	0.00125881	0.000755668	0.00125881		24.3333	0.00670421	0.00326846	0.00430691	0.0166543	0.0541886
24.5	0.990153	0.910667	0.996408	0.953139	0.908847		24.5	0.762895	0.897657	0.878208	0.99613	0.892904		24.5	0.0699389	0.155101	0.765257	0.745536	0.326454		24.5	0.00445876	0.0204131	0.0114586	0.0144509	0.00563305		24.5	0.000171262	0.000180148	0.000576369	0		24.5	0.000251826	0.00100705	0.00151057	0.000755668	0.00125881		24.5	0.00724055	0.00519982	0.00462594	0.0173945	0.0586121
24.6667	0.992341	0.915733	0.99333	0.951675	0.906464		24.6667	0.788368	0.903411	0.886907	0.994194	0.893774		24.6667	0.102546	0.161075	0.793112	0.751116	0.338336		24.6667	0.00445876	0.021621	0.0117282	0.015139	0.00590129		24.6667	0.000171262	0.000360295	0.000576369	0		24.6667	0	0.00100705	0.00125881	0.000503778	0.00125881		24.6667	0.00804505	0.00698262	0.00462594	0.0181347	0.0633121
24.8333	0.9938	0.9168	0.991534	0.95076	0.902294		24.8333	0.818085	0.9067	0.898217	0.994194	0.895516		24.8333	0.136767	0.167279	0.802228	0.75744	0.352095		24.8333	0.00445876	0.0277811	0.0119978	0.0158271	0.00616953		24.8333	0.000171262	0.000360295	0.000576369	0.00017328		24.8333	0.000251826	0.000755287	0.00100705	0.000503778	0.00125881		24.8333	0.00858139	0.00861685	0.00494497	0.0188749	0.0680122
25	0.992706	0.9224	0.98666	0.951858	0.898719		25	0.835491	0.912043	0.908221	0.995162	0.898128		25	0.173753	0.173369	0.795391	0.761905	0.366604		25	0.00470647	0.0344244	0.0121327	0.0167905	0.00670601		25	0.000171262	0.000540443	0.000384246	0.00034656		25	0.000251826	0.00100705	0.00100705	0.000503778	0.00100705		25	0.00911773	0.00861685	0.005264	0.0199852	0.0724357
25.1667	0.991612	0.9232	0.982812	0.950943	0.891272		25.1667	0.840374	0.914509	0.911266	0.991776	0.902917		25.1667	0.212813	0.180032	0.777159	0.780134	0.380613		25.1667	0.00470647	0.0419133	0.0122675	0.0177539	0.00724249		25.1667	0.000171262	0.000720591	0.000192123	0.000519841		25.1667	0.000503651	0.00125881	0.00100705	0.000503778	0.00125881		25.1667	0.00992223	0.00876541	0.00542351	0.0214656	0.0776887
25.3333	0.989424	0.931733	0.980246	0.95076	0.887102		25.3333	0.835279	0.917386	0.91779	0.991776	0.907706		25.3333	0.22733	0.186926	0.766523	0.802083	0.412383		25.3333	0.00495417	0.0507308	0.0125371	0.0189926	0.00804721		25.3333	0.000171262	0.000540443	0	0.000693121		25.3333	0.000755477	0.00151057	0.00100705	0.000503778	0.00100705		25.3333	0.0104586	0.00906255	0.00574254	0.022946	0.0834946
25.5	0.990518	0.9288	0.975885	0.951309	0.886804		25.5	0.836765	0.919852	0.915615	0.991292	0.913365		25.5	0.242539	0.193704	0.760952	0.823289	0.443402		25.5	0.00520188	0.0554415	0.0128067	0.0202312	0.00858369		25.5	0	0.000360295	0.000192123	0.000866401		25.5	0.000503651	0.00125881	0.00100705	0.000755668	0.000755287		25.5	0.0112631	0.00950825	0.00590206	0.0240563	0.0898535
25.6667	0.991612	0.9312	0.97332	0.949844	0.890378		25.6667	0.849501	0.922729	0.913006	0.991776	0.919896		25.6667	0.257057	0.200827	0.759939	0.845238	0.47242		25.6667	0.00544959	0.0605146	0.0130763	0.0328929	0.00885193		25.6667	0.000171262	0.000360295	0.000192123	0.000866401		25.6667	0.000503651	0.00100705	0.00100705	0.00100756	0.000503525		25.6667	0.0120676	0.0102511	0.0063806	0.0251665	0.0975947
25.8333	0.98833	0.9288	0.972293	0.949478	0.894847		25.8333	0.863829	0.926839	0.908656	0.994194	0.924684		25.8333	0.271575	0.20795	0.759939	0.852307	0.501438		25.8333	0.00594501	0.0653461	0.0136155	0.047619	0.00912017		25.8333	0.000513787	0.000180148	0.000384246	0.000866401		25.8333	0.000503651	0.00100705	0.00125881	0.00125945	0		25.8333	0.0126039	0.0109939	0.00685915	0.0262768	0.105059
26	0.986506	0.928267	0.969215	0.946183	0.900804		26	0.884101	0.929305	0.899087	0.99613	0.930779		26	0.285978	0.215188	0.758673	0.857143	0.514447		26	0.00619272	0.0700568	0.0149636	0.0637214	0.00965665		26	0.000513787	0.000180148	0.000384246	0.000693121		26	0.000503651	0.000755287	0.00125881	0.00125945	0.000251762		26	0.0131403	0.0117367	0.00717818	0.0277572	0.112524
26.1667	0.982859	0.938133	0.970498	0.943072	0.907358		26.1667	0.90087	0.937115	0.897782	0.998065	0.934262		26.1667	0.302339	0.223001	0.758926	0.864211	0.524703		26.1667	0.00668813	0.0754922	0.0164465	0.0812001	0.0155579		26.1667	0.000513787	0.000360295	0.000192123	0.000519841		26.1667	0.000755477	0.00100705	0.00125881	0.00125945	0.000251762		26.1667	0.0139448	0.0127767	0.00765672	0.0296077	0.119436
26.3333	0.979212	0.938667	0.975115	0.940143	0.914507		26.3333	0.914349	0.94328	0.897782	1	0.934262		26.3333	0.319046	0.290786	0.760446	0.86942	0.53546		26.3333	0.00693584	0.0808069	0.0180642	0.0878062	0.0257511		26.3333	0.000513787	0.000360295	0.000384246	0.000519841		26.3333	0.000755477	0.00100705	0.00100705	0.00100756	0.000503525		26.3333	0.0147493	0.0136681	0.00797575	0.0310881	0.123583
26.5	0.978848	0.952	0.978194	0.936665	0.919273		26.5	0.927298	0.946568	0.899957	0.999032	0.930779		26.5	0.337942	0.357192	0.762218	0.87128	0.545091		26.5	0.00718355	0.0873294	0.019547	0.0928984	0.0367489		26.5	0.000171262	0.000540443	0.000384246	0.000519841		26.5	0.000755477	0.00100705	0.000755287	0.000755668	0.000755287		26.5	0.0155538	0.0150052	0.00829478	0.0329386	0.126348
26.6667	0.978848	0.9576	0.983068	0.935383	0.923146		26.6667	0.937381	0.951911	0.905176	0.993711	0.923378		26.6667	0.356032	0.420841	0.764497	0.875372	0.55247		26.6667	0.00767897	0.0943351	0.0200863	0.0974401	0.0485515		26.6667	0.000171262	0.000540443	0.000576369	0.000693121		26.6667	0.000755477	0.000755287	0.000755287	0.000755668	0.000755287		26.6667	0.0166264	0.016788	0.00877333	0.0351591	0.128283
26.8333	0.974106	0.958933	0.980503	0.932638	0.921358		26.8333	0.945128	0.950678	0.909091	0.988389	0.919896		26.8333	0.372739	0.480928	0.766017	0.873512	0.56035		26.8333	0.00817439	0.101945	0.0203559	0.103633	0.0565987		26.8333	0.000342524	0.000540443	0.000576369	0.000693121		26.8333	0.000503651	0.000503525	0.000755287	0.000503778	0.00100705		26.8333	0.0179673	0.0184222	0.00941139	0.0373797	0.129389
27	0.973377	0.96	0.976142	0.92916	0.92106		27	0.955423	0.953966	0.909961	0.985486	0.917719		27	0.388639	0.47932	0.767536	0.875372	0.566354		27	0.0086698	0.110037	0.0204907	0.111478	0.0619635		27	0.000342524	0.000540443	0.000576369	0.000519841		27	0.000755477	0.000251762	0.000755287	0.000755668	0.00100705		27	0.0193081	0.0206507	0.00988993	0.0396003	0.132154
27.1667	0.971918	0.9568	0.976142	0.927512	0.942806		27.1667	0.964763	0.953966	0.92823	0.984519	0.916848		27.1667	0.403733	0.47909	0.771335	0.879092	0.572608		27.1667	0.00941293	0.117164	0.0208951	0.121663	0.0673283		27.1667	0.000513787	0.000540443	0.000576369	0.0017328		27.1667	0.000755477	0	0.000503525	0.00100756	0.00100705		27.1667	0.0203808	0.0230278	0.010528	0.042191	0.136024
27.3333	0.967907	0.956533	0.975885	0.927329	0.967233		27.3333	0.974846	0.956432	0.949108	0.985486	0.918154		27.3333	0.419518	0.481388	0.775639	0.879464	0.577861		27.3333	0.00966064	0.124894	0.0212995	0.134324	0.0724249		27.3333	0.000513787	0.000720591	0.000576369	0.00294576		27.3333	0.000503651	0.000251762	0.000251762	0.00100756	0.00100705		27.3333	0.0217216	0.025702	0.0111661	0.0444115	0.140171
27.5	0.967177	0.9576	0.978194	0.926048	0.989276		27.5	0.985672	0.958898	0.969552	0.988389	0.916413		27.5	0.436917	0.486443	0.779691	0.882812	0.582489		27.5	0.00990835	0.134437	0.0218388	0.146573	0.076985		27.5	0.000513787	0.000720591	0.00134486	0.00467857		27.5	0.000755477	0.000755287	0	0.00125945	0.00100705		27.5	0.0230625	0.0288219	0.0116446	0.046262	0.144871
27.6667	0.964624	0.960267	0.980503	0.924401	1		27.6667	0.994693	0.959721	0.99304	0.989357	0.915542		27.6667	0.455698	0.492992	0.783489	0.883557	0.586617		27.6667	0.0106515	0.146032	0.0225128	0.15951	0.0810086		27.6667	0.000342524	0.000900739	0.00192123	0.00658465		27.6667	0.000503651	0.00100705	0	0.00125945	0.00100705		27.6667	0.0244033	0.0317932	0.0124422	0.0492228	0.150124
27.8333	0.960977	0.961333	0.978194	0.924034	0.983616		27.8333	1	0.964653	0.998695	0.98984	0.914671		27.8333	0.475055	0.499426	0.786022	0.884673	0.589744		27.8333	0.0108992	0.161131	0.023052	0.173961	0.0853004		27.8333	0.00102757	0.000900739	0.00268972	0.00727777		27.8333	0.000503651	0.00100705	0.000251762	0.00100756	0.00100705		27.8333	0.0260123	0.0349131	0.0132398	0.0518135	0.155377
28	0.961342	0.9632	0.977168	0.922387	0.964552		28	0.965082	0.96753	1	0.988873	0.912495		28	0.496831	0.506319	0.789567	0.888393	0.59262		28	0.0116423	0.171398	0.0237261	0.188274	0.089324		28	0.00205515	0.000900739	0.00345821	0.00814417		28	0.000755477	0.000755287	0.000503525	0.00100756	0.00100705		28	0.0276213	0.0387758	0.0141968	0.0547742	0.175836
28.1667	0.959519	0.9648	0.977424	0.919458	0.947572		28.1667	0.939397	0.970818	0.99826	0.987905	0.919896		28.1667	0.517917	0.515395	0.793365	0.892485	0.594872		28.1667	0.0121377	0.180215	0.0245349	0.203551	0.0941524		28.1667	0.0027402	0.00108089	0.00384246	0.00883729		28.1667	0.000503651	0.000503525	0.000755287	0.00100756	0.00100705		28.1667	0.0292304	0.0433814	0.0151539	0.0584752	0.199613
28.3333	0.95806	0.972533	0.974859	0.919458	0.935955		28.3333	0.909255	0.973695	0.992171	0.986454	0.928167		28.3333	0.540961	0.524931	0.79843	0.894345	0.596623		28.3333	0.0128809	0.188308	0.0254786	0.218827	0.0989807		28.3333	0.00359651	0.00108089	0.00422671	0.00970369		28.3333	0.000251826	0.000503525	0.000755287	0.000755668	0.000755287		28.3333	0.0311075	0.0478384	0.016111	0.0618061	0.223113
28.5	0.952225	0.9752	0.977168	0.917628	0.930891		28.5	0.877839	0.97575	0.986081	0.983551	0.936003		28.5	0.561816	0.532514	0.805014	0.894345	0.598624		28.5	0.013624	0.193381	0.0261526	0.233278	0.103273		28.5	0.00393903	0.00126103	0.00461095	0.0105701		28.5	0.000251826	0.000755287	0.000755287	0.000755668	0.000755287		28.5	0.0332529	0.0531867	0.0170681	0.0651369	0.248272
28.6667	0.947484	0.9768	0.975629	0.917445	0.923444		28.6667	0.880811	0.976161	0.983906	0.982583	0.945146		28.6667	0.581634	0.541245	0.81337	0.895461	0.697436		28.6667	0.0143671	0.202923	0.0269614	0.248968	0.107833		28.6667	0.00411029	0.00144118	0.0049952	0.0117831		28.6667	0	0.00125881	0.000503525	0.00100756	0.000755287		28.6667	0.0351301	0.0577923	0.0178657	0.0684678	0.258778
28.8333	0.945295	0.976267	0.975629	0.921106	0.923741		28.8333	0.875823	0.978216	0.982166	0.980164	0.945146		28.8333	0.599378	0.547909	0.822993	0.894717	0.796498		28.8333	0.0153579	0.213311	0.0277703	0.265208	0.111588		28.8333	0.00445282	0.00144118	0.00537944	0.012996		28.8333	0.000251826	0.00125881	0.000251762	0.00100756	0.000755287		28.8333	0.0370072	0.0622493	0.0244058	0.0717987	0.266519
29	0.936543	0.9728	0.975372	0.922753	0.922252		29	0.875186	0.978627	0.979556	0.976294	0.945581		29	0.614817	0.553883	0.826032	0.896205	0.897811		29	0.0158534	0.224665	0.0283095	0.281585	0.116953		29	0.0049666	0.00144118	0.00576369	0.0140357		29	0.000251826	0.00151057	0.000503525	0.00125945	0.00100705		29	0.0386163	0.067152	0.0306269	0.0751295	0.27426
29.1667	0.931072	0.968533	0.973833	0.923119	0.922848		29.1667	0.876353	0.980682	0.976512	0.97581	0.945146		29.1667	0.633368	0.559513	0.832363	0.898438	0.997248		29.1667	0.0168442	0.238555	0.0289836	0.298238	0.12044		29.1667	0.00513787	0.00162133	0.00614793	0.0152487		29.1667	0.000251826	0.00151057	0.000503525	0.00151134	0.00100705		29.1667	0.0404934	0.0713118	0.037167	0.0792006	0.281449
29.3333	0.922684	0.970133	0.97332	0.920373	0.921656		29.3333	0.880386	0.981915	0.973032	0.973391	0.943404		29.3333	0.650305	0.563879	0.838187	0.898065	1		29.3333	0.025514	0.255345	0.0299272	0.313928	0.117489		29.3333	0.00530913	0.00720591	0.00653218	0.0162883		29.3333	0.000503651	0.00176234	0.000755287	0.00125945	0.00100705		29.3333	0.0429069	0.076066	0.0445047	0.0829016	0.288084
29.5	0.907002	0.978667	0.970241	0.916529	0.912124		29.5	0.886754	0.98397	0.972162	0.967586	0.942534		29.5	0.665745	0.5679	0.841985	0.898065	0.994997		29.5	0.0339361	0.273584	0.0308709	0.328516	0.11588		29.5	0.00565165	0.0135111	0.00710855	0.0175013		29.5	0.000503651	0.0020141	0.00100705	0.00125945	0.00100705		29.5	0.0447841	0.0802258	0.0468974	0.0862324	0.294166
29.6667	0.901775	0.981156	0.970583	0.914333	0.910932		29.6667	0.885056	0.982737	0.969117	0.962264	0.939486		29.6667	0.679687	0.569049	0.847556	0.897693	0.987617		29.6667	0.043349	0.291098	0.0319493	0.342141	0.113466		29.6667	0.00582291	0.0203567	0.00768492	0.0188875		29.6667	0.000755477	0.00176234	0.000755287	0.00125945	0.00100705		29.6667	0.0469295	0.0882484	0.0499282	0.0903035	0.300802
29.8333	0.896426	0.990933	0.968702	0.910306	0.904975		29.8333	0.883464	0.979449	0.966507	0.955491	0.937745		29.8333	0.689711	0.572725	0.849835	0.897321	0.976861		29.8333	0.052762	0.308371	0.0331626	0.355904	0.11427		29.8333	0.00599418	0.0277427	0.00806916	0.0202738		29.8333	0.000755477	0.0020141	0.000755287	0.00125945	0.00100705		29.8333	0.0490748	0.0983509	0.0535971	0.0947446	0.308543
30	0.881838	1	0.968189	0.907743	0.894251		30	0.882084	0.979038	0.959983	0.950169	0.935133		30	0.705035	0.575138	0.845277	0.897693	0.963727		30	0.0554867	0.325402	0.034241	0.368704	0.122854		30	0.0063367	0.0308053	0.00864553	0.0218333		30	0.000503651	0.00151057	0.000755287	0.00125945	0.00100705		30	0.0506838	0.111722	0.0569469	0.0980755	0.315731
							30.1667	0.880068	0.976161	0.949978	0.949202	0.934697		30.1667	0.722549	0.574678	0.844264	0.916295	0.955347		30.1667	0.0589547	0.341587	0.0355891	0.382742	0.130365		30.1667	0.00667923	0.0333273	0.0092219	0.0233928		30.1667	0.000503651	0.00151057	0.000755287	0.00125945	0.00125881		30.1667	0.0530973	0.127173	0.0607752	0.102517	0.325408
							30.3333	0.881129	0.97986	0.940844	0.946783	0.935133		30.3333	0.744095	0.576746	0.847303	0.935268	0.94409		30.3333	0.0624226	0.35886	0.0368024	0.397192	0.138144		30.3333	0.00702175	0.0363898	0.00960615	0.0249523		30.3333	0.000503651	0.00151057	0.00100705	0.00125945	0.00125881		30.3333	0.0555109	0.140692	0.0649226	0.108068	0.334808
							30.5	0.884738	0.985614	0.936494	0.947267	0.936439		30.5	0.76737	0.57801	0.848822	0.954985	0.934459		30.5	0.0658905	0.375045	0.0380156	0.410955	0.145655		30.5	0.00719301	0.0392722	0.00999039	0.0265119		30.5	0.000503651	0.00125881	0.00100705	0.00100756	0.00151057		30.5	0.057388	0.153766	0.0692295	0.113249	0.343655
							30.6667	0.883783	0.990136	0.934754	0.950653	0.942098		30.6667	0.789492	0.578355	0.856166	0.974702	0.923202		30.6667	0.068863	0.391231	0.0393637	0.425681	0.151288		30.6667	0.00719301	0.0417943	0.0103746	0.0277248		30.6667	0.000755477	0.00125881	0.00125881	0.00125945	0.00151057		30.6667	0.0600697	0.164611	0.074334	0.119911	0.354437
							30.8333	0.885162	0.995479	0.935189	0.95404	0.946017		30.8333	0.814034	0.581687	0.860724	0.978051	0.910069		30.8333	0.0710924	0.405967	0.0401726	0.439031	0.157189		30.8333	0.00719301	0.0446766	0.0105668	0.0291111		30.8333	0.000755477	0.00100705	0.00125881	0.00125945	0.00125881		30.8333	0.0624832	0.175011	0.07896	0.127683	0.363561
							31	0.884526	0.997534	0.941279	0.960329	0.949064		31	0.834197	0.584214	0.865282	0.981027	0.896811		31	0.0725786	0.420341	0.0415206	0.452243	0.161749		31	0.00736427	0.0471987	0.0111431	0.0304973		31	0.0010073	0.00125881	0.00125881	0.00125945	0.00151057		31	0.0651649	0.184074	0.0832669	0.134345	0.373237
							31.1667	0.885799	0.998356	0.940844	0.964199	0.948629		31.1667	0.852402	0.585248	0.869587	0.981027	0.881801		31.1667	0.0743126	0.434835	0.0431383	0.464355	0.166041		31.1667	0.00753554	0.0499009	0.0115274	0.0318836		31.1667	0.0010073	0.00151057	0.00125881	0.00151134	0.00125881		31.1667	0.0683829	0.192988	0.0874143	0.142487	0.381808
							31.3333	0.888877	0.997945	0.938669	0.968553	0.946017		31.3333	0.868303	0.587546	0.875158	0.980655	0.865291		31.3333	0.0757989	0.446672	0.044082	0.473851	0.171137		31.3333	0.00787806	0.0522428	0.0121037	0.0334431		31.3333	0.00125913	0.00176234	0.00100705	0.00151134	0.00151057		31.3333	0.0724055	0.200862	0.0914021	0.15211	0.390379
							31.5	0.882509	0.998356	0.938234	0.973875	0.942534		31.5	0.880977	0.58812	0.878197	0.977679	0.850031		31.5	0.0775328	0.457785	0.04543	0.482797	0.177307		31.5	0.00787806	0.0545848	0.0126801	0.0348293		31.5	0.00125913	0.00176234	0.00125881	0.00151134	0.00151057		31.5	0.0772325	0.208587	0.0952305	0.160622	0.398673
							31.6667	0.87837	0.99589	0.935624	0.976778	0.939922		31.6667	0.893882	0.588006	0.877691	0.974702	0.836023		31.6667	0.0795145	0.46781	0.0465085	0.490366	0.184818		31.6667	0.00787806	0.0567465	0.0128722	0.035869		31.6667	0.0010073	0.00151057	0.00151057	0.00151134	0.00151057		31.6667	0.0831322	0.215867	0.0993779	0.169874	0.407244
							31.8333	0.875823	0.996301	0.935189	0.977746	0.941228		31.8333	0.906556	0.588465	0.874145	0.973586	0.826642		31.8333	0.0817439	0.47699	0.0473173	0.497247	0.192865		31.8333	0.00822059	0.0589083	0.0136407	0.0369087		31.8333	0.0010073	0.00151057	0.00151057	0.00151134	0.00176234		31.8333	0.0898364	0.222404	0.103525	0.179867	0.415814
							32	0.87094	0.997123	0.938669	0.978713	0.941663		32	0.919346	0.696347	0.867308	0.970238	0.82389		32	0.0839732	0.487136	0.0485306	0.501789	0.20118		32	0.00822059	0.0614304	0.014025	0.0379484		32	0.0010073	0.00151057	0.00151057	0.00151134	0.00151057		32	0.0957361	0.228792	0.108151	0.189119	0.42245
							32.1667	0.863086	0.997123	0.938669	0.97194	0.941228		32.1667	0.932711	0.801011	0.863257	0.97061	0.823515		32.1667	0.0871935	0.498369	0.0500135	0.507019	0.208423		32.1667	0.00839185	0.0641326	0.0146013	0.0391613		32.1667	0.00125913	0.00176234	0.00151057	0.00151134	0.00151057		32.1667	0.102172	0.235775	0.113096	0.198001	0.43185
							32.3333	0.854171	1	0.937799	0.968553	0.93818		32.3333	0.947344	0.903493	0.862497	0.96875	0.826892		32.3333	0.0914045	0.509361	0.0726611	0.511698	0.215129		32.3333	0.00839185	0.0666547	0.0153698	0.0407208		32.3333	0.00125913	0.00176234	0.00176234	0.00151134	0.00151057		32.3333	0.108072	0.2435	0.118201	0.206884	0.439038
							32.5	0.837826	0.996712	0.933014	0.962264	0.939051		32.5	0.960479	1	0.863257	0.963914	0.830394		32.5	0.0948724	0.51987	0.0947695	0.515552	0.222639		32.5	0.00822059	0.0689966	0.0159462	0.0419338		32.5	0.00125913	0.00176234	0.00176234	0.00151134	0.00125881		32.5	0.113972	0.251523	0.123146	0.213546	0.447332
							32.6667	0.828487	0.993835	0.92562	0.956942	0.940357		32.6667	0.967623	0.985294	0.885287	0.960938	0.839149		32.6667	0.0993312	0.52917	0.118361	0.52202	0.23015		32.6667	0.00822059	0.0709782	0.0169068	0.0431468		32.6667	0.0010073	0.00151057	0.00176234	0.00151134	0.00125881		32.6667	0.121212	0.259843	0.126974	0.220577	0.455903
							32.8333	0.82647	0.993835	0.908221	0.956459	0.940357		32.8333	0.977186	0.970473	0.906812	0.956101	0.853408		32.8333	0.104038	0.53835	0.14357	0.528214	0.237661		32.8333	0.00839185	0.0727797	0.0176753	0.0441864		32.8333	0.000755477	0.00125881	0.00176234	0.00151134	0.00125881		32.8333	0.127916	0.270985	0.13144	0.228719	0.464197
							33	0.825727	0.990136	0.893432	0.952104	0.945146		33	1	0.955078	0.92859	0.954241	0.87142		33	0.108001	0.54753	0.149501	0.535921	0.246781		33	0.00856311	0.0745812	0.0186359	0.0453994		33	0.000755477	0.00125881	0.00125881	0.00125945	0.00100705		33	0.136498	0.27975	0.136226	0.236491	0.474979
							33.1667	0.826788	0.990958	0.883428	0.949686	0.946017		33.1667	0.980758	0.940947	0.951633	0.957961	0.892683		33.1667	0.112707	0.558401	0.157455	0.54583	0.255901		33.1667	0.00873437	0.0771032	0.0195965	0.0466124		33.1667	0.0010073	0.00100705	0.00151057	0.00151134	0.00100705		33.1667	0.145079	0.28183	0.142128	0.245374	0.486038
							33.3333	0.825939	0.993424	0.873858	0.947267	0.946017		33.3333	0.956562	0.926241	0.955179	0.963542	0.908818		33.3333	0.117414	0.570238	0.164869	0.556702	0.265826		33.3333	0.0090769	0.0799856	0.0205572	0.0478253		33.3333	0.0010073	0.00125881	0.00151057	0.00151134	0.00100705		33.3333	0.152856	0.273213	0.149466	0.254996	0.499309
							33.5	0.825409	0.993013	0.876033	0.945331	0.95037		33.5	0.964166	0.91165	0.957458	0.96875	0.925954		33.5	0.121873	0.585216	0.172418	0.614781	0.276288		33.5	0.0090769	0.0825077	0.0217099	0.0492116		33.5	0.0010073	0.00151057	0.00151057	0.00151134	0.00100705		33.5	0.161706	0.259991	0.157441	0.264249	0.509262
							33.6667	0.826895	0.995068	0.875598	0.944848	0.95037		33.6667	0.941237	0.897289	0.95999	0.97247	0.941839		33.6667	0.126084	0.600435	0.179159	0.674374	0.286749		33.6667	0.0090769	0.08539	0.0230548	0.0499047		33.6667	0.0010073	0.00176234	0.00176234	0.00176322	0.00125881		33.6667	0.170019	0.257614	0.16446	0.273501	0.519491
							33.8333	0.830397	0.993013	0.873423	0.947267	0.950805		33.8333	0.933979	0.882812	0.961762	0.976562	0.946216		33.8333	0.13079	0.615292	0.185225	0.734792	0.295869		33.8333	0.00924816	0.0877319	0.0242075	0.0512909		33.8333	0.000755477	0.0020141	0.00151057	0.00151134	0.00125881		33.8333	0.179941	0.266082	0.170203	0.284234	0.562344
							34	0.835916	0.990136	0.870813	0.946783	0.951676		34	0.931444	0.868451	0.963029	0.979167	0.890682		34	0.134754	0.628095	0.191561	0.795761	0.304453		34	0.00941942	0.0897136	0.0251681	0.0525039		34	0.000755477	0.0020141	0.00151057	0.00151134	0.00151057		34	0.193349	0.288664	0.175945	0.294226	0.609345
							34.1667	0.840692	0.988081	0.872118	0.945815	0.950805		34.1667	0.890886	0.853171	0.967334	0.981027	0.821889		34.1667	0.138221	0.637275	0.198167	0.808148	0.314109		34.1667	0.00993321	0.0925959	0.0263208	0.0537169		34.1667	0.000755477	0.0020141	0.00125881	0.00151134	0.00151057		34.1667	0.207294	0.316149	0.182166	0.305329	0.65911
							34.3333	0.847485	0.986848	0.872118	0.945815	0.95037		34.3333	0.868188	0.837431	0.970879	0.983631	0.747342		34.3333	0.142185	0.645126	0.204098	0.816405	0.32323		34.3333	0.0102757	0.0952981	0.0272815	0.0556229		34.3333	0.000755477	0.0020141	0.00100705	0.00151134	0.00125881		34.3333	0.221507	0.335314	0.189982	0.317913	0.708045
							34.5	0.861388	0.987259	0.873423	0.945815	0.949499		34.5	0.870377	0.823644	0.980248	0.985491	0.678674		34.5	0.146396	0.652615	0.210299	0.824663	0.33235		34.5	0.0106183	0.0976401	0.0284342	0.0573557		34.5	0.000755477	0.0020141	0.00100705	0.00151134	0.00125881		34.5	0.235988	0.343782	0.199394	0.329756	0.72574
							34.6667	0.868287	0.986848	0.876033	0.946783	0.945581		34.6667	0.875331	0.810777	0.989618	0.985863	0.682927		34.6667	0.150855	0.660949	0.216635	0.829893	0.342006		34.6667	0.0109608	0.100342	0.0297791	0.0590885		34.6667	0.000755477	0.0020141	0.00100705	0.00151134	0.00100705		34.6667	0.248056	0.345565	0.209762	0.341599	0.736522
							34.8333	0.876672	0.988492	0.878643	0.949686	0.942534		34.8333	0.880977	0.799862	0.996708	0.989211	0.719575		34.8333	0.155561	0.668801	0.221623	0.835122	0.351127		34.8333	0.0109608	0.102504	0.0309318	0.0542367		34.8333	0.000755477	0.0020141	0.00125881	0.00151134	0.00100705		34.8333	0.262001	0.342594	0.219014	0.354552	0.747028
							35	0.876035	0.990136	0.882123	0.954523	0.943404		35	0.884088	0.792165	1	0.990699	0.750344		35	0.160515	0.675323	0.227959	0.84283	0.360515		35	0.011132	0.104846	0.0322767	0.0492116		35	0.000755477	0.00176234	0.00151057	0.00151134	0.00100705		35	0.278359	0.33992	0.229064	0.366025	0.755875
														35.1667	0.888582	0.78688	0.999494	0.991071	0.768355		35.1667	0.164974	0.681	0.234969	0.849436	0.371245		35.1667	0.0114746	0.107548	0.0340058	0.0438399		35.1667	0.0010073	0.00176234	0.0020141	0.00151134	0.00100705		35.1667	0.294985	0.343634	0.239592	0.378979	0.76334
														35.3333	0.891693	0.782744	0.986579	0.994048	0.756598		35.3333	0.16968	0.687039	0.24117	0.857556	0.380633		35.3333	0.0114746	0.110431	0.0353506	0.0393346		35.3333	0.0010073	0.0020141	0.0020141	0.00151134	0.00100705		35.3333	0.310807	0.351508	0.248844	0.394523	0.772187
														35.5	0.892845	0.781135	0.966321	0.995908	0.718949		35.5	0.173892	0.692837	0.247776	0.864024	0.391094		35.5	0.0118171	0.113493	0.0366955	0.041414		35.5	0.0010073	0.00176234	0.00176234	0.00151134	0.00100705		35.5	0.325556	0.360125	0.260329	0.413397	0.78131
														35.6667	0.89319	0.781135	0.946316	0.997768	0.695184		35.6667	0.178846	0.700447	0.254516	0.868841	0.400215		35.6667	0.0119884	0.116375	0.0380403	0.0436666		35.6667	0.0010073	0.00176234	0.00176234	0.00151134	0.00125881		35.6667	0.335747	0.36785	0.273568	0.435973	0.790711
														35.8333	0.893536	0.783548	0.939478	0.998512	0.692933		35.8333	0.183304	0.707694	0.260717	0.869667	0.409067		35.8333	0.0119884	0.119438	0.0391931	0.0467857		35.8333	0.000755477	0.00176234	0.00125881	0.00125945	0.00125881		35.8333	0.34111	0.375576	0.28952	0.457439	0.798175
														36	0.890886	0.785156	0.947075	0.999628	0.71995		36	0.18702	0.714217	0.267323	0.872557	0.418723		36	0.0121596	0.1216	0.0405379	0.0492116		36	0.000755477	0.00125881	0.00125881	0.00151134	0.00125881		36	0.348619	0.381073	0.308662	0.477054	0.806746
														36.1667	0.890195	0.791016	0.970119	0.998884	0.754221		36.1667	0.19247	0.722189	0.273524	0.875723	0.426234		36.1667	0.0121596	0.124122	0.0420749	0.0514642		36.1667	0.000755477	0.00125881	0.00151057	0.00151134	0.00125881		36.1667	0.355323	0.386272	0.327165	0.489267	0.811999
														36.3333	0.890195	0.794807	0.99139	1	0.780738		36.3333	0.197672	0.731006	0.316258	0.880815	0.434818		36.3333	0.0125021	0.126824	0.043804	0.05441		36.3333	0.000755477	0.00125881	0.00125881	0.00151134	0.00100705		36.3333	0.365514	0.406032	0.34535	0.49852	0.819187
														36.5	0.886738	0.793888	0.982527	0.998884	0.786992		36.5	0.203121	0.737529	0.357509	0.884255	0.44206		36.5	0.0126734	0.129526	0.0449568	0.0563161		36.5	0.0010073	0.00100705	0.00125881	0.00176322	0.00100705		36.5	0.378386	0.428168	0.360823	0.507772	0.825823
														36.6667	0.886623	0.796645	0.965054	0.995536	0.765228		36.6667	0.209809	0.744655	0.399434	0.885219	0.449303		36.6667	0.0128447	0.133309	0.0463016	0.0583954		36.6667	0.0010073	0.00100705	0.00151057	0.00151134	0.00100705		36.6667	0.39099	0.450305	0.374701	0.515174	0.830246
														36.8333	0.881668	0.793428	0.935933	0.989955	0.731582		36.8333	0.215507	0.74997	0.439606	0.885081	0.456545		36.8333	0.0131872	0.136372	0.0476465	0.0606481		36.8333	0.0010073	0.00125881	0.00151057	0.00176322	0.00100705		36.8333	0.403325	0.472887	0.386346	0.526647	0.837158
														37	0.876829	0.794807	0.913143	0.984375	0.696185		37	0.222195	0.755888	0.443785	0.910818	0.464324		37	0.0133585	0.140515	0.0489914	0.0627274		37	0.0010073	0.00151057	0.00176234	0.00151134	0.00125881		37	0.415929	0.48596	0.39464	0.53886	0.842134
														37.1667	0.871183	0.797564	0.907065	0.979539	0.688806		37.1667	0.229874	0.762652	0.448773	0.938481	0.504828		37.1667	0.0135297	0.137993	0.0511047	0.0654999		37.1667	0.0010073	0.00151057	0.00176234	0.00151134	0.00125881		37.1667	0.43041	0.500371	0.402776	0.550333	0.846558
														37.3333	0.865192	0.800551	0.906305	0.97061	0.709819		37.3333	0.239287	0.770745	0.452683	0.963666	0.538895		37.3333	0.0138722	0.13403	0.0532181	0.0682724		37.3333	0.0010073	0.00176234	0.00151057	0.00151134	0.00151057		37.3333	0.454009	0.518794	0.41123	0.567728	0.853193
														37.5	0.855513	0.798943	0.904533	0.959821	0.732958		37.5	0.24969	0.775456	0.456592	0.988164	0.574034		37.5	0.0142148	0.130067	0.054755	0.0710449		37.5	0.0010073	0.00176234	0.00151057	0.00125945	0.00151057		37.5	0.478412	0.537662	0.418408	0.586603	0.856234
														37.6667	0.845489	0.795496	0.90428	0.943824	0.761476		37.6667	0.259846	0.781858	0.460906	0.985549	0.609174		37.6667	0.0148998	0.126103	0.0566763	0.0739906		37.6667	0.00125913	0.00176234	0.00151057	0.00176322	0.00151057		37.6667	0.504693	0.554301	0.426065	0.604367	0.862317
														37.8333	0.837078	0.790671	0.903267	0.930804	0.777236		37.8333	0.270002	0.790554	0.465355	0.986788	0.615612		37.8333	0.0154136	0.129166	0.0585975	0.077283		37.8333	0.0010073	0.00176234	0.00151057	0.00176322	0.00151057		37.8333	0.533923	0.568563	0.434679	0.626203	0.867846
														38	0.822791	0.784237	0.900228	0.914062	0.775735		38	0.277681	0.795627	0.46886	0.988715	0.625536		38	0.0154136	0.13403	0.0603266	0.0805753		38	0.0010073	0.00151057	0.00151057	0.00176322	0.00125881		38	0.55484	0.580152	0.441059	0.642117	0.871717
														38.1667	0.818758	0.788258	0.899468	0.898065	0.778487		38.1667	0.285856	0.802754	0.472365	0.989816	0.634925		38.1667	0.0155849	0.140335	0.06244	0.0843875		38.1667	0.0010073	0.00125881	0.00100705	0.00176322	0.00125881		38.1667	0.578707	0.593374	0.451747	0.656921	0.87697
														38.3333	0.813688	0.790786	0.896429	0.886905	0.780988		38.3333	0.294278	0.810847	0.47587	0.991054	0.645386		38.3333	0.0155849	0.14646	0.0649376	0.0887195		38.3333	0.0010073	0.00125881	0.00100705	0.00125945	0.00125881		38.3333	0.601502	0.604814	0.466901	0.673575	0.878629
														38.5	0.809655	0.794118	0.893897	0.87314	0.781363		38.5	0.302452	0.816765	0.479779	0.990504	0.650483		38.5	0.0159274	0.152945	0.0670509	0.0928782		38.5	0.0010073	0.00125881	0.00100705	0.00125945	0.00151057		38.5	0.619469	0.615659	0.487478	0.679497	0.881117
														38.6667	0.810462	0.797335	0.893138	0.870164	0.78424		38.6667	0.311618	0.822563	0.485171	0.991192	0.660139		38.6667	0.0166124	0.159791	0.0699328	0.0975567		38.6667	0.0010073	0.00125881	0.00100705	0.00125945	0.00176234		38.6667	0.628855	0.628881	0.510767	0.684308	0.881946
														38.8333	0.808503	0.794347	0.893391	0.86942	0.78424		38.8333	0.320783	0.82969	0.491103	0.994908	0.666041		38.8333	0.0172975	0.165736	0.0728146	0.101715		38.8333	0.0010073	0.00151057	0.00125881	0.00125945	0.00176234		38.8333	0.634755	0.640024	0.53278	0.686528	0.886646
														39	0.808619	0.790097	0.891112	0.86756	0.781864		39	0.329453	0.829569	0.495417	0.99766	0.66926		39	0.0178113	0.172762	0.0747358	0.105528		39	0.000755477	0.00151057	0.00100705	0.00151134	0.00151057		39	0.636095	0.651315	0.553996	0.686158	0.888858
														39.1667	0.810116	0.787684	0.887566	0.866815	0.779612		39.1667	0.338122	0.830052	0.498787	0.998073	0.674088		39.1667	0.0183251	0.179427	0.0772334	0.109167		39.1667	0.0010073	0.00176234	0.000755287	0.00125945	0.00100705		39.1667	0.64709	0.661863	0.572021	0.69134	0.890793
														39.3333	0.813803	0.782399	0.883515	0.864211	0.77636		39.3333	0.34704	0.832226	0.501618	0.99766	0.674356		39.3333	0.0190101	0.186273	0.0791547	0.112805		39.3333	0.0010073	0.00176234	0.000755287	0.00100756	0.000755287		39.3333	0.670153	0.670926	0.611581	0.703553	0.893005
														39.5	0.814725	0.775161	0.880729	0.859747	0.772608		39.5	0.352489	0.830173	0.502561	0.994633	0.674624		39.5	0.0191814	0.192578	0.0810759	0.116444		39.5	0.000755477	0.00151057	0.000755287	0.00100756	0.000503525		39.5	0.692947	0.679394	0.648588	0.721318	0.888858
														39.6667	0.807812	0.767578	0.874399	0.85119	0.766854		39.6667	0.357444	0.826428	0.502022	0.987476	0.67221		39.6667	0.0195239	0.197802	0.082805	0.119217		39.6667	0.000755477	0.00125881	0.000755287	0.00100756	0.000251762		39.6667	0.69992	0.686228	0.682246	0.746114	0.898535
														39.8333	0.802973	0.763442	0.870094	0.84561	0.762101		39.8333	0.366361	0.826308	0.540981	0.98376	0.67221		39.8333	0.0270594	0.204828	0.0849183	0.123549		39.8333	0.000503651	0.00100705	0.00100705	0.00100756	0.000503525		39.8333	0.701529	0.694548	0.714628	0.776832	0.912911
														40	0.794446	0.761374	0.868321	0.839658	0.758474		40	0.375526	0.829086	0.58021	0.983622	0.672479		40	0.0349375	0.210953	0.0868396	0.128227		40	0.000503651	0.00100705	0.00100705	0.00125945	0.000503525		40	0.702601	0.702422	0.722284	0.80644	0.93337
																					40.1667	0.387912	0.835971	0.620787	0.982797	0.677307		40.1667	0.0429868	0.218879	0.0897214	0.133599		40.1667	0.000755477	0.00100705	0.00100705	0.00125945	0.000755287		40.1667	0.704747	0.712078	0.731696	0.833087	0.955212
																					40.3333	0.399059	0.843701	0.661095	0.986513	0.68294		40.3333	0.0512074	0.226986	0.0931796	0.139837		40.3333	0.000755477	0.00100705	0.00100705	0.00125945	0.000755287		40.3333	0.7262	0.723221	0.738874	0.850111	0.966823
																					40.5	0.408967	0.84974	0.661364	0.988577	0.684281		40.5	0.0527488	0.233652	0.0964457	0.145036		40.5	0.000755477	0.00100705	0.00100705	0.00151134	0.000755287		40.5	0.748726	0.734363	0.7435	0.858253	0.972629
																					40.6667	0.41838	0.851069	0.660016	0.986513	0.687232		40.6667	0.0539476	0.241218	0.100865	0.150754		40.6667	0.0010073	0.00125881	0.00125881	0.00151134	0.00100705		40.6667	0.768034	0.744763	0.750997	0.863064	0.971523
																					40.8333	0.429527	0.852518	0.660016	0.98899	0.685891		40.8333	0.0560027	0.248244	0.104707	0.156125		40.8333	0.0010073	0.00125881	0.00125881	0.00151134	0.00100705		40.8333	0.788415	0.753677	0.757378	0.860104	0.974841
																					41	0.442408	0.857712	0.658938	0.995045	0.685622		41	0.0578866	0.25599	0.108549	0.161497		41	0.0010073	0.00125881	0.00125881	0.00151134	0.00125881		41	0.810405	0.757837	0.76631	0.853812	0.969865
																					41.1667	0.48427	0.858195	0.657455	0.996697	0.685354		41.1667	0.0590855	0.262115	0.112968	0.167215		41.1667	0.000755477	0.00125881	0.00125881	0.00151134	0.00125881		41.1667	0.826763	0.754123	0.784974	0.853072	0.968482
																					41.3333	0.523161	0.86049	0.655837	1	0.682403		41.3333	0.0607981	0.26842	0.115658	0.172241		41.3333	0.000503651	0.00125881	0.00100705	0.00151134	0.000755287		41.3333	0.843658	0.753826	0.793907	0.839008	0.969588
																					41.5	0.560317	0.862061	0.652737	0.999312	0.681599		41.5	0.0618257	0.274725	0.119116	0.178479		41.5	0.000503651	0.00125881	0.00100705	0.00151134	0.000503525		41.5	0.858943	0.754568	0.788962	0.829386	0.965994
																					41.6667	0.596235	0.862181	0.651389	0.994495	0.679185		41.6667	0.0630245	0.28067	0.123919	0.18489		41.6667	0.000503651	0.00125881	0.00100705	0.00151134	0.000251762		41.6667	0.872084	0.760957	0.784814	0.816802	0.967653
																					41.8333	0.59995	0.864597	0.650445	0.995183	0.675429		41.8333	0.0650796	0.288957	0.12757	0.190955		41.8333	0.000755477	0.00151057	0.000755287	0.00151134	0.000251762		41.8333	0.887101	0.774031	0.777796	0.80607	0.968206
																					42	0.604162	0.867013	0.650445	0.992981	0.671942		42	0.0667923	0.297964	0.132949	0.197886		42	0.000755477	0.00125881	0.000755287	0.00151134	0.000503525		42	0.900778	0.785767	0.782581	0.821984	0.96627
																					42.1667	0.608125	0.87124	0.650445	0.993807	0.66926		42.1667	0.0688474	0.306611	0.137176	0.204297		42.1667	0.000755477	0.00125881	0.000503525	0.00151134	0.000755287		42.1667	0.912309	0.796761	0.805232	0.853072	0.967929
																					42.3333	0.612336	0.874743	0.65004	0.99243	0.666577		42.3333	0.0707313	0.314898	0.140634	0.210882		42.3333	0.000503651	0.00125881	0.000503525	0.00151134	0.00100705		42.3333	0.923304	0.807607	0.827883	0.898224	0.969035
																					42.5	0.615556	0.87885	0.648288	0.989678	0.664163		42.5	0.0724439	0.323906	0.144476	0.216947		42.5	0.000251826	0.000755287	0.000755287	0.00176322	0.00100705		42.5	0.934031	0.818749	0.846068	0.912657	0.969312
																					42.6667	0.619767	0.8803	0.646535	0.987476	0.662554		42.6667	0.0736427	0.331472	0.149856	0.223705		42.6667	0.000251826	0.000503525	0.000755287	0.00151134	0.00100705		42.6667	0.941271	0.827663	0.86186	0.896743	0.969035
																					42.8333	0.622987	0.88042	0.645322	0.985412	0.659603		42.8333	0.0746703	0.340839	0.15562	0.231502		42.8333	0.000251826	0.000755287	0.00100705	0.00151134	0.00100705		42.8333	0.949316	0.836726	0.874621	0.859363	0.965717
																					43	0.625712	0.882232	0.675654	0.984173	0.699034		43	0.0763829	0.351468	0.161191	0.239127		43	0.000503651	0.000755287	0.00100705	0.00151134	0.00100705		43	0.954411	0.843114	0.888658	0.827535	0.965441
																					43.1667	0.628932	0.88344	0.706929	0.982108	0.764753		43.1667	0.077753	0.361016	0.166955	0.248137		43.1667	0.000755477	0.00125881	0.000755287	0.00125945	0.00100705		43.1667	0.955484	0.848165	0.898389	0.843449	0.963506
																					43.3333	0.631905	0.887547	0.735913	0.982659	0.815987		43.3333	0.0804932	0.370564	0.171182	0.255762		43.3333	0.000755477	0.00151057	0.000755287	0.00151134	0.00100705		43.3333	0.954411	0.850245	0.90796	0.887121	0.966823
																					43.5	0.635125	0.890325	0.764357	0.98087	0.869635		43.5	0.0828909	0.379211	0.175985	0.262346		43.5	0.000755477	0.00125881	0.000755287	0.00125945	0.000755287		43.5	0.940735	0.851137	0.916414	0.932272	0.967653
																					43.6667	0.638593	0.892861	0.761256	0.979631	0.889753		43.6667	0.0849461	0.387858	0.180403	0.269624		43.6667	0.000755477	0.00151057	0.000755287	0.00125945	0.000755287		43.6667	0.93269	0.850988	0.923114	0.942265	0.965717
																					43.8333	0.641813	0.895036	0.757077	0.980044	0.887071		43.8333	0.0871725	0.395785	0.185207	0.277075		43.8333	0.000755477	0.00125881	0.00100705	0.00100756	0.000755287		43.8333	0.926522	0.849057	0.931409	0.911547	0.9671
																					44	0.646272	0.895156	0.754651	0.977567	0.899946		44	0.0887138	0.405513	0.190586	0.285392		44	0.000755477	0.00125881	0.00100705	0.000755668	0.000503525		44	0.920622	0.847571	0.93763	0.870096	0.962953
																					44.1667	0.648501	0.896727	0.750741	0.976466	0.91309		44.1667	0.0909402	0.41434	0.195581	0.294056		44.1667	0.000503651	0.00125881	0.00100705	0.00100756	0.000503525		44.1667	0.924377	0.842223	0.944967	0.850481	0.961847
																					44.3333	0.650731	0.899384	0.746023	0.975365	0.919796		44.3333	0.0931666	0.422987	0.200768	0.30272		44.3333	0.000503651	0.00100705	0.00100705	0.000755668	0.000503525		44.3333	0.924645	0.837023	0.949593	0.858253	0.964335
																					44.5	0.654446	0.904819	0.744945	0.974952	0.926234		44.5	0.0952218	0.431814	0.20634	0.311904		44.5	0.000503651	0.00100705	0.00100705	0.00100756	0.000503525		44.5	0.925181	0.835091	0.953581	0.867506	0.963229
																					44.6667	0.655685	0.908685	0.740631	0.973163	0.931062		44.6667	0.0969344	0.43956	0.210759	0.319702		44.6667	0.000503651	0.00100705	0.00100705	0.00100756	0.000755287		44.6667	0.926254	0.833903	0.957409	0.873057	0.961847
																					44.8333	0.659896	0.913758	0.73807	0.971098	0.933745		44.8333	0.0989896	0.448928	0.214793	0.32698		44.8333	0.000503651	0.00100705	0.00100705	0.000755668	0.00100705		44.8333	0.927595	0.836874	0.959802	0.876758	0.960188
																					45	0.663116	0.917019	0.736182	0.970823	0.933745		45	0.101558	0.457035	0.21902	0.333045		45	0.000755477	0.00125881	0.00100705	0.00100756	0.00100705		45	0.927595	0.841183	0.962514	0.887861	0.960188
																					45.1667	0.665593	0.917019	0.73106	0.966557	0.930794		45.1667	0.113718	0.465682	0.223055	0.338936		45.1667	0.000755477	0.00100705	0.000755287	0.00100756	0.00100705		45.1667	0.927058	0.841331	0.963471	0.92228	0.959359
																					45.3333	0.6703	0.920522	0.760448	0.964767	0.928916		45.3333	0.128275	0.474509	0.227281	0.345867		45.3333	0.0010073	0.00100705	0.000503525	0.00125945	0.00100705		45.3333	0.927863	0.834349	0.964269	0.956329	0.961847
																					45.5	0.673768	0.922454	0.790779	0.965043	0.925966		45.5	0.140778	0.482976	0.2317	0.353492		45.5	0.00125913	0.00100705	0.000251762	0.00151134	0.00100705		45.5	0.931081	0.823949	0.966821	0.965211	0.964888
																					45.6667	0.676492	0.922334	0.820572	0.963666	0.924088		45.6667	0.152595	0.492704	0.235927	0.362329		45.6667	0.00125913	0.000755287	0.000251762	0.00125945	0.00100705		45.6667	0.931617	0.816223	0.970011	0.947446	0.964888
																					45.8333	0.680703	0.92173	0.84942	0.962015	0.923552		45.8333	0.155677	0.503513	0.239962	0.370473		45.8333	0.0010073	0.00100705	0.000503525	0.00125945	0.00100705		45.8333	0.93564	0.812955	0.97352	0.909697	0.964888
																					46	0.683428	0.921126	0.845241	0.961189	0.921942		46	0.157904	0.513241	0.248031	0.378791		46	0.000503651	0.00100705	0.000755287	0.00100756	0.000755287		46	0.947439	0.82068	0.97703	0.872687	0.963782
																					46.1667	0.687144	0.92173	0.838501	0.958849	0.918187		46.1667	0.164069	0.523329	0.256484	0.386068		46.1667	0.000251826	0.000755287	0.00100705	0.000755668	0.000503525		46.1667	0.957093	0.831674	0.977827	0.850481	0.965441
																					46.3333	0.691355	0.922938	0.83203	0.954996	0.9147		46.3333	0.171433	0.532877	0.26513	0.393693		46.3333	0	0.000755287	0.00100705	0.000755668	0.000503525		46.3333	0.975865	0.840588	0.980061	0.855662	0.964612
																					46.5	0.742631	0.924749	0.826099	0.95417	0.90853		46.5	0.17914	0.541344	0.274544	0.401144		46.5	0.000251826	0.000755287	0.000755287	0.000503778	0.000503525		46.5	0.993564	0.847422	0.982134	0.879349	0.967653
																					46.6667	0.792172	0.925474	0.820167	0.952519	0.902092		46.6667	0.187532	0.551973	0.281268	0.407208		46.6667	0.000503651	0.000503525	0.000755287	0.000503778	0.000755287		46.6667	1	0.852622	0.983889	0.905996	0.972629
																					46.8333	0.83998	0.92487	0.815314	0.950867	0.898605		46.8333	0.194725	0.563502	0.289914	0.424536		46.8333	0.000755477	0.000503525	0.000755287	0.000503778	0.00100705		46.8333	0.997855	0.857525	0.984208	0.926721	0.969865
																					47	0.88754	0.926803	0.811405	0.950867	0.892972		47	0.201918	0.574131	0.298367	0.441864		47	0.000503651	0.000251762	0.000755287	0.000503778	0.000755287		47	0.983642	0.861685	0.983091	0.950407	0.971523
																					47.1667	0.885311	0.927648	0.807765	0.950454	0.88868		47.1667	0.20894	0.58584	0.30586	0.462485		47.1667	0.000503651	0.000503525	0.00100705	0.000755668	0.000503525		47.1667	0.95897	0.865696	0.978306	0.967432	0.972076
																					47.3333	0.884072	0.929702	0.805743	0.949766	0.884657		47.3333	0.214934	0.594127	0.312008	0.487957		47.3333	0.000503651	0.000755287	0.00100705	0.000755668	0.000251762		47.3333	0.946634	0.86837	0.965864	0.972243	0.970141
																					47.5	0.880852	0.93091	0.804799	0.947564	0.878755		47.5	0.220928	0.600973	0.316811	0.505285		47.5	0.000503651	0.00100705	0.00100705	0.00100756	0.000251762		47.5	0.952534	0.870153	0.956452	0.969282	0.970694
																					47.6667	0.878623	0.930789	0.801968	0.94605	0.872049		47.6667	0.227607	0.608899	0.320845	0.518454		47.6667	0.000755477	0.00151057	0.000755287	0.00100756	0.000503525		47.6667	0.967015	0.872233	0.942894	0.949667	0.972353
																					47.8333	0.873916	0.93103	0.799676	0.943573	0.864539		47.8333	0.234458	0.616466	0.325072	0.529024		47.8333	0.000755477	0.00100705	0.000755287	0.000755668	0.000755287		47.8333	0.957898	0.874759	0.93077	0.933383	0.972629
																					48	0.870696	0.929822	0.796306	0.938068	0.886803		48	0.241651	0.626554	0.330836	0.537169		48	0.000755477	0.00100705	0.000755287	0.000755668	0.000755287		48	0.947171	0.875799	0.920721	0.930792	0.975118
																					48.1667	0.868962	0.928252	0.781612	0.932012	0.915236		48.1667	0.248673	0.637002	0.331028	0.543407		48.1667	0.000755477	0.00100705	0.000755287	0.000503778	0.000755287		48.1667	0.927326	0.88397	0.90461	0.933013	0.978159
																					48.3333	0.866237	0.925474	0.778647	0.93215	0.947425		48.3333	0.255694	0.643668	0.336023	0.552937		48.3333	0.0010073	0.000755287	0.000755287	0.000755668	0.00100705		48.3333	0.90775	0.892289	0.890732	0.938564	0.98037
																					48.5	0.865246	0.922454	0.774468	0.930223	0.984442		48.5	0.262887	0.654116	0.341595	0.563854		48.5	0.00125913	0.00100705	0.000755287	0.000755668	0.000755287		48.5	0.922767	0.900906	0.87845	0.943005	0.981753
																					48.6667	0.862522	0.921488	0.771637	0.933388	0.993294		48.6667	0.270423	0.664565	0.345629	0.574944		48.6667	0.00125913	0.00100705	0.00100705	0.000755668	0.00100705		48.6667	0.934299	0.912049	0.868879	0.944486	0.983412
																					48.8333	0.858806	0.921126	0.779995	0.936967	0.996781		48.8333	0.279842	0.674473	0.354851	0.58534		48.8333	0.00151095	0.00100705	0.00100705	0.000755668	0.000755287		48.8333	0.947439	0.915763	0.862977	0.947816	0.988112
																					49	0.857568	0.920763	0.777029	0.932012	0.999732		49	0.290289	0.688705	0.362536	0.597643		49	0.00125913	0.00100705	0.00125881	0.000503778	0.000503525		49	0.957093	0.918734	0.855479	0.947446	0.988665
																					49.1667	0.8541	0.923421	0.803316	0.931049	1		49.1667	0.301935	0.698793	0.36926	0.609426		49.1667	0.00125913	0.000755287	0.00125881	0.000503778	0.000755287		49.1667	0.966211	0.922894	0.846866	0.941155	0.990323
																					49.3333	0.851127	0.943471	0.826368	0.92747	0.998659		49.3333	0.312896	0.7078	0.378098	0.619303		49.3333	0.00125913	0.000503525	0.00100705	0.000755668	0.000755287		49.3333	0.957898	0.92542	0.839209	0.932272	0.992259
																					49.5	0.849145	0.962556	0.849151	0.924855	0.997318		49.5	0.324542	0.715907	0.388857	0.630913		49.5	0.0010073	0.000503525	0.00100705	0.000755668	0.00100705		49.5	0.950121	0.930471	0.830914	0.920059	0.993641
																					49.6667	0.844439	0.982486	0.871124	0.92458	0.994367		49.6667	0.334818	0.724554	0.4	0.64027		49.6667	0.000755477	0.000503525	0.00100705	0.00100756	0.00100705		49.6667	0.941539	0.935522	0.824214	0.907846	0.995024
																					49.8333	0.83998	1	0.865193	0.923204	0.991148		49.8333	0.344408	0.73176	0.413064	0.648241		49.8333	0.000503651	0.000755287	0.00100705	0.00100756	0.00125881		49.8333	0.932422	0.937305	0.825331	0.894152	0.982582
																					50	0.83354	0.995531	0.860475	0.920314	0.986588		50	0.353999	0.734823	0.426129	0.654826		50	0.000503651	0.00125881	0.00100705	0.00100756	0.00100705		50	0.93564	0.942951	0.819907	0.88601	0.977606
																					50.1667	0.829824	0.988767	0.855217	0.920864	0.981491		50.1667	0.360336	0.736264	0.43804	0.658811		50.1667	0.000503651	0.00151057	0.00100705	0.00125945	0.000755287		50.1667	0.938589	0.948002	0.815282	0.88305	0.975394
																					50.3333	0.826604	0.98466	0.851712	0.920451	0.978004		50.3333	0.3677	0.740407	0.449183	0.66401		50.3333	0.000755477	0.00176234	0.00100705	0.00100756	0.000755287		50.3333	0.944757	0.952756	0.813208	0.88453	0.9765
																					50.5	0.824622	0.981036	0.847803	0.920039	0.972103		50.5	0.375578	0.745091	0.457637	0.667649		50.5	0.000755477	0.0020141	0.00100705	0.00100756	0.000503525		50.5	0.946634	0.956024	0.811453	0.911177	0.9906
																					50.6667	0.826356	0.979828	0.846185	0.866777	0.967275		50.6667	0.38397	0.753558	0.463785	0.673194		50.6667	0.000755477	0.00176234	0.00100705	0.000755668	0.000755287		50.6667	0.953607	0.95647	0.82884	0.92302	0.996129
																					50.8333	0.82487	0.980916	0.843354	0.814341	0.963788		50.8333	0.394417	0.765087	0.469741	0.682724		50.8333	0.0010073	0.00151057	0.00100705	0.000755668	0.000755287		50.8333	0.960311	0.95439	0.859308	0.938194	0.997788
																					51	0.822641	0.978258	0.841332	0.764107	0.958423		51	0.404521	0.772113	0.474159	0.690002		51	0.0010073	0.00100705	0.00100705	0.00100756	0.000503525		51	0.963261	0.951865	0.90142	0.968542	0.997788
																					51.1667	0.820907	0.975963	0.838231	0.713598	0.953058		51.1667	0.414626	0.779859	0.480692	0.698492		51.1667	0.0010073	0.000755287	0.00100705	0.000755668	0.000251762		51.1667	0.969429	0.951865	0.947998	0.977794	1
																					51.3333	0.815705	0.972702	0.834726	0.718002	0.949303		51.3333	0.424902	0.787786	0.488761	0.708543		51.3333	0.0010073	0.000755287	0.00100705	0.00100756	0.000503525		51.3333	0.971038	0.950676	0.98676	0.995189	0.998894
																					51.5	0.812485	0.970769	0.832435	0.71869	0.943938		51.5	0.436547	0.79265	0.495101	0.714088		51.5	0.000755477	0.000755287	0.00100705	0.000755668	0.000755287		51.5	0.973719	0.949636	0.998564	1	0.997788
																					51.6667	0.809512	0.969924	0.828121	0.718827	0.938573		51.6667	0.448022	0.795172	0.501441	0.721365		51.6667	0.000755477	0.00100705	0.00100705	0.000503778	0.00100705		51.6667	0.974792	0.949339	0.995055	0.984456	0.996682
																					51.8333	0.808026	0.968233	0.826233	0.718965	0.930794		51.8333	0.46001	0.796974	0.508742	0.730029		51.8333	0.000755477	0.00100705	0.00125881	0.00100756	0.00151057		51.8333	0.974256	0.949636	0.972404	0.974093	0.996959
																					52	0.80753	0.96775	0.823268	0.719928	0.926234		52	0.473026	0.795893	0.514697	0.736614		52	0.000755477	0.00125881	0.00151057	0.000755668	0.00151057		52	0.976669	0.948745	0.941298	0.96336	0.996129
																					52.1667	0.800595	0.96159	0.819628	0.720341	0.919528		52.1667	0.482274	0.790848	0.522574	0.742506		52.1667	0.000755477	0.00151057	0.00151057	0.00100756	0.00151057		52.1667	0.972647	0.948596	0.918488	0.964841	0.995576
																					52.3333	0.798613	0.95857	0.817471	0.720617	0.914968		52.3333	0.495804	0.789768	0.531028	0.749437		52.3333	0.000755477	0.00151057	0.00125881	0.00125945	0.00151057		52.3333	0.972379	0.948745	0.897272	0.96299	0.994471
																					52.5	0.79564	0.957362	0.81464	0.720204	0.9147		52.5	0.509676	0.787606	0.537368	0.756368		52.5	0.0010073	0.00151057	0.00125881	0.00125945	0.00100705		52.5	0.973451	0.948002	0.881161	0.958919	0.990323
																					52.6667	0.794154	0.954463	0.813427	0.720892	0.910676		52.6667	0.522692	0.785624	0.545053	0.762606		52.6667	0.00125913	0.00151057	0.00100705	0.00151134	0.00100705		52.6667	0.97077	0.948893	0.866964	0.964101	0.989771
																					52.8333	0.798613	0.956396	0.813292	0.721167	0.907457		52.8333	0.538791	0.786165	0.550624	0.77075		52.8333	0.00151095	0.00125881	0.00100705	0.00125945	0.00100705		52.8333	0.972647	0.950676	0.858191	0.967802	0.988388
																					53	0.816696	0.955792	0.812214	0.720066	0.900483		53	0.550265	0.784183	0.556964	0.776988		53	0.00151095	0.00125881	0.00151057	0.00100756	0.00100705		53	0.974792	0.951567	0.847504	0.968172	0.988388
																					53.1667	0.841714	0.955188	0.812483	0.720341	0.894045		53.1667	0.562768	0.782021	0.563497	0.783226		53.1667	0.00125913	0.00151057	0.00100705	0.00100756	0.00151057		53.1667	0.974792	0.954093	0.839528	0.958919	0.990323
																					53.3333	0.872925	0.955792	0.811674	0.719928	0.886266		53.3333	0.574927	0.781481	0.569452	0.789811		53.3333	0.0010073	0.00125881	0.00100705	0.000755668	0.00125881		53.3333	0.977742	0.957956	0.833945	0.944486	0.991982
																					53.5	0.90265	0.956396	0.812483	0.721442	0.879828		53.5	0.584347	0.782742	0.576369	0.796916		53.5	0.000755477	0.00100705	0.00100705	0.00100756	0.00125881		53.5	0.981496	0.959293	0.829957	0.930792	0.993365
																					53.6667	0.917265	0.954463	0.83203	0.724057	0.876878		53.6667	0.594794	0.783102	0.58463	0.804713		53.6667	0.000755477	0.00100705	0.00100705	0.00100756	0.00151057		53.6667	0.983374	0.959144	0.830595	0.927831	0.994471
																					53.8333	0.927421	0.953497	0.849555	0.726397	0.870708		53.8333	0.6025	0.782021	0.592315	0.810431		53.8333	0.000755477	0.000755287	0.00151057	0.00100756	0.00125881		53.8333	0.988469	0.959293	0.836816	0.933383	0.993641
																					54	0.928164	0.952651	0.86681	0.728048	0.865612		54	0.61055	0.782201	0.6	0.813551		54	0.0010073	0.000755287	0.00151057	0.00125945	0.00125881		54	0.987664	0.958401	0.852927	0.937454	0.992259
																					54.1667	0.932128	0.951806	0.882313	0.728737	0.86132		54.1667	0.619798	0.784003	0.607685	0.814244		54.1667	0.0010073	0.00100705	0.00151057	0.00100756	0.00125881		54.1667	0.987128	0.958996	0.879885	0.937824	0.992812
																					54.3333	0.931632	0.951806	0.878134	0.728874	0.856223		54.3333	0.627847	0.784904	0.611143	0.814763		54.3333	0.0010073	0.00100705	0.00125881	0.00100756	0.00100705		54.3333	0.984714	0.96271	0.9212	0.935973	0.991153
																					54.5	0.932623	0.950719	0.873955	0.729012	0.853273		54.5	0.63504	0.788507	0.61537	0.814937		54.5	0.00125913	0.00100705	0.00100705	0.00100756	0.00100705		54.5	0.980156	0.963453	0.964269	0.938564	0.990876
																					54.6667	0.93733	0.948907	0.871259	0.728874	0.850054		54.6667	0.643946	0.79247	0.618444	0.816323		54.6667	0.0010073	0.00100705	0.00125881	0.000755668	0.00100705		54.6667	0.98096	0.963898	0.982453	0.949667	0.991153
																					54.8333	0.941788	0.948545	0.868293	0.73025	0.846298		54.8333	0.65268	0.795712	0.623631	0.820308		54.8333	0.00125913	0.00100705	0.00151057	0.00100756	0.00100705		54.8333	0.981496	0.966424	0.988196	0.9604	0.989218
																					55	0.947733	0.948907	0.866002	0.731214	0.842006		55	0.660558	0.800757	0.629971	0.822388		55	0.00151095	0.00100705	0.00151057	0.00125945	0.00125881		55	0.982301	0.965384	0.969054	0.966321	0.988112
																					55.1667	0.951697	0.949632	0.863305	0.732453	0.838251		55.1667	0.670834	0.807602	0.637272	0.826547		55.1667	0.00151095	0.00125881	0.00151057	0.00125945	0.00125881		55.1667	0.984178	0.965384	0.938427	0.966691	0.986453
																					55.3333	0.956651	0.951564	0.86034	0.733554	0.834227		55.3333	0.680425	0.813907	0.644765	0.830879		55.3333	0.00176278	0.00151057	0.00151057	0.00125945	0.00151057		55.3333	0.985251	0.966275	0.918009	0.96003	0.9859
																					55.5	0.95888	0.95096	0.857644	0.73204	0.867489		55.5	0.689502	0.821293	0.649952	0.835211		55.5	0.00176278	0.00176234	0.00151057	0.00125945	0.00176234		55.5	0.986323	0.965235	0.892646	0.951887	0.984794
																					55.6667	0.961605	0.95096	0.855756	0.731214	0.902361		55.6667	0.698407	0.82958	0.658213	0.840582		55.6667	0.00176278	0.0020141	0.00151057	0.00100756	0.00151057		55.6667	0.98686	0.965235	0.873505	0.949297	0.986729
																					55.8333	0.960367	0.94939	0.853599	0.73025	0.939646		55.8333	0.705943	0.835345	0.665322	0.844394		55.8333	0.00151095	0.00226586	0.00176234	0.00100756	0.00151057		55.8333	0.988469	0.965681	0.861062	0.948927	0.986453
																					56	0.959128	0.947941	0.885279	0.730113	0.979614		56	0.711594	0.84201	0.674159	0.849939		56	0.00151095	0.00226586	0.00125881	0.00100756	0.00125881		56	0.989541	0.965235	0.85516	0.945966	0.984518
																					56.1667	0.962101	0.948061	0.914667	0.732865	0.981491		56.1667	0.717931	0.849036	0.681844	0.853752		56.1667	0.00125913	0.00226586	0.00100705	0.00100756	0.00100705		56.1667	0.98981	0.965681	0.857553	0.944856	0.984794
																					56.3333	0.966559	0.949752	0.943111	0.733278	0.983369		56.3333	0.725638	0.855522	0.6878	0.857217		56.3333	0.00125913	0.00226586	0.00100705	0.00100756	0.000755287		56.3333	0.989273	0.967167	0.862977	0.943375	0.982306
																					56.5	0.971018	0.949632	0.971286	0.73493	0.983101		56.5	0.730776	0.861286	0.692219	0.860509		56.5	0.00151095	0.0020141	0.000755287	0.000755668	0.000755287		56.5	0.98686	0.969247	0.866805	0.941155	0.9812
																					56.6667	0.974486	0.948786	0.965355	0.734792	0.98176		56.6667	0.736941	0.869573	0.696446	0.863109		56.6667	0.00151095	0.00176234	0.00100705	0.00100756	0.000503525		56.6667	0.98391	0.971178	0.8684	0.940415	0.982306
																					56.8333	0.974238	0.947699	0.959558	0.733416	0.980418		56.8333	0.742422	0.875518	0.702978	0.865361		56.8333	0.00176278	0.00151057	0.00125881	0.00100756	0.000503525		56.8333	0.979351	0.972218	0.877811	0.940785	0.983135
																					57	0.971514	0.944679	0.954166	0.734104	0.978541		57	0.746361	0.881103	0.707781	0.86796		57	0.00176278	0.00151057	0.00125881	0.00125945	0.000755287		57	0.976938	0.972218	0.893284	0.941525	0.982859
																					57.1667	0.974486	0.942384	0.948099	0.733829	0.974249		57.1667	0.75441	0.886327	0.711816	0.871253		57.1667	0.00151095	0.00125881	0.00125881	0.00151134	0.000755287		57.1667	0.970233	0.973704	0.915138	0.951147	0.984241
																					57.3333	0.97622	0.941901	0.942303	0.736581	0.968884		57.3333	0.760404	0.891371	0.716042	0.874718		57.3333	0.00151095	0.00125881	0.00125881	0.00151134	0.00125881		57.3333	0.962725	0.974298	0.945765	0.964471	0.982306
																					57.5	0.977211	0.94178	0.938123	0.737407	0.964324		57.5	0.765371	0.896775	0.719308	0.878877		57.5	0.00151095	0.00151057	0.00125881	0.00125945	0.00125881		57.5	0.95602	0.976378	0.971128	0.979275	0.978988
																					57.6667	0.980926	0.942022	0.933675	0.739472	0.959764		57.6667	0.772221	0.901279	0.722959	0.882343		57.6667	0.00125913	0.00151057	0.00151057	0.00125945	0.00125881		57.6667	0.950121	0.978755	0.995374	0.986677	0.978159
																					57.8333	0.981174	0.943471	0.931788	0.741811	0.955472		57.8333	0.776332	0.906864	0.728338	0.884942		57.8333	0.00151095	0.00151057	0.00151057	0.00125945	0.00151057		57.8333	0.94878	0.979201	0.999043	0.990377	0.976223
																					58	0.98167	0.943471	0.928552	0.7436	0.949839		58	0.782497	0.909746	0.74025	0.885115		58	0.00125913	0.00151057	0.00151057	0.00151134	0.00151057		58	0.949316	0.980984	0.987717	0.991118	0.976223
																					58.1667	0.983899	0.942747	0.924373	0.747041	0.94367		58.1667	0.78969	0.912448	0.752354	0.884942		58.1667	0.00125913	0.00151057	0.00125881	0.00176322	0.00176234		58.1667	0.94878	0.974447	0.966502	0.982235	0.9765
																					58.3333	0.983404	0.942022	0.920059	0.722819	0.935354		58.3333	0.794657	0.917853	0.768684	0.889447		58.3333	0.00151095	0.00151057	0.00100705	0.00176322	0.0020141		58.3333	0.948512	0.962561	0.934599	0.986677	0.977882
																					58.5	0.985385	0.94323	0.915611	0.69956	0.925697		58.5	0.800822	0.922176	0.786359	0.895859		58.5	0.00151095	0.00151057	0.00100705	0.00176322	0.0020141		58.5	0.948512	0.95231	0.909395	0.985196	0.977053
																					58.6667	0.988358	0.943109	0.910353	0.676576	0.912554		58.6667	0.806131	0.925599	0.794621	0.904523		58.6667	0.00176278	0.00151057	0.00100705	0.00151134	0.00176234		58.6667	0.947171	0.941911	0.888978	0.981495	0.977329
																					58.8333	0.987862	0.944317	0.907657	0.65373	0.894582		58.8333	0.810927	0.929742	0.802882	0.911974		58.8333	0.00176278	0.00151057	0.00125881	0.00151134	0.00176234		58.8333	0.946903	0.939088	0.870474	0.986677	0.978435
																					59	0.989101	0.943471	0.905905	0.657033	0.875268		59	0.816578	0.931904	0.805572	0.916652		59	0.00176278	0.00125881	0.00151057	0.00151134	0.00176234		59	0.947707	0.941316	0.858351	0.987047	0.976776
																					59.1667	0.988605	0.940693	0.903343	0.657859	0.856491		59.1667	0.822059	0.935147	0.806532	0.917865		59.1667	0.00176278	0.00125881	0.00176234	0.00125945	0.00176234		59.1667	0.94878	0.940425	0.85197	0.984086	0.978435
																					59.3333	0.987615	0.939365	0.90213	0.658271	0.845494		59.3333	0.826511	0.938389	0.808261	0.919078		59.3333	0.00176278	0.00151057	0.0020141	0.00125945	0.0020141		59.3333	0.950657	0.938939	0.85197	0.979275	0.977329
																					59.5	0.989844	0.937432	0.899434	0.657859	0.844421		59.5	0.835588	0.942173	0.813641	0.920984		59.5	0.00176278	0.00176234	0.0020141	0.00151134	0.00176234		59.5	0.953339	0.938642	0.858032	0.971503	0.976776
																					59.6667	0.991082	0.937432	0.896064	0.657583	0.845762		59.6667	0.843295	0.944334	0.82171	0.92237		59.6667	0.00176278	0.0020141	0.0020141	0.00151134	0.00176234		59.6667	0.951462	0.939534	0.866007	0.96151	0.978435
																					59.8333	0.992816	0.93719	0.892559	0.658271	0.849517		59.8333	0.851516	0.946496	0.829587	0.92445		59.8333	0.00176278	0.00226586	0.00176234	0.00176322	0.00176234		59.8333	0.94878	0.941762	0.87813	0.955959	0.979818
																					60	0.993807	0.936828	0.889458	0.658409	0.850858		60	0.859736	0.948478	0.83804	0.926529		60	0.00176278	0.00226586	0.00176234	0.00176322	0.00176234		60	0.945562	0.936859	0.884033	0.951887	0.980923
																																		60.1667	0.00176278	0.00226586	0.00176234	0.00176322	0.00176234		60.1667	0.938321	0.938345	0.890892	0.953738	0.981476
																																		60.3333	0.00176278	0.00226586	0.00176234	0.00176322	0.00176234		60.3333	0.929472	0.939385	0.893922	0.957439	0.9812
																																		60.5	0.00151095	0.0020141	0.0020141	0.00176322	0.00176234		60.5	0.919818	0.939831	0.895996	0.96188	0.980923
																																		60.6667	0.00151095	0.0020141	0.0020141	0.00151134	0.00151057		60.6667	0.914991	0.948893	0.908438	0.972243	0.981476
																																		60.8333	0.00151095	0.0020141	0.0020141	0.00125945	0.00176234		60.8333	0.905337	0.950082	0.922954	0.975574	0.981753
																																		61	0.00125913	0.0020141	0.0020141	0.00125945	0.00151057		61	0.905068	0.952756	0.942575	0.977424	0.983412
																																		61.1667	0.00151095	0.0020141	0.00176234	0.00125945	0.00125881		61.1667	0.907214	0.957064	0.969692	0.977794	0.974012
																																		61.3333	0.00151095	0.00176234	0.00176234	0.00151134	0.00151057		61.3333	0.909359	0.961818	0.991386	0.974833	0.972353
																																		61.5	0.00151095	0.00125881	0.00151057	0.00151134	0.00125881		61.5	0.91794	0.967315	1	0.974463	0.972076
																																		61.6667	0.00176278	0.00100705	0.00151057	0.00151134	0.00125881		61.6667	0.924377	0.972664	0.997767	0.974093	0.970141
																																		61.8333	0.00176278	0.00125881	0.00176234	0.00125945	0.00125881		61.8333	0.928935	0.977269	0.974956	0.971503	0.979818
																																		62	0.00176278	0.00151057	0.00176234	0.00125945	0.00100705		62	0.930813	0.981875	0.946722	0.967802	0.982029
																																		62.1667	0.00176278	0.00151057	0.00176234	0.00125945	0.00100705		62.1667	0.935908	0.987372	0.920242	0.967432	0.984518
																																		62.3333	0.00176278	0.00151057	0.00176234	0.00125945	0.00125881		62.3333	0.937517	0.99272	0.899346	0.972243	0.986176
																																		62.5	0.00151095	0.00125881	0.00176234	0.00151134	0.00125881		62.5	0.942076	1	0.886744	0.973723	0.9859
																																		62.6667	0.00176278	0.00125881	0.00151057	0.00151134	0.00125881		62.6667	0.947707	0.993166	0.876376	0.974833	0.986729
																																		62.8333	0.00176278	0.00151057	0.00151057	0.00151134	0.00125881		62.8333	0.951462	0.98544	0.873186	0.974093	0.987282
																																		63	0.00176278	0.00151057	0.00125881	0.00125945	0.00125881		63	0.956289	0.974298	0.872388	0.977054	0.985071
																																		63.1667	0.00201461	0.00176234	0.00100705	0.00100756	0.00125881		63.1667	0.956825	0.958847	0.871909	0.982976	0.984794
																																		63.3333	0.00176278	0.00176234	0.00100705	0.00100756	0.00125881		63.3333	0.95897	0.953202	0.875578	0.985196	0.979541
																																		63.5	0.00176278	0.00151057	0.00100705	0.000755668	0.00125881		63.5	0.959507	0.949487	0.877652	0.982976	0.975947
																																		63.6667	0.00176278	0.00176234	0.00125881	0.00100756	0.00100705		63.6667	0.962456	0.949339	0.880842	0.983716	0.977882
																																		63.8333	0.00176278	0.00151057	0.00125881	0.00125945	0.00100705		63.8333	0.961652	0.950825	0.879247	0.984456	0.973459
																																		64	0.00151095	0.00151057	0.00125881	0.00100756	0.00125881		64	0.953875	0.959887	0.877652	0.985566	0.974565
																																		64.1667	0.00151095	0.00151057	0.00125881	0.00125945	0.00125881		64.1667	0.939394	0.965978	0.878928	0.985196	0.972076
																																		64.3333	0.00125913	0.00151057	0.00100705	0.00100756	0.00125881		64.3333	0.923036	0.972218	0.881799	0.970762	0.968206
																																		64.5	0.00125913	0.00176234	0.00100705	0.000755668	0.00151057		64.5	0.913113	0.979646	0.895677	0.967802	0.968759
																																		64.6667	0.00151095	0.00176234	0.00125881	0.00100756	0.00151057		64.6667	0.903459	0.983509	0.909395	0.974833	0.968482
																																		64.8333	0.00151095	0.0020141	0.00125881	0.00100756	0.00151057		64.8333	0.898632	0.986332	0.925506	0.982605	0.967929
																																		65	0.00151095	0.00176234	0.00125881	0.00100756	0.00125881		65	0.894878	0.985738	0.939225	0.986306	0.968482
																																		65.1667	0.00125913	0.0020141	0.00125881	0.00125945	0.00100705		65.1667	0.893805	0.982618	0.951188	0.979275	0.966823
																																		65.3333	0.0010073	0.00176234	0.00100705	0.00125945	0.000755287		65.3333	0.898632	0.972812	0.958845	0.964471	0.964888
																																		65.5	0.0010073	0.00151057	0.00100705	0.00125945	0.000503525		65.5	0.90185	0.958996	0.964747	0.954108	0.964059
																																		65.6667	0.00125913	0.00151057	0.00100705	0.00125945	0.000755287		65.6667	0.900778	0.943693	0.963312	0.953368	0.960188
																																		65.8333	0.00151095	0.000755287	0.00100705	0.00100756	0.000755287		65.8333	0.894342	0.9275	0.953741	0.959289	0.959082
																																		66	0.00151095	0.00100705	0.00100705	0.000755668	0.000755287		66	0.889246	0.916357	0.943053	0.967802	0.960741
																																		66.1667	0.00125913	0.00100705	0.00100705	0.000755668	0.00100705		66.1667	0.891124	0.909077	0.919285	0.977794	0.961017
																																		66.3333	0.0010073	0.00100705	0.000755287	0.000755668	0.00100705		66.3333	0.89166	0.905215	0.901739	0.982976	0.96157
																																		66.5	0.000755477	0.00125881	0.000755287	0.00100756	0.000755287		66.5	0.892464	0.905215	0.891051	0.981125	0.961294
																																		66.6667	0.000755477	0.00125881	0.000755287	0.00100756	0.000755287		66.6667	0.890319	0.904472	0.882118	0.976314	0.958529
																																		66.8333	0.000755477	0.00125881	0.000755287	0.00100756	0.000755287		66.8333	0.884151	0.906403	0.883554	0.966691	0.959082
																																		67	0.000755477	0.00125881	0.00100705	0.00100756	0.000755287		67	0.88281	0.908335	0.881959	0.957069	0.959912
																																		67.1667	0.0010073	0.00125881	0.00100705	0.000503778	0.00100705		67.1667	0.887906	0.907146	0.881321	0.948927	0.959635
																																		67.3333	0.0010073	0.00100705	0.00100705	0.000503778	0.00100705		67.3333	0.896755	0.908335	0.88164	0.942635	0.958253
																																		67.5	0.0010073	0.00100705	0.00100705	0.000251889	0.00100705		67.5	0.908555	0.90774	0.881959	0.939674	0.958253
																																		67.6667	0.0010073	0.00100705	0.000755287	0.000251889	0.00100705		67.6667	0.915795	0.907443	0.883394	0.938194	0.955488
																																		67.8333	0.000755477	0.00100705	0.000503525	0.000503778	0.000755287		67.8333	0.908286	0.907295	0.885787	0.938564	0.955764
																																		68	0.000755477	0.00125881	0.000251762	0.000503778	0.000503525		68	0.893269	0.907295	0.885947	0.939304	0.956041
																																		68.1667	0.000755477	0.00134273	0	0.000503778	0.000335683		68.1667	0.882453	0.907097	0.885681	0.939551	0.953184
																																		68.3333	0.000755477	0.00151057	0	0.000503778	0		68.3333	0.868329	0.906403	0.887382	0.940785	0.954106
																																		68.5	0.000755477	0.0020141	0	0.000503778	0		68.5	0.863502	0.909077	0.884192	0.940044	0.952447

## Sheet: FigS6bc
		Serum[%]	Raw data					Ave	SD	ThT ave	ThT SD
		0	10.954	10.9524	11.1707	12.3003	10.8962	11.2547	0.531155	14957	973.882
		1	18.7667	13.3052	11.4538	10.3746	10.9789	12.9758	3.05657	6683.25	1372.03
		2	24.6537	22.4185	17.1009	14.6333	19.9379	19.7489	3.58887	3320.17	1543.21
		3	32.6684	26.7907	32.5167	26.7356	28.3729	29.4169	2.65922	1928.5	788.906
		5	43.7436	34.3056	39.7455	38.491		39.0714	3.36652	1654.67	349.652
		10	100	100	100	100	100	100	0	881	231.731

## Sheet: FigS6d
	10 ug/mL							1 ug/mL							0.1 ug/mL							monomer
0	0	0	0	0	0		0	0.000282805	0.000173792	0	0.000158831	8.85269e-05		0	0.000549526	0.000651126	0.000792393	0.000660502	0.000345513		0	0.000611247	0.000514744	0.00151172	0.00100806	0.000438904
0.166667	0.00167224	0.000924385	0.00079277	0.00132903	0.0011409		0.166667	0.000188537	0	0	0.000317662	0		0.166667	0.000549526	0.000390676	0.000679194	0.000550418	0.000345513		0.166667	0.000733496	0.000514744	0.00125976	0.000756048	0.000351124
0.333333	0.00358337	0.0024034	0.00221976	0.00303778	0.00242442		0.333333	9.42685e-05	0.000173792	0.000112183	0.000476493	0		0.333333	0.000549526	0.000260451	0.000679194	0.000440335	0.000259134		0.333333	0.000611247	0.000441209	0.00100781	0.000756048	0.000175562
0.5	0.00597229	0.0040673	0.00396385	0.0049364	0.0034227		0.5	9.42685e-05	0.000173792	0.000112183	0.000317662	0		0.5	0.000549526	0.000130225	0.000565995	0.000330251	0.000172756		0.5	0.000366748	0.000294139	0.000503905	0.000756048	8.77809e-05
0.666667	0.0083612	0.00573119	0.00570794	0.00683501	0.00484883		0.666667	0	0.000173792	0	0.000158831	0		0.666667	0.000412145	0	0.000339597	0.000330251	8.63782e-05		0.666667	0.000244499	7.35348e-05	0.000503905	0.000504032	0
0.833333	0.0102723	0.00776484	0.00729348	0.00873362	0.00627496		0.833333	0	0.000173792	0	0.000158831	8.85269e-05		0.833333	0.000137382	0	0.000226398	0.000220167	0		0.833333	0	0	0.000503905	0.000504032	8.77809e-05
1	0.0126613	0.00961361	0.00872047	0.0108221	0.0078437		1	9.42685e-05	0.000173792	0	0	8.85269e-05		1	0.000137382	0.000130225	0.000113199	0.000330251	8.63782e-05		1	0	0	0.000755858	0.000252016	0.000175562
1.16667	0.0150502	0.0114624	0.010306	0.0125309	0.00941244		1.16667	9.42685e-05	0.000173792	0.000112183	0.000158831	0.000177054		1.16667	0.000137382	0	0.000113199	0.000330251	0		1.16667	0	0	0.000755858	0	0.000263343
1.33333	0.0174391	0.0136809	0.0118915	0.0144295	0.0106959		1.33333	0.000188537	0.000173792	0.000224366	0.000317662	0.000177054		1.33333	0.000137382	0.000130225	0.000113199	0.000330251	8.63782e-05		1.33333	0	7.35348e-05	0.000755858	0	0.000263343
1.5	0.0203058	0.0157145	0.0134771	0.0161382	0.0122647		1.5	0.000282805	0.000173792	0.000336549	0.000476493	0.000265581		1.5	0.000137382	0.000130225	0.000113199	0.000330251	0.000172756		1.5	0	7.35348e-05	0.000755858	0	0.000263343
1.66667	0.0229336	0.018118	0.0150626	0.0180368	0.0136908		1.66667	0.000282805	0.000347584	0.000336549	0.000635324	0.000265581		1.66667	0.000137382	0.000130225	0.000226398	0.000330251	8.63782e-05		1.66667	0	0.00014707	0.000755858	0	0.000263343
1.83333	0.0253225	0.0203365	0.0163311	0.0197456	0.0151169		1.83333	0.000282805	0.000521376	0.000448732	0.000794155	0.000177054		1.83333	0	0.000260451	0.000226398	0.000330251	0.000172756		1.83333	0	0.00014707	0.00100781	0	0.000175562
2	0.0281892	0.0223701	0.0180752	0.0214543	0.0166857		2	0.000282805	0.000695169	0.000560915	0.000952986	0.000265581		2	0	0.000260451	0.000339597	0.000330251	0.000172756		2	0.000122249	0.00014707	0.000755858	0	0.000175562
2.16667	0.030817	0.0245886	0.0195021	0.0231631	0.0179692		2.16667	0.000377074	0.000868961	0.000560915	0.000952986	0.000265581		2.16667	0	0.000390676	0.000452796	0.000330251	0.000172756		2.16667	0.000122249	0.00014707	0.00100781	0	8.77809e-05
2.33333	0.0332059	0.0266223	0.0214048	0.0248718	0.0195379		2.33333	0.000377074	0.00104275	0.000673098	0.00111182	0.000265581		2.33333	0	0.000520901	0.000452796	0.000110084	0.000259134		2.33333	0.000122249	7.35348e-05	0.000755858	0	0
2.5	0.0360726	0.0288408	0.023466	0.0267705	0.0212493		2.5	0.000471342	0.00121655	0.000673098	0.00127065	0.000442635		2.5	0.000137382	0.000520901	0.000226398	0.000110084	0.000259134		2.5	0.000122249	0.00014707	0.000503905	0	8.77809e-05
2.66667	0.0391782	0.0310593	0.024893	0.0290488	0.022818		2.66667	0.000565611	0.00139034	0.000785282	0.00142948	0.000531161		2.66667	0.000137382	0.000651126	0.000113199	0	0.000259134		2.66667	0	0.00014707	0.000755858	0	0.000175562
2.83333	0.0422838	0.0334627	0.0267956	0.0309474	0.0245294		2.83333	0.000565611	0.00156413	0.000897465	0.00142948	0.000619688		2.83333	0.000274763	0.000651126	0	0.000110084	0.000259134		2.83333	0	0.00014707	0.000503905	0	0.000175562
3	0.0461061	0.036051	0.0285397	0.0332257	0.0262407		3	0.000659879	0.00156413	0.000897465	0.00142948	0.000796742		3	0.000274763	0.000520901	0	0.000330251	0.000345513		3	0.000122249	0.00014707	0.000755858	0.000252016	0.000263343
3.16667	0.0494505	0.0384544	0.0299667	0.0355041	0.0276669		3.16667	0.000659879	0.00156413	0.00100965	0.00142948	0.000885269		3.16667	0.000274763	0.000520901	0.000226398	0.000220167	0.000345513		3.16667	0.000122249	0.000220604	0.00100781	0.000252016	0.000263343
3.33333	0.0518395	0.0412276	0.0320279	0.0375926	0.0293782		3.33333	0.000754148	0.00156413	0.00112183	0.00142948	0.000885269		3.33333	0.000412145	0.000390676	0.000339597	0.000330251	0.000345513		3.33333	0.000122249	0.000294139	0.00125976	0.000252016	0.000263343
3.5	0.0554228	0.0438159	0.0342477	0.0398709	0.0309469		3.5	0.000848416	0.00156413	0.00123401	0.00142948	0.000973796		3.5	0.000412145	0.000390676	0.000452796	0.000330251	0.000345513		3.5	0.000244499	0.000367674	0.00151172	0.000252016	0.000351124
3.66667	0.0599618	0.046589	0.0356746	0.0419594	0.0323731		3.66667	0.000942685	0.00156413	0.00145838	0.00174714	0.00106232		3.66667	0.000549526	0.000390676	0.000452796	0.000330251	0.000172756		3.66667	0.000244499	0.000514744	0.00125976	0.000252016	0.000351124
3.83333	0.063784	0.0497319	0.0374187	0.043858	0.034227		3.83333	0.000942685	0.00156413	0.00145838	0.00174714	0.000973796		3.83333	0.000686908	0.000520901	0.000339597	0.000550418	0.000172756		3.83333	0.000366748	0.000441209	0.00125976	0.000252016	0.000351124
4	0.0697563	0.0525051	0.0390043	0.0459465	0.0359384		4	0.000848416	0.00173792	0.00145838	0.00190597	0.00106232		4	0.000549526	0.000520901	0.000339597	0.000550418	0.000172756		4	0.000366748	0.000514744	0.00100781	0.000504032	0.000351124
4.16667	0.0745342	0.0554631	0.0402727	0.0480349	0.0377924		4.16667	0.000848416	0.00191171	0.00145838	0.0020648	0.00115085		4.16667	0.000549526	0.000651126	0.000339597	0.000660502	0.000172756		4.16667	0.000366748	0.000514744	0.000755858	0.000756048	0.000351124
4.33333	0.0797898	0.0582363	0.0421754	0.0501234	0.0397889		4.33333	0.000848416	0.00208551	0.00145838	0.00190597	0.00115085		4.33333	0.000412145	0.000651126	0.000339597	0.000660502	0.000259134		4.33333	0.000366748	0.000441209	0.00100781	0.000504032	0.000263343
4.5	0.0874343	0.0608246	0.0439195	0.0524017	0.0416429		4.5	0.000942685	0.00243309	0.00145838	0.00190597	0.0013279		4.5	0.000274763	0.000520901	0.000452796	0.000550418	0.000345513		4.5	0.000366748	0.000441209	0.00125976	0.000756048	0.000263343
4.66667	0.0948399	0.0637826	0.0458221	0.0544902	0.0434969		4.66667	0.00103695	0.00278067	0.00157056	0.00190597	0.00141643		4.66667	0.000274763	0.000520901	0.000452796	0.000550418	0.000431891		4.66667	0.000611247	0.000367674	0.00125976	0.00100806	0.000263343
4.83333	0.103201	0.0667406	0.0478833	0.0569584	0.0453508		4.83333	0.00103695	0.00295447	0.00168275	0.0020648	0.00150496		4.83333	0.000274763	0.000390676	0.000452796	0.000550418	0.000431891		4.83333	0.000611247	0.000294139	0.00125976	0.00100806	0.000263343
5	0.112518	0.070623	0.0501031	0.0594266	0.0469196		5	0.00103695	0.00330205	0.00179493	0.00222363	0.00159348		5	0.000412145	0.000390676	0.000452796	0.000550418	0.000431891		5	0.000488998	0.000294139	0.00125976	0.00126008	0.000351124
5.16667	0.122312	0.0741357	0.052957	0.0622745	0.0492014		5.16667	0.00113122	0.00347584	0.00190711	0.0025413	0.00168201		5.16667	0.000412145	0.000390676	0.000565995	0.000550418	0.000345513		5.16667	0.000611247	0.000294139	0.00100781	0.00126008	0.000351124
5.33333	0.132346	0.0785727	0.055811	0.0655022	0.0514832		5.33333	0.00122549	0.00382343	0.0020193	0.00270013	0.00168201		5.33333	0.000549526	0.000390676	0.000792393	0.000550418	0.000345513		5.33333	0.000488998	0.000294139	0.00100781	0.00100806	0.000351124
5.5	0.144768	0.0835644	0.0591406	0.0683501	0.054478		5.5	0.00131976	0.0045186	0.00224366	0.00285896	0.00159348		5.5	0.000549526	0.000390676	0.000905592	0.000550418	0.000431891		5.5	0.000488998	0.000441209	0.00125976	0.00100806	0.000263343
5.66667	0.157668	0.0898502	0.0627874	0.0713879	0.0576155		5.66667	0.0015083	0.0045186	0.00235584	0.00317662	0.00159348		5.66667	0.000549526	0.000520901	0.00113199	0.000550418	0.000518269		5.66667	0.000611247	0.000441209	0.00151172	0.000756048	0.000263343
5.83333	0.171046	0.0979848	0.0673854	0.0748054	0.0611808		5.83333	0.00188537	0.00556135	0.00246803	0.00333545	0.00159348		5.83333	0.000549526	0.000651126	0.00124519	0.000550418	0.000604647		5.83333	0.000366748	0.000367674	0.00176367	0.000756048	0.000351124
6	0.186574	0.106489	0.071825	0.0786026	0.0658871		6	0.00245098	0.00643031	0.00258021	0.00349428	0.00177054		6	0.000549526	0.000651126	0.00113199	0.000550418	0.000691025		6	0.000366748	0.000367674	0.00201562	0.000756048	0.000438904
6.16667	0.202819	0.115363	0.0768987	0.0837289	0.0713063		6.16667	0.0032994	0.00799444	0.00258021	0.00365311	0.00194759		6.16667	0.000549526	0.000781352	0.00124519	0.000440335	0.000691025		6.16667	0.000366748	0.000294139	0.00226757	0.000756048	0.000526685
6.33333	0.220019	0.124053	0.0829237	0.0896146	0.0780091		6.33333	0.00452489	0.0106013	0.00258021	0.00381194	0.00221317		6.33333	0.000412145	0.000651126	0.00124519	0.000440335	0.000691025		6.33333	0.000488998	0.000294139	0.00201562	0.00100806	0.000526685
6.5	0.23913	0.132927	0.0889488	0.097209	0.0841415		6.5	0.00612745	0.0130344	0.00269239	0.00397078	0.00239023		6.5	0.000412145	0.000651126	0.00113199	0.000550418	0.000691025		6.5	0.000611247	0.000367674	0.00176367	0.00100806	0.000438904
6.66667	0.259675	0.14217	0.0973521	0.106702	0.0908443		6.66667	0.00810709	0.0165103	0.00269239	0.00381194	0.00247875		6.66667	0.000274763	0.000781352	0.00113199	0.000550418	0.000691025		6.66667	0.000733496	0.000441209	0.00151172	0.00100806	0.000263343
6.83333	0.279742	0.152893	0.106865	0.116195	0.0952653		6.83333	0.0104638	0.0198123	0.00269239	0.00397078	0.00256728		6.83333	0.000274763	0.000651126	0.00113199	0.000660502	0.000691025		6.83333	0.000733496	0.000441209	0.00125976	0.00126008	0.000263343
7	0.300287	0.165465	0.116854	0.128156	0.102111		7	0.0124434	0.0236357	0.00269239	0.00444727	0.00292139		7	0.000412145	0.000781352	0.00101879	0.000660502	0.000777403		7	0.000611247	0.000441209	0.00151172	0.00126008	0.000263343
7.16667	0.319876	0.178406	0.127319	0.13765	0.11138		7.16667	0.0148944	0.0272854	0.00280458	0.00524142	0.00336402		7.16667	0.000549526	0.000911577	0.00101879	0.000550418	0.000863782		7.16667	0.000611247	0.000514744	0.00176367	0.00126008	0.000175562
7.33333	0.340182	0.193936	0.138418	0.146573	0.119795		7.33333	0.0182881	0.0347584	0.00302894	0.00698856	0.00407224		7.33333	0.000686908	0.000911577	0.00101879	0.000550418	0.000777403		7.33333	0.000488998	0.000441209	0.00176367	0.00100806	0.000263343
7.5	0.364071	0.21113	0.150785	0.156826	0.132487		7.5	0.0225302	0.0425791	0.00347768	0.00937103	0.00504603		7.5	0.000824289	0.0010418	0.000905592	0.000550418	0.000777403		7.5	0.000611247	0.000441209	0.00176367	0.00100806	0.000263343
7.66667	0.388199	0.228323	0.163311	0.166319	0.14247		7.66667	0.0279035	0.0533542	0.00415077	0.0120712	0.00601983		7.66667	0.000686908	0.00117203	0.000905592	0.000550418	0.000691025		7.66667	0.000733496	0.000441209	0.00176367	0.00100806	0.000351124
7.83333	0.414955	0.248105	0.176153	0.179229	0.152025		7.83333	0.0341252	0.0663886	0.00482387	0.0149301	0.00734773		7.83333	0.000549526	0.00117203	0.000905592	0.000660502	0.000691025		7.83333	0.000855746	0.000367674	0.00151172	0.00100806	0.000438904
8	0.439083	0.266408	0.188204	0.193279	0.16486		8	0.0410068	0.0766423	0.00560915	0.0169949	0.00841006		8	0.000549526	0.00117203	0.000905592	0.000770586	0.000691025		8	0.000977995	0.000441209	0.00176367	0.00126008	0.000526685
8.16667	0.462494	0.284526	0.201998	0.210366	0.174986		8.16667	0.0493024	0.0884602	0.00673098	0.0190597	0.0100921		8.16667	0.000412145	0.00117203	0.00101879	0.000770586	0.000777403		8.16667	0.000977995	0.000441209	0.00201562	0.00100806	0.000526685
8.33333	0.484711	0.302644	0.212621	0.228213	0.18725		8.33333	0.0582579	0.100626	0.00807718	0.0209657	0.0124823		8.33333	0.000412145	0.0010418	0.00101879	0.000880669	0.000777403		8.33333	0.000855746	0.000441209	0.00151172	0.00126008	0.000526685
8.5	0.508839	0.322056	0.228635	0.247769	0.202225		8.5	0.0693816	0.112617	0.0102087	0.0243011	0.0155807		8.5	0.000686908	0.000911577	0.00101879	0.000770586	0.000777403		8.5	0.000733496	0.000441209	0.00151172	0.00126008	0.000614466
8.66667	0.53655	0.344426	0.242905	0.269413	0.217199		8.66667	0.0824849	0.126868	0.0126767	0.0298602	0.0190333		8.66667	0.000686908	0.000911577	0.00113199	0.000770586	0.000777403		8.66667	0.000611247	0.000441209	0.00125976	0.00126008	0.000614466
8.83333	0.56259	0.367166	0.257333	0.289159	0.2336		8.83333	0.0964367	0.140772	0.0148082	0.0358958	0.0233711		8.83333	0.000824289	0.0010418	0.00101879	0.000770586	0.000604647		8.83333	0.000488998	0.000514744	0.000755858	0.00126008	0.000614466
9	0.591973	0.390091	0.275884	0.311373	0.258842		9	0.113216	0.157629	0.0170518	0.0420902	0.0281516		9	0.000961671	0.00117203	0.00101879	0.000770586	0.000518269		9	0.000488998	0.000588279	0.00125976	0.00100806	0.000614466
9.16667	0.617774	0.413385	0.290947	0.334346	0.274244		9.16667	0.131316	0.175356	0.0191833	0.0517789	0.0332861		9.16667	0.000961671	0.00117203	0.00113199	0.000990753	0.000431891		9.16667	0.000488998	0.000588279	0.00125976	0.00100806	0.000526685
9.33333	0.642857	0.43594	0.314095	0.35656	0.295351		9.33333	0.149698	0.193952	0.0212026	0.0605146	0.0404568		9.33333	0.000961671	0.00130225	0.00113199	0.000990753	0.000431891		9.33333	0.000488998	0.000514744	0.00151172	0.00126008	0.000526685
9.5	0.667224	0.459789	0.334707	0.381811	0.313605		9.5	0.168741	0.214286	0.0262508	0.0721093	0.0465652		9.5	0.000961671	0.00130225	0.00124519	0.00110084	0.000518269		9.5	0.000488998	0.000441209	0.00201562	0.00126008	0.000614466
9.66667	0.689441	0.482529	0.358808	0.406683	0.326155		9.66667	0.187217	0.231839	0.033094	0.0859276	0.0524965		9.66667	0.000824289	0.00130225	0.00124519	0.00110084	0.000691025		9.66667	0.000488998	0.000441209	0.00201562	0.0015121	0.000526685
9.83333	0.711897	0.504345	0.382908	0.432314	0.341985		9.83333	0.204751	0.25391	0.0402737	0.0960928	0.0610836		9.83333	0.000549526	0.00143248	0.00113199	0.00110084	0.000691025		9.83333	0.000488998	0.000514744	0.00201562	0.00176411	0.000614466
10	0.734114	0.527639	0.402886	0.456807	0.362664		10	0.222097	0.276677	0.0496971	0.109276	0.0710871		10	0.000412145	0.00169293	0.00113199	0.00110084	0.000777403		10	0.000611247	0.000661813	0.00201562	0.0015121	0.000526685
10.1667	0.759436	0.550564	0.421436	0.478641	0.374358		10.1667	0.239819	0.299791	0.058223	0.117058	0.0794086		10.1667	0.000412145	0.00182315	0.00113199	0.000990753	0.000863782		10.1667	0.000488998	0.000735348	0.00201562	0.0015121	0.000526685
10.3333	0.783564	0.573119	0.434596	0.500665	0.398602		10.3333	0.259804	0.315433	0.0676464	0.126112	0.0897663		10.3333	0.000549526	0.00195338	0.00124519	0.00110084	0.000777403		10.3333	0.000488998	0.000735348	0.00176367	0.0015121	0.000526685
10.5	0.806976	0.596783	0.454099	0.52022	0.423417		10.5	0.282334	0.329857	0.0792013	0.137865	0.0996813		10.5	0.000824289	0.00260451	0.00135839	0.00110084	0.000863782		10.5	0.000611247	0.000735348	0.00201562	0.0015121	0.000351124
10.6667	0.826565	0.618044	0.471857	0.540156	0.431974		10.6667	0.307221	0.346715	0.091317	0.148825	0.103222		10.6667	0.00123643	0.00260451	0.00135839	0.00121092	0.000863782		10.6667	0.000611247	0.000661813	0.00176367	0.00201613	0.000438904
10.8333	0.841854	0.634868	0.49009	0.5618	0.465488		10.8333	0.333616	0.367918	0.10175	0.167567	0.114111		10.8333	0.0015112	0.00299518	0.00147159	0.001321	0.00095016		10.8333	0.000733496	0.000661813	0.00176367	0.00226815	0.000351124
11	0.86001	0.628212	0.514349	0.583444	0.478038		11	0.364442	0.401634	0.113193	0.18615	0.125266		11	0.00164858	0.00312541	0.00192438	0.00143109	0.00112292		11	0.000855746	0.000661813	0.00201562	0.00226815	0.000438904
11.1667	0.869565	0.618044	0.531949	0.609455	0.48688		11.1667	0.391308	0.433959	0.126318	0.206321	0.132525		11.1667	0.00164858	0.00312541	0.00237718	0.00165125	0.00120929		11.1667	0.000733496	0.000661813	0.00201562	0.00226815	0.000526685
11.3333	0.885571	0.610464	0.550024	0.631859	0.513548		11.3333	0.415724	0.465763	0.137424	0.228399	0.144742		11.3333	0.0015112	0.00377653	0.00316957	0.00209159	0.00138205		11.3333	0.000611247	0.000661813	0.00201562	0.00201613	0.000526685
11.5	0.899427	0.608246	0.576978	0.653123	0.527382		11.5	0.442496	0.495655	0.152569	0.249365	0.15687		11.5	0.00137382	0.00455789	0.00396197	0.00264201	0.00155481		11.5	0.000488998	0.000661813	0.00201562	0.00201613	0.000526685
11.6667	0.906832	0.629876	0.5987	0.668122	0.541643		11.6667	0.4671	0.523983	0.168499	0.27303	0.171831		11.6667	0.0015112	0.00625081	0.00441476	0.00341259	0.00181394		11.6667	0.000366748	0.000661813	0.00201562	0.00176411	0.000438904
11.8333	0.918538	0.653725	0.615031	0.685969	0.567028		11.8333	0.496701	0.552138	0.182073	0.294314	0.180595		11.8333	0.00164858	0.00794374	0.00486756	0.00440335	0.00224583		11.8333	0.000366748	0.000735348	0.00201562	0.00176411	0.000526685
12	0.924749	0.673692	0.634057	0.700019	0.587279		12	0.529695	0.579423	0.201481	0.316233	0.192103		12	0.00178596	0.0101576	0.00509396	0.00561427	0.00285048		12	0.000366748	0.000735348	0.00226757	0.00176411	0.000438904
12.1667	0.928571	0.693104	0.65245	0.720904	0.605391		12.1667	0.562783	0.607577	0.219094	0.340693	0.208304		12.1667	0.00233549	0.0125016	0.00532035	0.00748569	0.00362788		12.1667	0.000488998	0.000735348	0.00226757	0.00176411	0.000526685
12.3333	0.93526	0.712331	0.662439	0.73913	0.623503		12.3333	0.592666	0.632777	0.23435	0.362611	0.209012		12.3333	0.00302239	0.0143248	0.00577315	0.00968736	0.00492356		12.3333	0.000488998	0.000735348	0.00226757	0.00201613	0.000526685
12.5	0.943144	0.731189	0.683526	0.7528	0.638905		12.5	0.621229	0.659194	0.249607	0.387071	0.21813		12.5	0.00398406	0.0153666	0.00690514	0.0121092	0.00665112		12.5	0.000488998	0.000661813	0.00226757	0.00176411	0.000526685
12.6667	0.949833	0.750601	0.697479	0.769129	0.651169		12.6667	0.651395	0.682656	0.270025	0.413596	0.23495		12.6667	0.00480835	0.0171897	0.00996151	0.014531	0.00889695		12.6667	0.000488998	0.000735348	0.00201562	0.00176411	0.000526685
12.8333	0.956044	0.76761	0.701919	0.7809	0.661295		12.8333	0.67845	0.703511	0.291115	0.436468	0.255312		12.8333	0.0052205	0.0209663	0.0134707	0.0167327	0.0120929		12.8333	0.000611247	0.000735348	0.00201562	0.0015121	0.000438904
13	0.957	0.784988	0.725384	0.803873	0.665859		13	0.706354	0.724018	0.302446	0.462357	0.286562		13	0.00563264	0.0260451	0.017093	0.0200352	0.0152026		13	0.000611247	0.000661813	0.00201562	0.00126008	0.000526685
13.1667	0.955805	0.799408	0.732202	0.813176	0.674558		13.1667	0.728695	0.74244	0.340139	0.489041	0.317723		13.1667	0.0059074	0.0337284	0.021055	0.0239982	0.0181394		13.1667	0.000611247	0.000588279	0.00176367	0.0015121	0.000526685
13.3333	0.944816	0.814014	0.744887	0.839567	0.689104		13.3333	0.746795	0.761383	0.360444	0.512071	0.33534		13.3333	0.00673169	0.0415419	0.0259226	0.0282915	0.0219401		13.3333	0.000733496	0.000514744	0.00176367	0.0015121	0.000614466
13.5	0.954372	0.830837	0.768353	0.854186	0.699943		13.5	0.762161	0.779284	0.392641	0.533355	0.337819		13.5	0.00783075	0.0483136	0.0312429	0.0322545	0.0265181		13.5	0.000611247	0.000514744	0.00176367	0.0015121	0.000614466
13.6667	0.941949	0.847476	0.774536	0.864629	0.69595		13.6667	0.779223	0.796837	0.436056	0.55432	0.352868		13.6667	0.00920456	0.0558666	0.0365633	0.0364377	0.0314417		13.6667	0.000611247	0.000514744	0.00151172	0.0015121	0.000614466
13.8333	0.954133	0.863746	0.789599	0.891779	0.704364		13.8333	0.80279	0.812652	0.458604	0.572745	0.37199		13.8333	0.0119522	0.0642011	0.0412044	0.0413915	0.0371426		13.8333	0.000733496	0.000588279	0.00151172	0.00126008	0.000614466
14	0.961777	0.878536	0.804979	0.893298	0.714347		14	0.831542	0.826555	0.491923	0.59371	0.393414		14	0.016211	0.0694101	0.04494	0.047336	0.0421525		14	0.000611247	0.000588279	0.00151172	0.00126008	0.000614466
14.1667	0.960344	0.891477	0.808784	0.90412	0.692242		14.1667	0.856523	0.840806	0.514359	0.617217	0.421388		14.1667	0.0222558	0.0795677	0.0506	0.0544914	0.0486309		14.1667	0.000611247	0.000514744	0.00151172	0.0015121	0.000702247
14.3333	0.983994	0.906082	0.843349	0.91722	0.713206		14.3333	0.874057	0.852624	0.539825	0.637706	0.439182		14.3333	0.028438	0.0901159	0.0578447	0.0624174	0.0562322		14.3333	0.000611247	0.000514744	0.00176367	0.00176411	0.000702247
14.5	0.98495	0.921982	0.882194	0.915891	0.734027		14.5	0.883956	0.867223	0.55654	0.655019	0.450336		14.5	0.0331089	0.101446	0.0696174	0.0712241	0.064179		14.5	0.000488998	0.000441209	0.00201562	0.00176411	0.000702247
14.6667	1	0.933444	0.907563	0.925005	0.716629		14.6667	0.894891	0.876608	0.58481	0.674238	0.454763		14.6667	0.0355818	0.114077	0.0808241	0.0798107	0.0741125		14.6667	0.000488998	0.000441209	0.00226757	0.00176411	0.000614466
14.8333	0.990444	0.943612	0.937371	0.934118	0.742156		14.8333	0.910068	0.885297	0.606798	0.689803	0.466802		14.8333	0.0373678	0.122412	0.0942948	0.0888375	0.084046		14.8333	0.000611247	0.000514744	0.00226757	0.0015121	0.000614466
15	0.99355	0.950823	0.940859	0.939624	0.753137		15	0.925339	0.895551	0.623065	0.704098	0.494069		15	0.0397033	0.129835	0.108558	0.0975341	0.0970891		15	0.000733496	0.000588279	0.00201562	0.0015121	0.000702247
15.1667	0.994267	0.95415	0.939432	0.940384	0.737022		15.1667	0.934955	0.901634	0.641239	0.718869	0.525142		15.1667	0.0476714	0.137127	0.118746	0.10524	0.110305		15.1667	0.000855746	0.000588279	0.00176367	0.0015121	0.000614466
15.3333	0.981128	0.952671	0.94736	0.939624	0.762122		15.3333	0.930147	0.899722	0.664236	0.721728	0.556038		15.3333	0.0577002	0.142857	0.131424	0.115698	0.124125		15.3333	0.000855746	0.000514744	0.00151172	0.00126008	0.000702247
15.5	0.979933	0.951562	0.947677	0.934688	0.775385		15.5	0.930618	0.90007	0.678259	0.725064	0.566218		15.5	0.068416	0.149629	0.140933	0.128798	0.136996		15.5	0.000733496	0.000514744	0.00125976	0.0015121	0.000702247
15.6667	0.972766	0.942133	0.947836	0.929182	0.781375		15.6667	0.930524	0.895377	0.690263	0.735705	0.542936		15.6667	0.081742	0.159266	0.148517	0.143219	0.145115		15.6667	0.000611247	0.000441209	0.00151172	0.00126008	0.000526685
15.8333	0.959388	0.930671	0.947202	0.942852	0.801341		15.8333	0.938537	0.896072	0.72044	0.757147	0.539926		15.8333	0.0923204	0.171376	0.161195	0.15786	0.15384		15.8333	0.000611247	0.000441209	0.00151172	0.00126008	0.000526685
16	0.956522	0.932705	0.957983	0.961078	0.796064		16	0.95428	0.908585	0.736931	0.784307	0.576222		16	0.109493	0.184659	0.175798	0.177345	0.155999		16	0.000733496	0.000514744	0.00151172	0.0015121	0.000526685
16.1667	0.966555	0.933629	0.969558	0.978356	0.803337		16.1667	0.967477	0.917101	0.746466	0.809562	0.621282		16.1667	0.127765	0.210965	0.190967	0.19694	0.154099		16.1667	0.000733496	0.000441209	0.00151172	0.0015121	0.000526685
16.3333	0.968466	0.941024	0.978437	0.981773	0.825727		16.3333	0.978884	0.927702	0.772829	0.830527	0.65864		16.3333	0.144525	0.233624	0.206022	0.213782	0.156172		16.3333	0.000733496	0.000514744	0.00151172	0.0015121	0.000526685
16.5	0.973722	0.954335	0.991755	0.975128	0.82858		16.5	0.985388	0.93448	0.787974	0.840693	0.679621		16.5	0.15895	0.25446	0.224021	0.22303	0.164032		16.5	0.000611247	0.000514744	0.00151172	0.0015121	0.000614466
16.6667	0.976111	0.961361	0.986364	0.971331	0.824872		16.6667	0.987651	0.934133	0.796051	0.852764	0.677762		16.6667	0.166369	0.277771	0.23851	0.221488	0.176039		16.6667	0.000488998	0.000441209	0.00151172	0.00126008	0.000526685
16.8333	0.969661	0.967092	0.987316	0.97304	0.830861		16.8333	0.992647	0.936566	0.809513	0.864358	0.692546		16.8333	0.169529	0.287537	0.260584	0.225011	0.193055		16.8333	0.000611247	0.000514744	0.00176367	0.00100806	0.000526685
17	0.960344	0.972268	0.990962	0.988988	0.831574		17	0.992647	0.937261	0.821068	0.873729	0.732737		17	0.172963	0.313713	0.290695	0.246808	0.210331		17	0.000733496	0.000441209	0.00176367	0.00100806	0.000526685
17.1667	0.955805	0.976151	0.988584	1	0.851825		17.1667	0.993024	0.934654	0.841037	0.879606	0.763722		17.1667	0.182443	0.352129	0.317184	0.278071	0.222424		17.1667	0.000855746	0.000441209	0.00201562	0.00126008	0.000526685
17.3333	0.949833	0.979294	0.994292	0.995064	0.891329		17.3333	0.99359	0.952381	0.840027	0.885642	0.781339		17.3333	0.197005	0.392499	0.333711	0.320343	0.252311		17.3333	0.000855746	0.000441209	0.00201562	0.0015121	0.000614466
17.5	0.937888	0.982622	0.992231	0.98633	0.912721		17.5	0.993778	0.965242	0.852591	0.890883	0.764518		17.5	0.223932	0.435343	0.333937	0.359643	0.293772		17.5	0.000855746	0.000367674	0.00176367	0.00176411	0.000526685
17.6667	0.931438	0.990756	0.999049	0.977786	0.931403		17.6667	0.994344	0.982273	0.862464	0.894536	0.753984		17.6667	0.253881	0.450059	0.335861	0.387054	0.346895		17.6667	0.000855746	0.000441209	0.00176367	0.00201613	0.000614466
17.8333	0.922599	0.994269	1	0.977406	0.941386		17.8333	0.996324	0.997741	0.859771	0.898825	0.760446		17.8333	0.282456	0.447975	0.335295	0.409511	0.396562		17.8333	0.000855746	0.000514744	0.00151172	0.00201613	0.000526685
18	0.922599	0.995748	0.994926	0.988608	0.947946		18	0.99802	0.997046	0.869307	0.90216	0.768679		18	0.303613	0.458263	0.357369	0.411493	0.41928		18	0.000977995	0.000514744	0.00151172	0.00176411	0.000438904
18.1667	0.925466	1	0.993499	0.98671	0.956503		18.1667	1	0.99861	0.887929	0.903748	0.777975		18.1667	0.323259	0.479099	0.402988	0.427015	0.421094		18.1667	0.00110024	0.000514744	0.00151172	0.0015121	0.000438904
18.3333	0.919255	0.998336	0.98573	0.978925	0.962921		18.3333	0.996795	0.997741	0.90801	0.904701	0.772397		18.3333	0.335211	0.509441	0.435703	0.453214	0.425067		18.3333	0.00110024	0.000514744	0.00125976	0.00126008	0.000351124
18.5	0.909938	0.997781	0.98573	0.968673	0.972618		18.5	0.997549	0.998262	0.929549	0.906449	0.768768		18.5	0.336173	0.528324	0.475549	0.459819	0.459964		18.5	0.00110024	0.000514744	0.00125976	0.00100806	0.000438904
18.6667	0.892021	0.998151	0.987316	0.960319	0.977039		18.6667	0.996041	0.998262	0.941216	0.905337	0.763279		18.6667	0.34785	0.534835	0.509056	0.507486	0.486309		18.6667	0.000855746	0.000588279	0.00151172	0.00100806	0.000438904
18.8333	0.877449	0.998521	0.988267	0.968673	0.982744		18.8333	0.990102	0.997567	0.935943	0.910419	0.782578		18.8333	0.349224	0.526631	0.514037	0.558344	0.516628		18.8333	0.000611247	0.000588279	0.00176367	0.00126008	0.000526685
19	0.889632	0.995193	0.981766	0.97304	0.985311		19	0.990102	0.992353	0.922481	0.912325	0.802142		19	0.371067	0.521683	0.515961	0.573426	0.518269		19	0.000611247	0.000588279	0.00201562	0.00126008	0.000526685
19.1667	0.89441	0.994269	0.977168	0.970002	0.988021		19.1667	0.984634	0.99131	0.906215	0.920108	0.802762		19.1667	0.429729	0.557885	0.522753	0.60546	0.506349		19.1667	0.000488998	0.000514744	0.00226757	0.00126008	0.000526685
19.3333	0.903966	0.995378	0.973204	0.955952	0.992442		19.3333	0.983032	0.990094	0.908571	0.920108	0.803736		19.3333	0.460228	0.588097	0.537582	0.623514	0.532608		19.3333	0.000611247	0.000441209	0.00226757	0.0015121	0.000526685
19.5	0.905877	0.989647	0.97146	0.938865	0.996435		19.5	0.969174	0.987139	0.924837	0.920743	0.799309		19.5	0.525759	0.605678	0.556713	0.632871	0.572169		19.5	0.000611247	0.000514744	0.00201562	0.00126008	0.000438904
19.6667	0.891543	0.99051	0.97405	0.929055	0.998669		19.6667	0.961161	0.988008	0.935831	0.930114	0.82392		19.6667	0.561753	0.6187	0.568259	0.659621	0.63177		19.6667	0.000611247	0.000441209	0.00226757	0.00126008	0.000526685
19.8333	0.887243	0.990017	0.972887	0.922347	0.998289		19.8333	0.958145	0.989572	0.953781	0.933926	0.858268		19.8333	0.576453	0.633416	0.610256	0.688353	0.6728		19.8333	0.000611247	0.000514744	0.00226757	0.00126008	0.000438904
20	0.875299	0.984101	0.976375	0.926524	1		20	0.953337	0.993222	0.964214	0.948221	0.894033		20	0.6086	0.668837	0.631084	0.711471	0.694999		20	0.000611247	0.000588279	0.00226757	0.00100806	0.000438904
							20.1667	0.955505	0.997046	0.959053	0.959022	0.904037		20.1667	0.617942	0.690324	0.650668	0.755064	0.702686		20.1667	0.000611247	0.000514744	0.00226757	0.00126008	0.000438904
							20.3333	0.960313	1	0.953556	0.964581	0.897397		20.3333	0.648029	0.709598	0.693344	0.807794	0.727563		20.3333	0.000488998	0.000514744	0.00176367	0.0015121	0.000351124
							20.5	0.963047	0.996524	0.949293	0.969822	0.923247		20.5	0.654898	0.721188	0.695608	0.84159	0.754859		20.5	0.000488998	0.000441209	0.00151172	0.00176411	0.000351124
							20.6667	0.960124	0.992006	0.953893	0.973475	0.951487		20.6667	0.665476	0.708165	0.712927	0.852268	0.776281		20.6667	0.000488998	0.000367674	0.00151172	0.00176411	0.000438904
							20.8333	0.956825	0.989051	0.963204	0.977446	0.988226		20.8333	0.676604	0.730173	0.744623	0.827829	0.790274		20.8333	0.000488998	0.000441209	0.00176367	0.0015121	0.000438904
							21	0.956542	0.983664	0.971281	0.981893	1		21	0.68732	0.761688	0.751868	0.799097	0.791138		21	0.000488998	0.000514744	0.00176367	0.0015121	0.000526685
							21.1667	0.945607	0.980014	0.968364	0.984752	0.959189		21.1667	0.719467	0.766246	0.747113	0.809445	0.807722		21.1667	0.000488998	0.000514744	0.00176367	0.00126008	0.000614466
							21.3333	0.942119	0.978624	0.982163	0.987135	0.91103		21.3333	0.752576	0.765204	0.738058	0.847424	0.827071		21.3333	0.000488998	0.000514744	0.00151172	0.00126008	0.000526685
							21.5	0.943439	0.97341	0.996522	0.988882	0.879072		21.5	0.762467	0.775492	0.746434	0.882321	0.855489		21.5	0.000488998	0.000441209	0.00125976	0.00126008	0.000526685
							21.6667	0.946927	0.972019	1	0.990788	0.872698		21.6667	0.771947	0.818075	0.768621	0.905108	0.882526		21.6667	0.000488998	0.000367674	0.00125976	0.00100806	0.000438904
							21.8333	0.955788	0.974626	0.995513	0.996823	0.891732		21.8333	0.770985	0.839823	0.789563	0.918758	0.88909		21.8333	0.000488998	0.000367674	0.00125976	0.00100806	0.000438904
							22	0.959936	0.975148	0.974534	0.996982	0.917758		22	0.769062	0.816513	0.824428	0.938904	0.882007		22	0.000488998	0.000367674	0.00151172	0.00100806	0.000438904
							22.1667	0.957296	0.97341	0.95681	1	0.945202		22.1667	0.776618	0.789556	0.842314	0.9476	0.871988		22.1667	0.000611247	0.000441209	0.00151172	0.00100806	0.000526685
							22.3333	0.924491	0.970977	0.95221	0.995076	0.94653		22.3333	0.771122	0.753614	0.858728	0.96103	0.848925		22.3333	0.000611247	0.000441209	0.00151172	0.00100806	0.000526685
							22.5	0.922134	0.968022	0.952883	0.989676	0.91705		22.5	0.795302	0.761688	0.889857	0.9738	0.840373		22.5	0.000733496	0.000441209	0.00176367	0.00100806	0.000438904
							22.6667	0.920343	0.965763	0.948284	0.991582	0.905719		22.6667	0.804094	0.798281	0.911026	0.955636	0.878207		22.6667	0.000733496	0.000441209	0.00151172	0.00100806	0.000438904
							22.8333	0.925339	0.967675	0.950303	0.986976	0.889341		22.8333	0.816046	0.813648	0.914308	0.96103	0.904639		22.8333	0.000611247	0.000367674	0.00176367	0.00100806	0.000351124
							23	0.943816	0.968717	0.947723	0.986658	0.883056		23	0.842973	0.847506	0.917591	0.980295	0.928738		23	0.000611247	0.000367674	0.00176367	0.00100806	0.000351124
							23.1667	0.934483	0.963851	0.950303	0.984593	0.887394		23.1667	0.85204	0.87303	0.912724	0.977433	0.936944		23.1667	0.000488998	0.000367674	0.00151172	0.00100806	0.000351124
							23.3333	0.927036	0.95829	0.945703	0.977128	0.871547		23.3333	0.861382	0.896992	0.905026	0.975011	0.916127		23.3333	0.000488998	0.000367674	0.00151172	0.000756048	0.000351124
							23.5	0.910445	0.953597	0.926296	0.975064	0.854993		23.5	0.877181	0.933976	0.898574	0.963232	0.923901		23.5	0.000488998	0.000441209	0.00151172	0.000756048	0.000351124
							23.6667	0.907146	0.94821	0.914404	0.971887	0.853754		23.6667	0.877456	0.922646	0.892348	0.956627	0.949123		23.6667	0.000488998	0.000441209	0.00151172	0.000756048	0.000351124
							23.8333	0.909219	0.946646	0.913731	0.969822	0.859154		23.8333	0.874296	0.916135	0.897102	0.966975	0.949123		23.8333	0.000488998	0.000514744	0.00151172	0.000756048	0.000351124
							24	0.910728	0.942475	0.922706	0.966487	0.866767		24	0.888858	0.934887	0.903102	0.953214	0.953183		24	0.000611247	0.000514744	0.00151172	0.00100806	0.000438904
							24.1667	0.909219	0.933611	0.923603	0.95521	0.887571		24.1667	0.889133	0.950514	0.91046	0.931748	0.937894		24.1667	0.000611247	0.000441209	0.00125976	0.000756048	0.000438904
							24.3333	0.901207	0.925269	0.92035	0.95108	0.899788		24.3333	0.893667	0.967183	0.924496	0.922611	0.907489		24.3333	0.000733496	0.000441209	0.00125976	0.000756048	0.000438904
							24.5	0.886784	0.917796	0.900494	0.945362	0.90324		24.5	0.910427	0.951817	0.925855	0.919639	0.898765		24.5	0.000855746	0.000367674	0.00100781	0.000504032	0.000438904
							24.6667	0.875974	0.913162	0.882918	0.942238	0.911562		24.6667	0.905069	0.952989	0.919176	0.952004	0.87933		24.6667	0.000855746	0.000367674	0.000755858	0.000504032	0.000351124
							24.8333	0.871701	0.912583	0.879628	0.948062	0.904125		24.8333	0.906581	0.948952	0.917931	0.988992	0.874061		24.8333	0.000977995	0.000441209	0.000755858	0.000756048	0.000351124
							25	0.866044	0.916406	0.873794	0.947109	0.885358		25	0.910015	0.935408	0.900045	0.982166	0.890991		25	0.00110024	0.000514744	0.000755858	0.000756048	0.000351124
														25.1667	0.898338	0.940357	0.889065	0.953545	0.926751		25.1667	0.00122249	0.000588279	0.00100781	0.00100806	0.000351124
														25.3333	0.913175	0.910796	0.884537	0.911713	0.965276		25.3333	0.00134474	0.000661813	0.00125976	0.00100806	0.000351124
														25.5	0.938316	0.886964	0.906158	0.874615	1		25.5	0.00146699	0.000661813	0.00100781	0.00100806	0.000351124
														25.6667	0.954389	0.884099	0.945664	0.852488	0.991189		25.6667	0.00134474	0.000661813	0.00100781	0.000756048	0.000351124
														25.8333	0.954389	0.907931	0.970908	0.845773	0.966053		25.8333	0.00110024	0.000661813	0.00100781	0.000504032	0.000351124
														26	0.951092	0.950645	0.978492	0.859313	0.928393		26	0.000977995	0.000735348	0.00100781	0.000504032	0.000351124
														26.1667	0.950955	0.982159	0.962531	0.879018	0.885117		26.1667	0.000977995	0.000808883	0.00100781	0.000252016	0.000351124
														26.3333	0.952466	1	0.925402	0.911273	0.85929		26.3333	0.00110024	0.00110302	0.00100781	0.000504032	0.000263343
														26.5	0.968814	0.973955	0.894385	0.940995	0.847715		26.5	0.00122249	0.0014707	0.000755858	0.000504032	0.000351124
														26.6667	0.968677	0.9539	0.877745	0.96037	0.858167		26.6667	0.00134474	0.0016913	0.000503905	0.000252016	0.000438904
														26.8333	0.957	0.927595	0.886914	0.967856	0.879589		26.8333	0.00134474	0.00198544	0.000755858	0.000504032	0.000526685
														27	0.954252	0.889178	0.920195	0.963562	0.914572		27	0.00134474	0.00198544	0.000503905	0.000252016	0.000526685
														27.1667	0.959885	0.873161	0.956079	0.96037	0.921655		27.1667	0.00171149	0.00198544	0.000503905	0.000504032	0.000438904
														27.3333	0.977332	0.846725	0.986303	0.963232	0.917336		27.3333	0.00183374	0.00213251	0.000755858	0.000756048	0.000438904
														27.5	0.990109	0.833702	1	0.957288	0.90317		27.5	0.00207824	0.00213251	0.000755858	0.000504032	0.000438904
														27.6667	0.989559	0.843469	0.979737	0.948371	0.870606		27.6667	0.00244499	0.00235311	0.00100781	0.000504032	0.000526685
														27.8333	0.983514	0.859487	0.95506	0.937362	0.875615		27.8333	0.00244499	0.00257372	0.00125976	0.000252016	0.000438904
														28	0.972112	0.885011	0.930383	0.919199	0.870778		28	0.00281174	0.00286786	0.00125976	0.000252016	0.000438904
														28.1667	0.96799	0.908061	0.892235	0.90841	0.876134		28.1667	0.00305623	0.00330907	0.00125976	0.000252016	0.000438904
														28.3333	0.982553	0.929288	0.889857	0.89509	0.895914		28.3333	0.00354523	0.00397088	0.00100781	0.000252016	0.000438904
														28.5	0.988872	0.90741	0.889291	0.887605	0.902479		28.5	0.00415648	0.00492683	0.00100781	0.000504032	0.000614466
														28.6667	1	0.896731	0.901517	0.883421	0.928306		28.6667	0.00476773	0.00625046	0.00100781	0.000504032	0.000614466
														28.8333	0.996153	0.88449	0.909214	0.895421	0.926924		28.8333	0.00586797	0.00830943	0.000755858	0.000504032	0.000702247
														29	0.980629	0.865477	0.914874	0.918318	0.931588		29	0.00709046	0.0110302	0.000755858	0.000504032	0.000790028
														29.1667	0.963044	0.857794	0.92144	0.940445	0.932798		29.1667	0.00880196	0.0147805	0.000755858	0.000252016	0.000790028
														29.3333	0.957274	0.846725	0.919289	0.963122	0.908094		29.3333	0.0108802	0.0196338	0.000503905	0.000252016	0.000790028
														29.5	0.957549	0.84959	0.934231	0.979524	0.907489		29.5	0.0134474	0.0255166	0.000755858	0.000504032	0.000702247
														29.6667	0.959381	0.842167	0.93442	0.98679	0.897786		29.6667	0.0160147	0.0309582	0.00100781	0.000504032	0.000877809
														29.8333	0.97431	0.862743	0.942721	0.991634	0.876825		29.8333	0.0190709	0.0393411	0.000503905	0.000504032	0.00114115
														30	0.966891	0.886964	0.958569	1	0.889609		30	0.0220049	0.048533	0.000503905	0.000252016	0.00131671
																						0.0248166	0.0594161	0.000503905	0	0.00140449
																						0.0279951	0.0721377	0.000251953	0	0.00122893
																						0.0327628	0.0846386	0.000503905	0	0.00114115
																						0.0382641	0.0985367	0.000503905	0	0.00114115
																						0.0440098	0.112288	0.000251953	0	0.00149228
																						0.0498778	0.129054	0.000503905	0.000252016	0.00201896
																						0.0537897	0.146702	0.000755858	0.000252016	0.00237008
																						0.0574572	0.163394	0.000755858	0.000504032	0.00289677
																						0.0607579	0.180602	0.000755858	0.000756048	0.00333567
																						0.0644254	0.198912	0.000503905	0.000252016	0.00359902
																						0.0689487	0.218619	0.000251953	0.000504032	0.00403792
																						0.0743276	0.239871	0	0.000252016	0.00430126
																						0.0805623	0.261857	0.000251953	0	0.00438904
																						0.0878973	0.28583	0.000251953	0.000504032	0.00456461
																						0.095599	0.308405	0.000251953	0.000504032	0.00465239
																						0.103056	0.331936	0.000503905	0.000504032	0.00482795
																						0.112103	0.355909	0.000503905	0.000504032	0.00500351
																						0.122127	0.378263	0.000503905	0.000252016	0.00526685
																						0.132763	0.401647	0.000503905	0	0.0055302
																						0.145477	0.423928	0.000755858	0	0.00588132
																						0.159291	0.447312	0.000503905	0.000252016	0.00623244
																						0.172616	0.47327	0.000755858	0.000252016	0.00675913
																						0.187164	0.495698	0.000503905	0.000504032	0.00754916
																						0.199389	0.521362	0.000251953	0.000504032	0.00851475
																						0.212836	0.55004	0.000503905	0.000504032	0.0100948
																						0.229218	0.574013	0.000251953	0.000504032	0.0127282
																						0.243276	0.600338	0.000503905	0.000756048	0.0166784
																						0.25868	0.622766	0.000503905	0.000756048	0.0215063
																						0.270905	0.644386	0.000251953	0.000756048	0.0265976
																						0.27934	0.667843	0.000503905	0.00100806	0.0303722
																						0.291809	0.691669	0.000755858	0.000756048	0.0323912
																						0.310269	0.715714	0.000755858	0.00100806	0.0338834
																						0.336308	0.741305	0.000755858	0.00100806	0.0352001
																						0.372983	0.761674	0.000503905	0.000756048	0.0369558
																						0.412714	0.784028	0.000251953	0.000504032	0.0393258
																						0.442421	0.805795	0.000503905	0.000504032	0.0423104
																						0.466993	0.816972	0.00100781	0.000504032	0.046875
																						0.485697	0.833002	0.00125976	0.000756048	0.054073
																						0.50709	0.845136	0.00176367	0.00100806	0.0639923
																						0.538264	0.85396	0.00176367	0.000756048	0.0755794
																						0.553545	0.870873	0.00151172	0.000504032	0.088132
																						0.575306	0.884918	0.00151172	0.000252016	0.101826
																						0.586675	0.900728	0.00151172	0	0.117012
																						0.598533	0.918965	0.00151172	0.000252016	0.134041
																						0.623716	0.933083	0.00151172	0.000756048	0.152212
																						0.64022	0.941025	0.00151172	0.00126008	0.173279
																						0.658924	0.944922	0.00151172	0.0015121	0.177142
																						0.671271	0.949482	0.00151172	0.0015121	0.188202
																						0.688875	0.956026	0.00151172	0.00126008	0.193908
																						0.694499	0.965439	0.00151172	0.00100806	0.197419
																						0.710269	0.971836	0.000755858	0.00100806	0.219803
																						0.719438	0.973454	0.000503905	0.00100806	0.232619
																						0.729951	0.973454	0.000251953	0.0015121	0.253248
																						0.755623	0.977719	0	0.0015121	0.267907
																						0.764181	0.983013	0.000251953	0.00126008	0.283006
																						0.77555	0.989779	0.000251953	0.00126008	0.30302
																						0.783619	0.989043	0.000251953	0.000756048	0.321278
																						0.79022	0.984778	0.000251953	0.000504032	0.341819
																						0.805012	0.984411	0.000503905	0.000756048	0.364379
																						0.819804	0.982719	0.000755858	0.000756048	0.381496
																						0.823472	0.985881	0.00100781	0.000756048	0.398701
																						0.822616	0.988896	0.00100781	0.00100806	0.420119
																						0.827628	0.989337	0.00100781	0.00100806	0.433287
																						0.842054	0.992279	0.00100781	0.00100806	0.451896
																						0.864914	0.993455	0.00100781	0.00126008	0.470945
																						0.879218	0.99147	0.00125976	0.00126008	0.491573
																						0.878606	0.98794	0.00125976	0.0015121	0.516678
																						0.866137	0.986837	0.00125976	0.0015121	0.539765
																						0.856724	0.98647	0.00125976	0.0015121	0.564695
																						0.85868	0.992867	0.00100781	0.0015121	0.582251
																						0.872249	0.999485	0.00100781	0.00126008	0.602265
																						0.906479	1	0.00100781	0.0015121	0.615959
																						0.940709	0.994705	0.00100781	0.0015121	0.63211
																						0.96846	0.98419	0.000755858	0.00176411	0.654055
																						0.982763	0.973748	0.000503905	0.00226815	0.675298
																						0.984352	0.963527	0.000251953	0.00252016	0.706197
																						0.954645	0.960438	0	0.00252016	0.731215
																						0.950856	0.960218	0.000251953	0.00252016	0.753336
																						0.949267	0.960879	0.000251953	0.00226815	0.772296
																						0.927384	0.963821	0.000251953	0.00201613	0.788624
																						0.944743	0.964777	0.000251953	0.00201613	0.804951
																						0.951834	0.964262	0.000251953	0.00252016	0.821629
																						0.947677	0.9636	0.000251953	0.00252016	0.836289
																						0.954523	0.961982	0.000251953	0.00277218	0.853494
																						0.946333	0.94176	0.000251953	0.00302419	0.868855
																						0.931174	0.922127	0.000251953	0.00277218	0.889308
																						0.941809	0.905067	0.000251953	0.00302419	0.891678
																						0.948778	0.88808	0.000251953	0.00302419	0.905987
																						0.968582	0.890286	0.000503905	0.00327621	0.916345
																						0.982518	0.889992	0.000503905	0.00352823	0.934779
																						0.981907	0.888276	0.000587889	0.00369624	0.959504
																						0.998044	0.887198	0.000755858	0.00403226	0.967872
																						1	0.884256	0.000251953	0.00403226	1

## Sheet: FigS6e
	seed conc. [ug/mL]	row values					Ave.	SD.
	10	4.76952	5.87283	6.71306	6.549	6.94861	6.1706	0.786693
	1	8.86873	8.32476	10.8054	9.88273	10.515	9.67932	0.948644
	0.1	15.9079	14.4787	14.9	15.0533	15.0367	15.0753	0.465136
