# Supplementary material for: Macromolecular crowding and supersaturation protect hemodialysis patients from the onset of dialysis-related amyloidosis
Source: Nat Commun. 2022 Oct 3;13:5689. doi: 10.1038/s41467-022-33247-3 (PMC9530240; doi:10.1038/s41467-022-33247-3)
Supplement: Supplementary file 7 — Source data [file 41467_2022_33247_MOESM7_ESM.zip › SupplementaryData2/FigureS7_data_value.xlsx]

## Sheet: DT(+)_#1
	0	1544.19	1423.9	1730.77	1229.13	804.419
	0.166667	1570.38	1513.09	1654.66	1207.86	792.962
	0.333333	1658.76	1492.64	1622.75	1202.13	809.329
	0.5	1506.55	1467.27	1558.92	1197.22	810.147
	0.666667	1556.46	1391.98	1497.55	1153.03	783.961
	0.833333	1537.64	1441.9	1576.92	1220.95	834.697
	1	1581.01	1430.44	1496.73	1180.03	811.784
	1.16667	1585.92	1380.52	1423.9	1149.75	796.236
	1.33333	1297.05	1372.34	1416.53	1149.75	801.964
	1.5	1500	1382.98	1424.71	1160.39	815.057
	1.66667	1500	1418.99	1463.99	1199.67	837.971
	1.83333	1468.9	1400.98	1415.71	1176.76	830.606
	2	1422.26	1381.34	1409.17	1168.58	820.786
	2.16667	1470.54	1384.62	1398.53	1179.21	823.241
	2.33333	1379.71	1380.52	1396.89	1191.49	832.242
	2.5	1508.18	1394.44	1419.8	1186.58	829.787
	2.66667	1641.57	1407.53	1425.53	1175.94	829.787
	2.83333	1590.83	1398.53	1470.54	1180.85	837.971
	3	1642.39	1437.81	1450.08	1202.13	826.514
	3.16667	1751.23	1480.36	1490.18	1219.31	843.699
	3.33333	1929.62	1531.91	1577.74	1235.68	860.884
	3.5	2246.32	1609.66	1758.59	1296.24	874.795
	3.66667	2675.12	1718.49	2037.64	1394.44	902.619
	3.83333	3501.64	2016.37	2756.96	1763.5	990.998
	4	4446.81	2301.15	3714.4	2113.75	1058.92
	4.16667	5619.48	2564.65	5041.73	2559.74	1150.57
	4.33333	7236.5	3267.59	7318.33	3361.7	1396.07
	4.5	9166.94	3968.9	9482.82	4766.78	1842.88
	4.66667	10440.3	4837.97	10896.9	6095.74	2238.95
	4.83333	12567.9	6531.91	12662.8	8275.78	2712.77
	5	12600.7	7860.07	12884.6	9565.47	3157.12
	5.16667	13418.2	8891.98	12987.7	10450.1	3720.95
	5.33333	13123.6	9931.26	13143.2	11156.3	4345.34
	5.5	13272.5	10663.7	13247.1	11531.1	5003.27
	5.66667	13352.7	11189	13297.1	11826.5	5435.35
	5.83333	13372.3	11493.5	13293.8	11882.2	5706.22
	6	13888.7	12107.2	13859.2	12471.4	6096.56
	6.16667	13295.4	11769.2	13643.2	12486.9	6207.86
	6.33333	13277.4	12464	14004.9	12719.3	6480.36
	6.5	13264.3	12177.6	13365	12388.7	6536.82
	6.66667	13018	12053.2	13707.9	12423.1	6675.12
	6.83333	13369.9	12403.4	13503.3	12341.2	6608.02
	7	12847.8	11824.1	12885.4	11684.9	6427.99
	7.16667	13398.5	11713.6	12699.7	11510.6	6437.81
	7.33333	13181.7	12092.5	13220.9	12003.3	6693.13
	7.5	12838.8	12273.3	13316.7	12049.9	6814.24
	7.66667	12596.6	11649.8	12655.5	11471.4	6603.93
	7.83333	12447.6	11536	12468.9	11338.8	6586.74
	8	12820	12171.8	13148.1	11999.2	6977.09
	8.16667	13063	12114.6	13128.5	11879.7	7013.91
	8.33333	12802.8	11946.8	12985.3	11764.3	7012.27
	8.5	13035.2	12171	13158.8	11896.1	7175.12
	8.66667	12309.3	11745.5	12750.4	11530.3	7061.37
	8.83333	11809.3	11039.3	11851.9	10759.4	6632.57
	9	11782.3	10958.3	11806.1	10730.8	6701.31
	9.16667	12333.1	11437.8	12153	11310.1	7091.65
	9.33333	11704.6	10908.3	11749.6	10681.7	6772.5
	9.5	11567.1	10763.5	11609.7	10521.3	6809.33
	9.66667	11721.8	11349.4	12230.8	11058.1	7193.13
	9.83333	11443.5	10667.8	11477.9	10425.5	6970.54
	10	11557.3	10642.4	11590.8	10728.3	7380.52
	10.1667	11932.1	11083.5	11855.2	10721.8	7502.45
	10.3333	11211.1	10598.2	11788.9	10709.5	7592.47
	10.5	11144	10837.2	11446	10628.5	7542.55
	10.6667	11373.2	10517.2	11075.3	10080.2	7559.74
	10.8333	11123.6	10506.5	11622.7	10553.2	8085.92
	11	10960.7	10192.3	11086.7	10132.6	7800.33
	11.1667	10960.7	10077.7	10871.5	9861.7	7831.42
	11.3333	10787.2	9973.81	10762.7	9764.32	7847.79
	11.5	10838.8	9926.35	10770.9	9687.4	7831.42
	11.6667	10739.8	9850.25	10709.5	9726.68	7811.78
	11.8333	11121.1	10134.2	11048.3	10241.4	7959.9
	12	10857.6	9867.43	10698.9	9759.41	7903.44
	12.1667	10754.5	9792.96	10724.2	9574.47	7768.41
	12.3333	10482.8	9620.29	10490.2	9393.62	7646.48
	12.5	10538.5	9680.03	10616.2	9437.81	7642.39
	12.6667	10421.4	9586.74	10534.4	9363.34	7671.85
	12.8333	10459.1	9628.48	10667.8	9835.52	8002.45
	13	10275	9397.71	10378.1	9184.12	7437.81
	13.1667	10444.4	9489.36	10464.8	9178.4	7409.98
	13.3333	10167.8	9296.24	10288.1	9102.29	7438.63
	13.5	10150.6	9238.13	10256.1	9046.64	7343.7
	13.6667	10067.1	9145.66	10099	8914.08	7276.6
	13.8333	9994.27	8820.79	10032.7	8874.8	7217.68
	14	9997.55	9095.74	10085.1	8900.16	7224.22
	14.1667	9940.26	9035.19	10044.2	8855.97	7224.22
	14.3333	10397.7	9417.35	10432.9	9166.12	7509
	14.5	10332.2	9336.33	10369.1	9131.75	7466.45
	14.6667	10383	9382.16	10457.4	9175.12	7469.72
	14.8333	10414.9	9432.9	10563	9167.76	7495.91
	15	10325.7	9315.06	10427.2	9114.57	7418.99

## Sheet: DT(+)_#2
	0	930.442	926.35	1409.17	1150.57
	0.166667	926.35	946.809	1113.75	1125.2
	0.333333	879.705	977.905	1425.53	1134.21
	0.5	851.064	993.453	1394.44	1176.76
	0.666667	889.525	959.083	1283.96	1185.76
	0.833333	844.517	1002.45	1255.32	1193.13
	1	830.606	967.267	1256.14	1157.12
	1.16667	837.152	966.448	1192.31	1155.48
	1.33333	846.154	962.357	1272.5	1210.31
	1.5	914.075	988.543	1117.84	1166.94
	1.66667	828.969	985.27	1216.86	1171.03
	1.83333	845.336	967.267	1301.15	1164.48
	2	850.245	945.99	1220.95	1156.3
	2.16667	821.604	972.177	1259.41	1154.66
	2.33333	779.051	973.813	1262.68	1147.3
	2.5	796.236	968.085	1267.59	1133.39
	2.66667	781.506	945.172	1259.41	1137.48
	2.83333	756.956	945.99	1262.68	1191.49
	3	807.692	972.995	1256.96	1193.13
	3.16667	779.869	953.355	1246.32	1126.84
	3.33333	770.049	937.807	1281.51	1141.57
	3.5	784.779	919.804	1383.8	1156.3
	3.66667	763.502	920.622	1583.47	1203.76
	3.83333	841.244	1000.82	2150.57	1334.7
	4	897.709	1028.64	3063.83	1451.72
	4.16667	931.26	1045.83	4315.06	1621.11
	4.33333	1137.48	1112.11	5738.95	1984.45
	4.5	1657.94	1364.16	7108.84	2692.31
	4.66667	2523.73	1752.05	7664.48	3470.54
	4.83333	3772.5	2517.18	7992.64	4431.26
	5	5382.16	3710.31	7864.16	5140.75
	5.16667	6456.63	5167.76	7936.17	5640.75
	5.33333	7281.51	6312.6	8103.93	5990.18
	5.5	7705.4	7060.56	8106.38	6266.78
	5.66667	8002.45	7678.4	8288.05	6540.1
	5.83333	8130.93	7690.67	8072.01	6840.43
	6	8166.12	7839.61	8120.29	6875.61
	6.16667	8297.87	8148.12	8381.34	7162.03
	6.33333	8527.82	8274.96	8222.59	6958.27
	6.5	8452.54	8173.49	8346.15	7144.03
	6.66667	8162.85	7885.43	7996.73	6882.98
	6.83333	8172.67	7854.34	7908.35	6782.32
	7	8018.82	7831.42	7880.52	6774.96
	7.16667	8283.14	8089.2	8095.74	7009.82
	7.33333	7912.44	7940.26	7905.89	6904.26
	7.5	7777.41	7580.2	7761.87	6554.83
	7.66667	7850.25	7712.77	8038.46	6662.85
	7.83333	7738.13	7679.21	7878.07	6575.29
	8	7788.87	7718.49	7986.91	6654.66
	8.16667	8022.91	7954.99	8380.52	6834.7
	8.33333	7896.07	7888.71	8278.23	6713.58
	8.5	7819.15	7835.52	8218.49	6663.67
	8.66667	7733.22	7799.51	8191.49	6568.74
	8.83333	7197.22	7310.97	7703.76	6071.19
	9	7135.84	7322.42	7792.14	6387.07
	9.16667	7210.31	7422.26	7597.38	6115.38
	9.33333	7115.38	7400.16	7666.94	6014.73
	9.5	7396.07	7541.73	8070.38	6265.14
	9.66667	7360.07	7543.37	7995.09	6160.39
	9.83333	6959.08	7220.13	7626.02	5815.88
	10	7281.51	7406.71	7604.75	6067.1
	10.1667	7096.56	7387.89	7920.62	5994.27
	10.3333	7117.02	7360.88	7895.25	5953.36
	10.5	6741.41	7072.01	7462.36	5602.29
	10.6667	6941.9	7407.53	7476.27	5565.47
	10.8333	6933.72	6900.16	7690.67	5738.95
	11	6723.4	6716.86	7612.11	5604.75
	11.1667	6581.83	6633.39	7414.08	5408.35
	11.3333	6416.53	6365.79	7236.5	5286.42
	11.5	6413.26	6434.53	7535.19	5383.8
	11.6667	6399.35	6400.16	7353.52	5219.31
	11.8333	6355.16	6309.33	7286.42	5209.49
	12	6325.7	6334.7	7230.77	5181.67
	12.1667	6217.68	6175.12	7267.59	5142.39
	12.3333	6125.2	6098.2	7100.65	5018
	12.5	6059.74	5912.44	7082.65	5006.55
	12.6667	6329.79	6102.29	7067.92	5000
	12.8333	6351.06	6120.29	7266.78	5031.1
	13	6043.37	5839.61	7037.64	4787.23
	13.1667	6093.29	5887.07	7044.19	4848.61
	13.3333	6045.01	5860.07	7048.28	4867.43
	13.5	5858.43	5595.74	6693.94	4686.58
	13.6667	5751.23	5377.25	6657.94	4685.76
	13.8333	5722.59	5333.88	6755.32	4690.67
	14	5692.31	5399.35	6743.86	4633.39
	14.1667	5932.9	5599.02	7041.73	4853.52
	14.3333	5797.05	5541.73	7027	4728.31
	14.5	5791.33	5450.08	6942.72	4709.49
	14.6667	5796.24	5464.81	6840.43	4774.14
	14.8333	5780.69	5445.99	7189.03	4695.58
	15	5749.59	5441.9	6616.2	4636.66

## Sheet: DT(+)_#3
	0	1473	1301	918
	0.166667	1065	1133	791
	0.333333	1088	1100	716
	0.5	1036	1160	676
	0.666667	896	1078	701
	0.833333	981	1034	674
	1	989	1061	704
	1.16667	1019	1022	682
	1.33333	1125	971	704
	1.5	1242	1038	723
	1.66667	1227	1009	698
	1.83333	1223	1000	696
	2	1216	976	674
	2.16667	1059	979	664
	2.33333	1182	962	708
	2.5	1178	964	761
	2.66667	1193	939	949
	2.83333	1204	963	1234
	3	1265	1004	1849
	3.16667	1539	1004	2908
	3.33333	2061	1002	4439
	3.5	3041	1012	5942
	3.66667	4524	1035	7017
	3.83333	5932	1069	7596
	4	7025	1172	7843
	4.16667	7600	1380	7927
	4.33333	7888	1833	7961
	4.5	8061	2580	7985
	4.66667	8186	3637	7959
	4.83333	8280	4677	7927
	5	8287	5429	7885
	5.16667	8367	5906	7843
	5.33333	8372	6197	7818
	5.5	8374	6331	7767
	5.66667	8388	6421	7717
	5.83333	8306	6448	7638
	6	8186	6489	7577
	6.16667	8221	6536	7514
	6.33333	8200	6554	7499
	6.5	8195	6556	7446
	6.66667	8138	6585	7377
	6.83333	8157	6628	7324
	7	8083	6610	7267
	7.16667	8125	6613	7186
	7.33333	8074	6590	7163
	7.5	8038	6590	7022
	7.66667	7940	6577	6961
	7.83333	7923	6571	6960
	8	7932	6568	6893
	8.16667	7851	6564	6855
	8.33333	7842	6496	6753
	8.5	7802	6575	6683
	8.66667	7812	6481	6638
	8.83333	7735	6533	6591
	9	7709	6520	6572
	9.16667	7692	6458	6501
	9.33333	7659	6452	6443
	9.5	7668	6471	6413
	9.66667	7672	6481	6353
	9.83333	7584	6409	6291
	10	7531	6480	6268
	10.1667	7535	6490	6204
	10.3333	7520	6402	6100
	10.5	7526	6467	6073
	10.6667	7452	6427	6060
	10.8333	7446	6264	5968
	11	7413	6379	5919
	11.1667	7365	6336	5896
	11.3333	7376	6270	5855
	11.5	7331	6284	5795
	11.6667	7242	6320	5752
	11.8333	7151	6398	5686
	12	7171	6377	5691
	12.1667	7191	6308	5621
	12.3333	7151	6311	5570
	12.5	7112	6317	5548
	12.6667	7043	6259	5461
	12.8333	7074	6173	5425
	13	7008	6219	5394
	13.1667	6918	6002	5361
	13.3333	7002	6072	5318
	13.5	6908	6182	5277
	13.6667	6804	6221	5195
	13.8333	6794	6140	5130
	14	6813	6185	5120
	14.1667	6758	6173	5093
	14.3333	6701	6121	5071
	14.5	6695	6012	5037
	14.6667	6578	6019	5012
	14.8333	6552	6023	4927
	15	6478	6001	4868

## Sheet: DT(+)_#4
	0	1723	1497	1072
	0.166667	1687	1436	1092
	0.333333	1646	1368	1073
	0.5	1629	1355	1070
	0.666667	1603	1302	1064
	0.833333	1593	1264	1093
	1	1620	1230	1086
	1.16667	1623	1210	1103
	1.33333	1620	1273	1109
	1.5	1633	1261	1133
	1.66667	1642	1282	1141
	1.83333	1651	1228	1166
	2	1655	1106	1174
	2.16667	1641	1157	1176
	2.33333	1671	1087	1188
	2.5	1647	1085	1198
	2.66667	1658	1086	1190
	2.83333	1653	1108	1220
	3	1650	1106	1204
	3.16667	1707	1128	1232
	3.33333	1713	1126	1070
	3.5	1763	1142	1101
	3.66667	1873	1267	1207
	3.83333	1986	1446	1287
	4	2324	1873	1347
	4.16667	2807	2805	1426
	4.33333	3484	4254	1792
	4.5	4383	5700	2543
	4.66667	5405	6762	3894
	4.83333	6476	7446	5754
	5	7572	7869	7409
	5.16667	8437	8069	8588
	5.33333	9082	8238	9225
	5.5	9376	8354	9482
	5.66667	9608	8423	9659
	5.83333	9795	8568	9794
	6	9773	8599	9787
	6.16667	9792	8680	9829
	6.33333	9756	8679	9806
	6.5	9733	8741	9796
	6.66667	9603	8636	9686
	6.83333	9643	8722	9715
	7	9565	8701	9693
	7.16667	9596	8710	9672
	7.33333	9485	8701	9639
	7.5	9488	8726	9566
	7.66667	9424	8716	9537
	7.83333	9423	8767	9517
	8	9445	8759	9483
	8.16667	9347	8768	9438
	8.33333	9369	8728	9389
	8.5	9329	8815	9404
	8.66667	9358	8788	9368
	8.83333	9315	8801	9327
	9	9266	8788	9328
	9.16667	9284	8787	9254
	9.33333	9229	8784	9213
	9.5	9221	8797	9164
	9.66667	9258	8760	9162
	9.83333	9283	8723	9112
	10	9281	8838	9155
	10.1667	9248	8891	9049
	10.3333	9236	8847	9015
	10.5	9239	8862	9005
	10.6667	9270	8875	8998
	10.8333	9207	8813	8978
	11	9212	8732	8924
	11.1667	9191	8897	8821
	11.3333	9117	9057	8788
	11.5	9207	9124	8837
	11.6667	9277	9134	8885
	11.8333	9169	9192	8737
	12	9251	9216	8825
	12.1667	9058	9125	8647
	12.3333	9023	9120	8574
	12.5	9046	9099	8526
	12.6667	8906	9075	8497
	12.8333	8979	8886	8483
	13	8949	8887	8433
	13.1667	8956	8852	8428
	13.3333	8973	8798	8359
	13.5	9247	9002	8436
	13.6667	9132	8961	8321
	13.8333	9092	8693	8278
	14	9069	8889	8218
	14.1667	9004	8842	8197
	14.3333	8978	8796	8080
	14.5	8969	8609	8049
	14.6667	8975	8456	8042
	14.8333	8935	8640	7934
	15	8812	8612	7832

## Sheet: DT(+)_#5
	0	867	774	992	913
	0.166667	857	791	1086	914
	0.333333	833	787	998	879
	0.5	790	784	881	862
	0.666667	805	800	882	862
	0.833333	813	779	949	862
	1	801	781	921	845
	1.16667	795	795	905	864
	1.33333	786	809	961	874
	1.5	775	794	1000	898
	1.66667	772	786	1086	897
	1.83333	770	789	1062	892
	2	758	794	1080	913
	2.16667	753	807	1086	918
	2.33333	747	813	1107	938
	2.5	751	842	1124	970
	2.66667	760	892	1315	1060
	2.83333	759	959	1674	1257
	3	756	1103	2492	1690
	3.16667	766	1366	3816	2341
	3.33333	781	1846	5211	3363
	3.5	803	2460	6256	4417
	3.66667	883	3057	6770	5375
	3.83333	1097	3957	7013	5950
	4	1570	4812	7116	6151
	4.16667	2413	5222	7063	6150
	4.33333	3334	5685	7051	6145
	4.5	4111	5826	6984	6083
	4.66667	4538	5843	6951	6030
	4.83333	4736	5833	6908	5948
	5	4817	5823	6882	5905
	5.16667	4852	5728	6864	5818
	5.33333	4819	5643	6767	5745
	5.5	4828	5555	6750	5654
	5.66667	4799	5488	6676	5584
	5.83333	4826	5443	6670	5559
	6	4757	5334	6608	5449
	6.16667	4745	5301	6578	5400
	6.33333	4689	5210	6465	5328
	6.5	4667	5134	6432	5249
	6.66667	4587	5007	6330	5098
	6.83333	4551	4954	6279	5059
	7	4475	4875	6227	4957
	7.16667	4423	4808	6176	4901
	7.33333	4368	4723	6118	4828
	7.5	4323	4704	6094	4792
	7.66667	4283	4583	6001	4694
	7.83333	4250	4557	5969	4664
	8	4207	4469	5932	4591
	8.16667	4143	4427	5885	4492
	8.33333	4118	4369	5841	4449
	8.5	4077	4320	5823	4372
	8.66667	4080	4284	5760	4340
	8.83333	4033	4205	5715	4285
	9	3996	4171	5685	4237
	9.16667	3963	4103	5640	4161
	9.33333	3931	4062	5583	4105
	9.5	3897	3995	5525	4048
	9.66667	3882	3964	5488	4036
	9.83333	3847	3950	5479	3974
	10	3843	3910	5457	3935
	10.1667	3793	3833	5383	3870
	10.3333	3762	3798	5365	3866
	10.5	3743	3744	5357	3795
	10.6667	3717	3719	5300	3766
	10.8333	3680	3680	5295	3707
	11	3653	3589	5249	3644
	11.1667	3623	3536	5187	3627
	11.3333	3584	3521	5165	3570
	11.5	3583	3488	5135	3527
	11.6667	3534	3423	5093	3499
	11.8333	3522	3394	5061	3472
	12	3503	3369	5063	3475
	12.1667	3426	3296	4967	3359
	12.3333	3396	3274	4942	3342
	12.5	3330	3237	4886	3289
	12.6667	3316	3187	4844	3272
	12.8333	3285	3157	4821	3201
	13	3164	3125	4806	3196
	13.1667	3053	3091	4542	3158
	13.3333	2938	3070	4322	3120
	13.5	2933	3038	4186	3091
	13.6667	2867	2999	4294	3063
	13.8333	2857	2954	4068	3001
	14	2852	2971	4029	3006
	14.1667	2806	2957	4018	2973
	14.3333	2786	2924	3972	2955
	14.5	2761	2890	3926	2911
	14.6667	2753	2877	3905	2894
	14.8333	2694	2823	3846	2884
	15	2655	2765	3789	2818

## Sheet: DT(+)_#6
	0	870	454	518
	0.166667	862	523	535
	0.333333	779	540	566
	0.5	825	549	597
	0.666667	802	568	607
	0.833333	883	572	610
	1	853	589	629
	1.16667	853	597	650
	1.33333	849	604	663
	1.5	852	603	660
	1.66667	863	595	669
	1.83333	856	595	677
	2	811	598	682
	2.16667	843	604	677
	2.33333	944	606	683
	2.5	922	605	685
	2.66667	919	603	693
	2.83333	839	604	698
	3	933	604	704
	3.16667	935	597	720
	3.33333	936	601	730
	3.5	931	601	754
	3.66667	931	612	781
	3.83333	1002	639	820
	4	1102	665	881
	4.16667	1290	724	984
	4.33333	1663	803	1133
	4.5	2275	938	1370
	4.66667	3169	1214	1666
	4.83333	4447	1666	2025
	5	5766	2319	2437
	5.16667	6544	3260	2896
	5.33333	7065	4314	3334
	5.5	7410	5223	3682
	5.66667	8740	5917	3936
	5.83333	8989	6378	4132
	6	9104	6691	4213
	6.16667	9162	6876	4301
	6.33333	9212	6976	4350
	6.5	9238	7034	4409
	6.66667	9256	7088	4456
	6.83333	9219	7098	4473
	7	9251	7106	4483
	7.16667	9173	7112	4483
	7.33333	9076	7033	4451
	7.5	9040	7026	4446
	7.66667	9020	7015	4446
	7.83333	8991	6980	4435
	8	8956	6970	4439
	8.16667	8866	6943	4444
	8.33333	8854	6930	4442
	8.5	8849	6900	4467
	8.66667	8800	6882	4457
	8.83333	8753	6842	4472
	9	8721	6803	4450
	9.16667	8648	6777	4447
	9.33333	8614	6716	4547
	9.5	8555	6713	4529
	9.66667	8534	6687	4742
	9.83333	8490	6629	5531
	10	8465	6588	5486
	10.1667	8354	6537	5394
	10.3333	8387	6534	5426
	10.5	8357	6482	5448
	10.6667	8262	6445	5408
	10.8333	8225	6418	5447
	11	8211	6365	5368
	11.1667	8107	6337	5366
	11.3333	8087	6303	5371
	11.5	8036	6256	5272
	11.6667	8028	6212	5259
	11.8333	7981	6190	5256
	12	7905	6147	5257
	12.1667	7881	6142	5204
	12.3333	7798	6093	5214
	12.5	7777	6037	5105
	12.6667	7740	6017	5044
	12.8333	7644	5946	5160
	13	7623	5929	5095
	13.1667	7559	5896	5022
	13.3333	7575	5849	4948
	13.5	7517	5811	4885
	13.6667	7487	5790	4879
	13.8333	7376	5724	4796
	14	7383	5688	4803
	14.1667	7298	5652	4773
	14.3333	7274	5621	4699
	14.5	7271	5616	4668
	14.6667	7206	5558	4643
	14.8333	7173	5525	4616
	15	7132	5479	4586

## Sheet: DT(+)_#7
	0	758	721	1143
	0.166667	677	772	985
	0.333333	766	770	1110
	0.5	866	807	1292
	0.666667	805	837	1304
	0.833333	843	851	1252
	1	836	825	1255
	1.16667	808	833	1295
	1.33333	798	857	1303
	1.5	785	821	1170
	1.66667	694	823	1150
	1.83333	694	808	1139
	2	675	812	1097
	2.16667	744	815	1097
	2.33333	740	810	1092
	2.5	733	824	1275
	2.66667	778	844	1492
	2.83333	821	878	2048
	3	1163	995	3169
	3.16667	1941	1333	4515
	3.33333	3434	2005	5577
	3.5	5185	3224	6101
	3.66667	6733	4655	6316
	3.83333	7551	5914	6388
	4	7824	6703	6408
	4.16667	7897	7027	6371
	4.33333	7871	7097	6344
	4.5	7889	7172	6321
	4.66667	7832	7139	6276
	4.83333	7747	7094	6214
	5	7718	7047	6164
	5.16667	7642	7026	6110
	5.33333	7566	6991	6072
	5.5	7517	6936	5995
	5.66667	7429	6880	5964
	5.83333	7356	6847	5894
	6	7294	6801	5838
	6.16667	7246	6757	5789
	6.33333	7167	6716	5753
	6.5	7102	6647	5676
	6.66667	7028	6616	5644
	6.83333	6979	6541	5575
	7	6915	6531	5542
	7.16667	6792	6501	5486
	7.33333	6649	6377	5391
	7.5	6610	6332	5361
	7.66667	6517	6285	5275
	7.83333	6511	6235	5024
	8	6433	6216	4950
	8.16667	6353	6120	4854
	8.33333	6284	6064	4714
	8.5	6251	6015	4738
	8.66667	6207	5933	4696
	8.83333	6125	5898	4581
	9	6086	5867	4509
	9.16667	6065	5805	4459
	9.33333	6038	5728	4449
	9.5	5995	5703	4463
	9.66667	5955	5655	4386
	9.83333	5959	5615	4203
	10	5944	5564	4172
	10.1667	5916	5537	4116
	10.3333	5886	5491	4088
	10.5	5887	5449	4045
	10.6667	5858	5399	3972
	10.8333	5825	5364	3945
	11	5807	5302	3893
	11.1667	5804	5250	3861
	11.3333	5785	5223	3812
	11.5	5783	5191	3787
	11.6667	5770	5148	3719
	11.8333	5761	5123	3674
	12	5753	5059	3647
	12.1667	5746	5030	3596
	12.3333	5730	5001	3601
	12.5	5713	4964	3550
	12.6667	5665	4910	3497
	12.8333	5674	4861	3456
	13	5663	4853	3442
	13.1667	5630	4785	3387
	13.3333	5607	4746	3353
	13.5	5607	4660	3319
	13.6667	5570	4558	3270
	13.8333	5541	4535	3238
	14	5539	4493	3197
	14.1667	5493	4459	3183
	14.3333	5476	4362	3153
	14.5	5454	4309	3120
	14.6667	5439	4271	3056
	14.8333	5385	4260	2985
	15	5379	4218	2993

## Sheet: DT(+)_#8
	0	551	998	791	1044	976
	0.166667	598	1018	822	1098	955
	0.333333	620	1030	793	1087	962
	0.5	620	1041	850	1092	997
	0.666667	652	1036	842	1114	961
	0.833333	649	1037	851	1135	949
	1	670	1041	816	1132	987
	1.16667	676	1026	807	1107	983
	1.33333	673	1038	831	1115	992
	1.5	676	1045	814	923	939
	1.66667	678	1053	871	946	951
	1.83333	683	1044	880	924	960
	2	674	1063	934	867	996
	2.16667	680	1055	1108	896	1029
	2.33333	684	1064	1411	857	1015
	2.5	689	1066	1985	867	1134
	2.66667	686	1076	3086	851	1325
	2.83333	689	1095	4737	905	1733
	3	687	1135	6549	934	2487
	3.16667	691	1199	7899	985	3771
	3.33333	691	1311	8567	925	4999
	3.5	696	1515	8873	996	5883
	3.66667	711	1891	8980	1217	6603
	3.83333	725	2466	9041	1560	6915
	4	752	3349	9077	2260	7086
	4.16667	783	4497	9104	3333	7137
	4.33333	835	5532	9039	4445	7176
	4.5	908	6345	9019	5276	7160
	4.66667	1009	6904	8946	5717	7127
	4.83333	1171	7161	8872	6100	7100
	5	1399	7344	8831	6338	7098
	5.16667	1744	7412	8795	6464	7057
	5.33333	2184	7439	8741	6580	7035
	5.5	2759	7422	8697	6661	6974
	5.66667	3389	7410	8610	6682	6917
	5.83333	3935	7410	8561	6736	6861
	6	4346	7377	8505	6747	6799
	6.16667	4677	7387	8442	6763	6755
	6.33333	4877	7385	8377	6773	6742
	6.5	5015	7333	8255	6788	6710
	6.66667	5094	7177	8200	6604	6640
	6.83333	5159	7134	8183	6570	6550
	7	5193	7204	8101	6532	6501
	7.16667	5209	7127	8036	6517	6436
	7.33333	5192	6964	7927	6395	6325
	7.5	5207	6915	7829	6372	6268
	7.66667	5225	6865	7804	6321	6226
	7.83333	5242	6905	7777	6317	6178
	8	5237	6808	7665	6240	6121
	8.16667	5235	6804	7627	6235	6093
	8.33333	5235	6695	7574	6174	6053
	8.5	5266	6630	7548	6130	5974
	8.66667	5256	6680	7462	6077	5923
	8.83333	5237	6587	7429	6034	5883
	9	5245	6488	7414	6002	5827
	9.16667	5196	6532	7334	5957	5782
	9.33333	5206	6371	7274	5933	5737
	9.5	5210	6404	7204	5857	5676
	9.66667	5167	6377	7135	5826	5626
	9.83333	5155	6350	7123	5766	5590
	10	5129	6287	7034	5715	5523
	10.1667	5125	6113	6975	5656	5486
	10.3333	5096	6043	6911	5604	5429
	10.5	5067	6045	6861	5564	5365
	10.6667	5079	5959	6809	5506	5326
	10.8333	5029	5861	6811	5451	5288
	11	5012	5871	6730	5426	5222
	11.1667	4991	5807	6678	5366	5195
	11.3333	4972	5785	6703	5334	5159
	11.5	4939	5741	6566	5304	5106
	11.6667	4907	5628	6599	5249	5073
	11.8333	4933	5639	6598	5200	5024
	12	4880	5571	6466	5149	5001
	12.1667	4877	5522	6395	5122	4961
	12.3333	4870	5473	6440	5086	4918
	12.5	4815	5409	6442	5041	4878
	12.6667	4774	5379	6322	4983	4841
	12.8333	4761	5315	6287	4932	4812
	13	4755	5294	6296	4921	4768
	13.1667	4739	5303	6280	4895	4725
	13.3333	4715	5272	6146	4857	4699
	13.5	4664	5254	6078	4804	4659
	13.6667	4654	5247	6057	4749	4603
	13.8333	4644	5215	5994	4702	4580
	14	4590	5195	5940	4688	4563
	14.1667	4568	5154	5926	4643	4512
	14.3333	4551	5125	5906	4600	4463
	14.5	4507	5066	5855	4563	4444
	14.6667	4476	5078	5855	4536	4418
	14.8333	4508	5037	5790	4523	4387
	15	4509	5006	5756	4476	4364

## Sheet: DT(+)_#9
	0	545	590	544	682	850
	0.166667	541	608	550	675	873
	0.333333	539	608	549	688	828
	0.5	550	608	543	657	826
	0.666667	558	602	554	687	840
	0.833333	564	622	569	681	871
	1	555	608	548	658	824
	1.16667	552	602	537	662	837
	1.33333	549	594	535	635	801
	1.5	549	606	537	635	790
	1.66667	541	586	534	613	812
	1.83333	533	589	521	625	795
	2	533	585	527	604	768
	2.16667	533	581	526	607	734
	2.33333	533	578	515	597	723
	2.5	523	572	518	574	688
	2.66667	525	577	515	607	704
	2.83333	523	583	513	585	728
	3	523	588	513	650	751
	3.16667	528	613	515	589	861
	3.33333	536	639	518	644	1099
	3.5	554	670	527	647	1688
	3.66667	583	725	531	802	2927
	3.83333	633	785	545	1132	4660
	4	701	859	562	1819	5668
	4.16667	814	963	595	3236	6007
	4.33333	993	1129	635	4942	6127
	4.5	1279	1317	697	5880	6213
	4.66667	1702	1567	781	6153	6133
	4.83333	2377	1963	949	6223	6227
	5	3234	2467	1186	6209	6529
	5.16667	4162	3025	1510	6161	6477
	5.33333	4697	3446	1970	6137	6416
	5.5	5014	3877	2384	6116	6287
	5.66667	5053	4270	2681	6023	6208
	5.83333	5118	4477	2806	5954	6088
	6	5206	4598	2858	5842	6019
	6.16667	5181	4595	2906	5787	5934
	6.33333	5127	4585	2923	5692	5907
	6.5	5113	4567	2914	5636	5836
	6.66667	5028	4510	2901	5548	5701
	6.83333	4980	4494	2878	5432	5643
	7	4893	4440	2848	5419	5566
	7.16667	4829	4393	2836	5327	5478
	7.33333	4570	4219	2785	5187	5357
	7.5	4648	4228	2759	5146	5289
	7.66667	4609	4176	2743	5071	5185
	7.83333	4537	4102	2710	5005	5154
	8	4476	4059	2665	4911	5050
	8.16667	4427	4007	2635	4846	5016
	8.33333	4353	3916	2618	4771	4941
	8.5	4301	3896	2586	4738	4844
	8.66667	4200	3845	2557	4662	4740
	8.83333	4154	3763	2530	4587	4698
	9	4115	3712	2514	4548	4655
	9.16667	4064	3660	2476	4476	4586
	9.33333	3991	3599	2442	4400	4491
	9.5	3953	3552	2408	4360	4438
	9.66667	3881	3496	2375	4294	4392
	9.83333	3839	3440	2340	4237	4344
	10	3753	3389	2314	4183	4272
	10.1667	3715	3340	2297	4115	4235
	10.3333	3651	3299	2267	4065	4159
	10.5	3590	3240	2246	4028	4126
	10.6667	3554	3217	2218	3976	4075
	10.8333	3503	3167	2195	3935	4053
	11	3455	3108	2163	3886	3974
	11.1667	3406	3055	2147	3833	3935
	11.3333	3378	3017	2107	3781	3867
	11.5	3307	2968	2087	3728	3821
	11.6667	3274	2938	2068	3702	3802
	11.8333	3209	2894	2052	3659	3774
	12	3183	2865	2023	3596	3710
	12.1667	3136	2804	1998	3543	3674
	12.3333	3096	2772	1985	3522	3652
	12.5	3048	2720	1945	3455	3586
	12.6667	3008	2683	1922	3419	3561
	12.8333	2963	2631	1913	3389	3505
	13	2929	2626	1890	3369	3453
	13.1667	2935	2577	1875	3300	3426
	13.3333	2843	2534	1854	3278	3408
	13.5	2818	2523	1830	3242	3365
	13.6667	2776	2470	1803	3200	3329
	13.8333	2736	2418	1801	3153	3283
	14	2689	2403	1772	3117	3255
	14.1667	2659	2360	1755	3077	3244
	14.3333	2618	2333	1730	3037	3171
	14.5	2589	2310	1722	3024	3160
	14.6667	2557	2271	1692	2992	3116
	14.8333	2525	2242	1680	2939	3068
	15	2476	2207	1670	2915	3056

## Sheet: DT(+)_#10
	0	1369	1206	1269	642
	0.166667	1159	1185	1257	643
	0.333333	1145	1213	1169	656
	0.5	1111	1189	1132	652
	0.666667	1125	1220	1091	648
	0.833333	1165	1226	1055	656
	1	1093	1213	1065	648
	1.16667	1125	1205	1052	637
	1.33333	1094	1238	1044	640
	1.5	1085	1209	1042	647
	1.66667	1105	1208	1043	641
	1.83333	1050	1208	1075	642
	2	1043	1206	1067	636
	2.16667	1040	1197	1027	645
	2.33333	1034	1195	1031	643
	2.5	1138	1190	1028	633
	2.66667	1067	1184	1046	635
	2.83333	1052	1188	1072	632
	3	1058	1171	1036	640
	3.16667	1057	1174	1052	647
	3.33333	1090	1161	1083	645
	3.5	1116	1144	1139	649
	3.66667	1165	1137	1264	672
	3.83333	1209	1133	1473	682
	4	1310	1123	1855	703
	4.16667	1523	1117	2436	731
	4.33333	1827	1104	3285	755
	4.5	2345	1086	4246	796
	4.66667	3071	1074	5000	852
	4.83333	4068	1081	5564	926
	5	4807	1082	5842	1019
	5.16667	5291	1090	5942	1134
	5.33333	5533	1136	6006	1295
	5.5	5586	1194	5980	1484
	5.66667	5599	1365	5908	1721
	5.83333	5622	1609	5860	2005
	6	5589	2007	5792	2278
	6.16667	5511	2532	5738	2554
	6.33333	5465	3005	5669	2783
	6.5	5440	3365	5444	2908
	6.66667	5403	3591	5543	3030
	6.83333	5368	3718	5456	3055
	7	5320	3776	5397	3098
	7.16667	5292	3805	5337	3103
	7.33333	5260	3786	5250	3087
	7.5	5228	3779	5206	3084
	7.66667	5171	3739	5132	3049
	7.83333	5149	3707	5054	3043
	8	5105	3666	4994	3014
	8.16667	5083	3625	4963	2969
	8.33333	5047	3587	4795	2937
	8.5	5005	3553	4826	2923
	8.66667	4952	3517	4744	2889
	8.83333	4928	3470	4712	2844
	9	4888	3436	4638	2822
	9.16667	4838	3383	4552	2784
	9.33333	4800	3333	4503	2732
	9.5	4749	3302	4427	2711
	9.66667	4697	3276	4379	2662
	9.83333	4674	3207	4319	2656
	10	4632	3179	4311	2635
	10.1667	4592	3130	4209	2579
	10.3333	4583	3106	4150	2565
	10.5	4542	3062	4079	2530
	10.6667	4521	3032	4077	2503
	10.8333	4471	2990	4039	2475
	11	4422	2970	3974	2448
	11.1667	4389	2927	3923	2418
	11.3333	4382	2892	3878	2372
	11.5	4330	2861	3827	2360
	11.6667	4319	2840	3798	2348
	11.8333	4283	2764	3709	2321
	12	4245	2744	3699	2283
	12.1667	4233	2703	3699	2241
	12.3333	4196	2653	3589	2221
	12.5	4153	2623	3599	2198
	12.6667	4136	2606	3569	2183
	12.8333	4112	2560	3472	2151
	13	4078	2542	3463	2136
	13.1667	4061	2512	3502	2110
	13.3333	4022	2479	3469	2101
	13.5	3973	2449	3363	2062
	13.6667	3967	2438	3377	2052
	13.8333	3947	2385	3357	2022
	14	3917	2374	3261	2016
	14.1667	3885	2339	3276	1992
	14.3333	3854	2327	3221	1973
	14.5	3841	2304	3198	1950
	14.6667	3821	2230	3178	1932
	14.8333	3775	2223	3137	1917
	15	3766	2203	3113	1895

[truncated: 54 more sheets: DT(+)_#11, DT(+)_#12, DT(+)_#13, DT(+)_#14, DT(+)_#15, DT(+)_#16, DT(+)_#17, DT(+)_#18, DT(+)_#19, DT(+)_#20, DT(+)_#21, DT(+)_#22, DT(+)_#23, DT(+)_#24, DT(+)_#25, DT(+)_#26, DT(+)_#27, DT(+)_#28, DT(+)_#29, DT(+)_#30 …]
