# Supplementary material for: Macromolecular crowding and supersaturation protect hemodialysis patients from the onset of dialysis-related amyloidosis
Source: Nat Commun. 2022 Oct 3;13:5689. doi: 10.1038/s41467-022-33247-3 (PMC9530240; doi:10.1038/s41467-022-33247-3)
Supplement: Supplementary file 7 — Source data [file 41467_2022_33247_MOESM7_ESM.zip › SupplementaryData2/FigureS8_data_value.xlsx]

## Sheet: #1
		DT(+, Pre)						DT(+, Post)
	0	2050	1143	1513	1692	888	992	2210	940	982	1658	2277	985
	0.166667	2093	1198	1544	1664	947	1062	2240	985	1044	1670	2281	1042
	0.333333	2142	1253	1595	1716	1018	1124	2285	1055	1110	1739	2367	1094
	0.5	2164	1293	1649	1789	1055	1169	2314	1093	1148	1782	2387	1155
	0.666667	2197	1318	1671	1794	1096	1204	2356	1137	1188	1818	2423	1188
	0.833333	2148	1369	1714	1818	1133	1249	2366	1175	1233	1866	2442	1244
	1	2184	1397	1733	1821	1173	1280	2407	1222	1270	1904	2480	1248
	1.16667	2276	1433	1754	1864	1207	1323	2411	1259	1317	1940	2508	1299
	1.33333	2313	1463	1794	1923	1238	1338	2352	1281	1332	1973	2545	1327
	1.5	2339	1473	1809	1941	1256	1362	2413	1322	1373	1992	2564	1356
	1.66667	2395	1490	1838	1963	1300	1395	2436	1324	1389	2009	2583	1376
	1.83333	2374	1506	1854	1980	1322	1414	2479	1352	1414	2033	2615	1397
	2	2343	1536	1869	2014	1339	1446	2448	1380	1424	2045	2629	1405
	2.16667	2355	1541	1860	2015	1344	1462	2448	1389	1429	2067	2641	1432
	2.33333	2348	1579	1909	2029	1382	1481	2394	1412	1441	2071	2664	1427
	2.5	2372	1584	1962	2040	1386	1489	2369	1410	1449	2094	2663	1466
	2.66667	2374	1592	1962	2039	1408	1509	2380	1426	1481	2098	2668	1454
	2.83333	2390	1611	1965	2064	1420	1512	2374	1439	1469	2096	2642	1461
	3	2405	1633	1982	2065	1450	1532	2444	1450	1493	2114	2664	1458
	3.16667	2394	1634	1959	2054	1440	1549	2341	1475	1524	2108	2669	1468
	3.33333	2374	1639	2011	2064	1454	1547	2345	1476	1565	2115	2666	1483
	3.5	2403	1668	2105	2070	1472	1560	2333	1479	1614	2123	2684	1484
	3.66667	2408	1684	2169	2090	1514	1560	2416	1491	1650	2131	2697	1478
	3.83333	2418	1689	2227	2069	1543	1576	2372	1503	1633	2137	2707	1518
	4	2430	1712	2312	2096	1573	1604	2333	1506	1676	2144	2691	1498
	4.16667	2419	1754	2414	2095	1614	1588	2301	1512	1710	2163	2690	1507
	4.33333	2402	1763	2585	2049	1679	1615	2307	1497	1719	2181	2675	1497
	4.5	2415	1847	2815	2126	1745	1658	2281	1515	1746	2172	2682	1507
	4.66667	2439	1930	3034	2168	1862	1663	2279	1518	1768	2202	2697	1482
	4.83333	2429	2065	3296	2179	1984	1719	2285	1519	1787	2220	2670	1525
	5	2440	2260	3531	2227	2198	1805	2457	1541	1806	2274	2667	1484
	5.16667	2458	2544	3808	2317	2571	1925	2256	1577	1834	2297	2661	1502
	5.33333	2501	3017	4134	2416	3189	2074	2429	1605	1863	2332	2669	1504
	5.5	2514	3658	4458	2542	4017	2297	2220	1649	1903	2399	2664	1502
	5.66667	2546	4204	4912	2717	5116	2500	2306	1712	1943	2411	2660	1497
	5.83333	2622	4576	5349	2958	6265	2792	2414	1787	1991	2407	2647	1516
	6	2702	5022	5905	3317	7066	3138	2294	1932	2034	2465	2668	1509
	6.16667	2813	5390	6512	3801	7678	3386	2364	2113	2061	2517	2674	1544
	6.33333	3010	5724	7284	4380	8050	3654	2227	2371	2074	2500	2713	1557
	6.5	3284	6223	8098	5042	8400	3917	2199	2776	2098	2549	2692	1585
	6.66667	3750	6557	8962	5839	8705	4164	2222	3269	2131	2599	2722	1599
	6.83333	4331	6972	9843	6788	8933	4336	2239	3906	2192	2673	2733	1617
	7	5168	7598	10666	7774	9165	4566	2240	4651	2247	2727	2794	1640
	7.16667	6281	8164	11513	8824	9279	4782	2199	5513	2257	2846	2841	1649
	7.33333	7531	8994	12130	9649	9465	5005	2360	6531	2281	2939	2837	1675
	7.5	8913	9513	12965	10440	9604	5199	2219	7506	2319	3000	2950	1710
	7.66667	10183	10031	13560	11031	9681	5380	2268	8370	2415	3136	3037	1716
	7.83333	11237	10525	14018	11476	9774	5594	2418	9059	2546	3271	3114	1771
	8	11994	11151	14443	11919	9844	5811	2288	9680	2641	3411	3264	1789
	8.16667	12627	11682	14641	12258	9956	6141	2302	10165	2656	3589	3448	1835
	8.33333	13034	12211	14831	12429	9964	6408	2321	10413	2650	3764	3715	1875
	8.5	13386	12774	15106	12639	10110	6613	2356	10689	2708	3961	3900	1893
	8.66667	13586	13471	15118	12755	10147	6825	2429	10871	2975	4126	4088	1947
	8.83333	13709	13914	15256	12782	10170	6975	2506	10928	3062	4230	4266	2024
	9	13830	14376	15222	12959	10152	7129	2548	10965	2933	4375	4384	2038
	9.16667	14863	14713	15190	12992	10132	7285	2639	11016	3289	4475	4480	2065
	9.33333	15059	15012	15242	13081	10157	7414	2741	11039	3490	4562	4506	2099
	9.5	15202	15140	15301	13066	10120	7451	2849	11031	3871	4646	4578	2185
	9.66667	15320	15288	15176	13127	10163	7903	2952	11087	3723	4644	4672	2239
	9.83333	15423	15355	15153	13136	10238	8126	3169	11055	4078	4682	4729	2305
	10	15435	15424	15181	13126	10215	8710	3438	11052	4023	4708	4772	2371
	10.1667	15445	15489	15111	13157	10143	8940	3642	10984	4593	4722	4781	2454
	10.3333	15360	15445	15054	13124	10119	9051	3898	10809	4677	4729	4766	2520
	10.5	15358	15406	14859	13151	10028	9180	4207	10803	4897	4753	4831	2563
	10.6667	15224	15411	14825	13093	10030	9261	4478	10683	5160	4749	4796	2660
	10.8333	15203	15297	14827	13058	10022	9328	4791	10669	5443	4750	4829	2728
	11	15140	15439	14686	13044	9996	9422	5154	10678	5649	4756	4835	2815
	11.1667	15270	15392	14704	13106	9982	9508	5458	10664	5867	4756	4866	2920
	11.3333	15174	15228	14645	13067	9914	9526	5721	10648	6095	4730	4872	3019
	11.5	15073	15210	14596	12981	9872	9651	5965	10539	6256	4745	4809	3075
	11.6667	14819	15126	14489	13072	9923	9621	6182	10390	6433	4733	4823	3224
	11.8333	14790	15213	14601	13016	9885	9666	6373	10227	6576	4742	4811	3302
	12	14635	15120	14546	13068	9798	9649	6569	10316	6636	4702	4842	3420
	12.1667	14584	15124	14420	13028	9752	9756	6664	10440	6693	4702	4827	3520
	12.3333	14380	14967	14398	12973	9754	9887	6758	10116	6801	4699	4806	3653
	12.5	14297	14974	14467	12897	9747	9933	6892	10025	6910	4719	4802	3747
	12.6667	14165	14941	14279	12888	9648	9964	6948	10000	6930	4657	4780	3925
	12.8333	14199	14831	14130	12814	9606	10037	6954	9948	6948	4614	4757	4053
	13	13852	14826	14088	12738	9522	10361	7002	9750	7013	4644	4760	4159
	13.1667	13904	14864	14106	12823	9572	10352	7033	9791	7039	4635	4719	4301
	13.3333	13809	14756	13977	12836	9499	10519	7062	9738	7050	4605	4698	4401
	13.5	13769	14739	14025	12802	9484	10412	7044	9743	7059	4593	4706	4514
	13.6667	14156	14591	14048	12745	9460	10278	7033	9593	7060	4549	4685	4599
	13.8333	14085	14578	13965	12764	9397	10364	7075	9599	7023	4539	4630	4702
	14	13830	14658	13725	12640	9350	10323	7048	9419	7035	4528	5194	4805
	14.1667	13855	14562	13700	12627	9282	10430	7005	9560	7010	4518	5310	4880
	14.3333	13734	14531	13569	12638	9281	10552	7030	9541	7040	4511	5542	4959
	14.5	13715	14483	13706	12565	9260	10604	7009	9557	6992	4464	5639	4991
	14.6667	13631	14431	13861	12573	9226	10587	6958	9531	7011	4455	5678	5113
	14.8333	13459	14287	13665	12457	9125	10531	6926	9450	6933	4429	5762	5129
	15	13457	14308	13557	12555	9087	10685	6988	9166	6941	4430	5842	5152

## Sheet: #2
		DT(+, Pre)					DT(+, Post)
	0	1334	1295	1043	739	760	2198	1682	1744	1883	3516	1313
	0.166667	1390	1373	1109	812	847	1765	1302	1388	1502	2912	967
	0.333333	1434	1426	1165	876	906	1804	1332	1414	1531	2915	1060
	0.5	1470	1458	1192	924	942	1860	1380	1471	1599	2992	1152
	0.666667	1500	1509	1237	967	982	1910	1453	1546	1672	3050	1233
	0.833333	1539	1532	1283	1001	1031	1948	1514	1600	1741	3094	1310
	1	1577	1574	1323	1050	1067	2007	1580	1631	1795	3161	1365
	1.16667	1594	1597	1348	1075	1106	2021	1618	1680	1825	3181	1425
	1.33333	1609	1627	1384	1105	1131	2052	1661	1728	1892	3172	1477
	1.5	1625	1665	1413	1131	1161	2091	1713	1771	1916	3205	1484
	1.66667	1642	1666	1421	1150	1181	2127	1729	1799	1951	3203	1540
	1.83333	1683	1691	1435	1183	1215	2139	1778	1825	1962	3207	1578
	2	1693	1721	1455	1198	1217	2167	1794	1835	1978	3186	1583
	2.16667	1689	1726	1469	1229	1233	2138	1805	1838	1978	3121	1594
	2.33333	1707	1730	1477	1231	1261	2172	1832	1857	1986	3072	1602
	2.5	1708	1737	1485	1243	1250	2185	1855	1871	1987	3048	1611
	2.66667	1716	1734	1482	1257	1275	2188	1885	1882	1974	2985	1624
	2.83333	1714	1740	1500	1252	1282	2171	1884	1901	1995	2920	1611
	3	1722	1723	1493	1265	1290	2178	1896	1892	1987	2874	1604
	3.16667	1725	1732	1491	1268	1302	2178	1898	1886	1960	2797	1591
	3.33333	1721	1736	1494	1288	1307	2165	1897	1880	1945	2728	1586
	3.5	1710	1734	1503	1297	1315	2177	1910	1871	1926	2688	1596
	3.66667	1726	1739	1501	1314	1341	2168	1938	1854	1923	2641	1570
	3.83333	1727	1743	1506	1301	1337	2145	1878	1864	1891	2588	1557
	4	1733	1754	1511	1313	1334	2144	1899	1853	1870	2528	1575
	4.16667	1722	1741	1505	1303	1374	2163	1906	1846	1858	2513	1559
	4.33333	1715	1729	1489	1304	1379	2133	1898	1834	1837	2459	1555
	4.5	1707	1743	1478	1315	1408	2125	1898	1823	1825	2435	1536
	4.66667	1712	1735	1485	1313	1475	2110	1868	1815	1797	2397	1529
	4.83333	1698	1718	1481	1314	1506	2094	1871	1802	1783	2396	1510
	5	1714	1735	1492	1318	1555	2098	1881	1802	1764	2366	1488
	5.16667	1716	1716	1501	1315	1604	2072	1856	1775	1742	2345	1490
	5.33333	1727	1714	1504	1322	1673	2067	1844	1770	1729	2291	1473
	5.5	1723	1750	1510	1316	1771	2063	1841	1756	1707	2263	1449
	5.66667	1725	1752	1523	1312	1887	2031	1829	1744	1690	2236	1431
	5.83333	1744	1739	1522	1321	2020	2037	1811	1716	1677	2175	1424
	6	1751	1779	1525	1320	2215	2022	1800	1710	1666	2155	1420
	6.16667	1756	1820	1540	1339	2455	2037	1785	1692	1660	2091	1360
	6.33333	1747	1825	1522	1342	2735	2005	1764	1670	1619	2073	1374
	6.5	1776	1863	1535	1365	3044	1981	1757	1667	1628	2040	1370
	6.66667	1784	1863	1519	1369	3416	1994	1762	1660	1611	2038	1364
	6.83333	1803	1862	1552	1392	3750	1974	1731	1656	1575	1992	1343
	7	1809	1898	1574	1379	4144	1923	1744	1639	1570	1962	1340
	7.16667	1838	1882	1629	1399	4492	1950	1736	1628	1550	1938	1341
	7.33333	1866	1901	1663	1409	4811	1935	1706	1623	1545	1851	1318
	7.5	1914	1936	1746	1464	5093	1929	1705	1612	1544	1896	1317
	7.66667	1945	1943	1810	1480	5286	1903	1684	1610	1528	1895	1305
	7.83333	2006	1999	1880	1513	5499	1881	1674	1580	1514	1866	1293
	8	2035	2054	1978	1558	5718	1868	1682	1570	1505	1832	1277
	8.16667	2129	2069	2068	1609	5836	1873	1670	1562	1491	1835	1285
	8.33333	2251	2116	2158	1683	5989	1847	1653	1551	1488	1786	1266
	8.5	2397	2169	2282	1735	6159	1841	1637	1536	1488	1781	1262
	8.66667	2555	2214	2493	1798	7031	1836	1620	1529	1468	1775	1245
	8.83333	2749	2284	2619	1901	7754	1813	1617	1524	1468	1757	1249
	9	3048	2337	2743	1994	8144	1813	1636	1498	1456	1750	1233
	9.16667	3163	2385	2865	2052	8361	1811	1606	1489	1441	1730	1227
	9.33333	3279	2469	3047	2172	8630	1785	1590	1476	1445	1699	1208
	9.5	3377	2572	3295	2320	8773	1781	1578	1468	1425	1696	1208
	9.66667	3431	2642	3406	2481	8880	1773	1557	1459	1409	1681	1189
	9.83333	3530	2748	3516	2609	8988	1740	1559	1455	1399	1666	1178
	10	3640	2820	3633	2724	9101	1746	1571	1439	1388	1663	1176
	10.1667	3728	2900	3727	2834	9124	1742	1548	1438	1384	1673	1175
	10.3333	3829	3025	3801	2961	8960	1718	1531	1417	1387	1637	1155
	10.5	3905	3066	3885	3089	8983	1712	1518	1413	1382	1648	1151
	10.6667	3974	3184	3967	3209	9156	1685	1512	1408	1351	1652	1137
	10.8333	4060	3239	4033	3361	9063	1680	1520	1402	1359	1634	1128
	11	4175	3341	4086	3474	9038	1699	1529	1395	1341	1625	1121
	11.1667	4258	3380	4141	3588	9152	1692	1546	1366	1336	1619	1121
	11.3333	4388	3435	4201	3706	9375	1690	1542	1359	1329	1624	1106
	11.5	4464	3481	4237	3805	9246	1706	1540	1359	1323	1634	1092
	11.6667	4552	3527	4296	3902	9291	1725	1547	1366	1324	1636	1086
	11.8333	4626	3568	4292	3960	9265	1721	1544	1352	1332	1623	1078
	12	4677	3585	4370	3967	9311	1745	1573	1334	1291	1628	1078
	12.1667	4711	3619	4375	4048	9216	1745	1575	1336	1278	1636	1071
	12.3333	4762	3640	4375	4049	9302	1761	1575	1329	1295	1632	1059
	12.5	4807	3650	4409	4061	9212	1770	1597	1329	1283	1632	1071
	12.6667	4836	3683	4426	4064	9231	1776	1605	1321	1272	1628	1058
	12.8333	4850	3716	4435	4071	9220	1806	1626	1331	1273	1628	1057
	13	4874	3710	4447	4077	9381	1820	1620	1315	1268	1626	1048
	13.1667	4887	3718	4430	4065	9317	1843	1643	1326	1258	1641	1036
	13.3333	4926	3739	4442	4081	9248	1861	1654	1308	1258	1621	1024
	13.5	4924	3754	4410	4075	9394	1879	1659	1306	1247	1647	1010
	13.6667	4922	3704	4429	4083	9378	1915	1676	1315	1248	1649	1014
	13.8333	4903	3715	4427	4077	9337	1952	1686	1304	1243	1661	1009
	14	4937	3708	4401	4055	9274	1999	1700	1322	1232	1679	1003
	14.1667	4932	3690	4397	4026	9263	2035	1700	1323	1237	1683	998
	14.3333	4921	3708	4373	4066	9238	2061	1720	1323	1216	1680	983
	14.5	4915	3731	4364	4034	9121	2112	1720	1313	1228	1706	989
	14.6667	4902	3707	4377	4024	9244	2151	1731	1327	1221	1708	988
	14.8333	4947	3693	4397	4016	9294	2178	1729	1319	1225	1708	977
	15	4913	3708	4369	3991	9101	2235	1741	1331	1199	1713	973

## Sheet: #3
		DT(+, Pre)				DT(+, Post)
	0	1554	877	1473	808	2318	1129	1578	1802	1801
	0.166667	1560	907	1504	851	2225	1132	1579	1808	1815
	0.333333	1618	953	1548	900	2309	1172	1620	1810	1842
	0.5	1646	997	1575	928	2415	1198	1633	1863	1891
	0.666667	1664	1017	1592	954	2304	1215	1659	1867	1891
	0.833333	1699	1038	1622	984	2252	1239	1659	1856	1912
	1	1714	1051	1643	1010	2285	1245	1674	1794	1918
	1.16667	1742	1088	1667	1033	2298	1285	1702	1861	1953
	1.33333	1767	1121	1691	1058	2308	1304	1721	1919	1971
	1.5	1788	1147	1719	1078	2315	1330	1743	1926	1992
	1.66667	1813	1165	1746	1096	2321	1340	1757	1923	2012
	1.83333	1825	1191	1749	1121	2309	1373	1760	1948	2011
	2	1844	1219	1773	1143	2346	1376	1786	1956	2032
	2.16667	1868	1259	1796	1143	2352	1383	1798	1994	2055
	2.33333	1880	1295	1801	1165	2338	1405	1802	1982	2050
	2.5	1890	1357	1818	1186	2357	1405	1807	1973	2056
	2.66667	1897	1424	1827	1190	2349	1402	1820	1990	2075
	2.83333	1905	1496	1851	1190	2349	1406	1818	1997	2076
	3	1909	1560	1861	1205	2363	1417	1829	2004	2078
	3.16667	1920	1621	1934	1211	2359	1422	1835	2030	2093
	3.33333	1931	1692	1928	1227	2335	1431	1845	2016	2107
	3.5	1930	1800	1968	1230	2350	1440	1838	2002	2110
	3.66667	1938	1933	2047	1228	2342	1427	1828	2015	2112
	3.83333	1938	2116	2103	1238	2339	1431	1857	2012	2117
	4	1955	2483	2207	1240	2357	1442	1871	2013	2136
	4.16667	1969	2785	2349	1243	2367	1437	1871	2053	2155
	4.33333	1956	3294	2596	1241	2360	1444	1860	2045	2179
	4.5	1972	3853	2947	1247	2341	1447	1852	2067	2155
	4.66667	1975	4476	3395	1255	2371	1436	1892	2051	2196
	4.83333	1978	5259	4018	1274	2349	1440	1891	2105	2200
	5	1991	6143	4845	1267	2348	1448	1865	2123	2220
	5.16667	2016	7122	5849	1257	2355	1444	1897	2182	2232
	5.33333	2014	8023	7015	1260	2365	1458	1873	2256	2254
	5.5	1993	8802	8339	1261	2372	1454	1893	2313	2278
	5.66667	2016	9378	9520	1267	2363	1468	1905	2377	2321
	5.83333	2014	9826	10650	1282	2391	1491	1937	2499	2355
	6	2029	10236	11450	1346	2426	1511	1950	2689	2357
	6.16667	2037	10419	12124	1393	2418	1509	1985	2930	2432
	6.33333	2056	10616	12594	1496	2483	1556	2042	3249	2530
	6.5	2063	10743	12987	1622	2507	1597	2148	3614	2681
	6.66667	2078	10810	13282	1742	2583	1629	2234	4014	2870
	6.83333	2115	10972	13464	1933	2687	1700	2368	4541	3101
	7	2125	11028	13573	2050	2845	1756	2516	5099	3408
	7.16667	2172	11083	13692	2420	3032	1863	2744	5676	3730
	7.33333	2227	11173	13771	2681	3286	1959	2984	6280	4045
	7.5	2290	11199	13974	2899	3614	2107	3365	6778	4427
	7.66667	2339	11205	13445	3148	4016	2273	3737	7181	5111
	7.83333	2489	11189	13727	3377	4507	2501	4211	7454	5944
	8	2594	11233	13956	3570	5007	2728	4747	8547	6873
	8.16667	2771	11143	13499	3830	5599	3060	5285	8521	7485
	8.33333	2983	11133	13873	4791	6090	3460	5892	9769	8052
	8.5	3279	11188	14106	5152	6553	3945	6456	9818	8346
	8.66667	3643	11155	14261	5353	6867	4505	6891	9918	8416
	8.83333	4123	11158	14227	5513	7110	5097	7203	9868	8485
	9	4751	11113	14269	5713	7258	5715	7405	9862	8610
	9.16667	5462	11154	14113	5869	7397	6393	7562	9893	8622
	9.33333	6139	11060	14595	6018	7437	6974	7675	9843	8673
	9.5	6791	11122	13653	6098	7529	7525	7731	9778	8724
	9.66667	7407	11081	14588	6243	7623	7968	7782	9804	8670
	9.83333	8096	11040	14787	6347	7667	8370	7871	9738	8694
	10	8687	10959	14623	6432	7712	8572	7807	9733	8685
	10.1667	9099	10937	14757	6447	7790	8780	7846	9662	8643
	10.3333	9463	10855	14848	6528	7743	8911	7853	9644	8634
	10.5	9767	10857	14597	6661	7789	9009	7889	9572	8811
	10.6667	9934	10856	14531	6647	7816	9056	7705	9555	8785
	10.8333	10086	10830	14975	6745	7846	9124	8349	9480	8809
	11	10153	10725	15076	6821	7875	9184	8534	9463	8819
	11.1667	10260	10766	15085	6807	7885	9169	8552	9411	8692
	11.3333	10382	10761	15084	6881	7920	9171	8518	9339	8740
	11.5	10472	10741	15080	6963	7991	9200	8697	9347	8714
	11.6667	10465	10769	15056	6962	7956	9205	8430	9327	8696
	11.8333	10450	10759	15120	6935	7966	9118	8206	9201	8649
	12	10485	10711	15308	6948	7925	9006	8154	9215	8580
	12.1667	10452	10880	15307	6942	7915	9098	8141	9163	8591
	12.3333	10500	11477	15096	6959	7891	9123	8092	9132	8618
	12.5	10468	11574	13143	6929	7880	9041	8048	9053	8559
	12.6667	10360	11593	15492	6906	7891	9021	8055	9039	8552
	12.8333	10296	11632	15485	6927	7889	9006	8076	8936	8495
	13	10235	11515	15260	6894	7856	8880	7875	8875	8512
	13.1667	10236	11515	14525	6920	7821	8937	7839	8814	8381
	13.3333	10229	11501	13795	6930	7796	8910	7841	8788	8387
	13.5	10245	11523	14021	6885	7795	8837	7778	8738	8341
	13.6667	10122	11613	14156	6914	7734	8836	7709	8693	8273
	13.8333	10152	11451	14422	6897	7762	8785	7643	8652	8254
	14	10111	11464	13889	6826	7796	8769	7585	8602	8237
	14.1667	10043	11471	13260	6826	7740	8637	7473	8571	8163
	14.3333	10086	11140	12565	6801	7717	8656	7553	8477	8127
	14.5	9989	11147	12156	6746	7675	8606	7451	8392	8142
	14.6667	10012	11112	12390	6734	7625	8551	7382	8358	8093
	14.8333	9870	10937	12414	6754	7642	8499	7331	8259	8076
	15	9796	10802	12517	6683	7618	8463	7297	8253	8003

## Sheet: #4
		DT(+, Pre)					DT(+, Post)
	0	1899	734	1388	1982	780	1707	919	2533	1858	863	1292
	0.166667	1786	747	1406	2018	799	1713	943	2573	1864	886	1321
	0.333333	1811	775	1415	2081	838	1719	978	2589	1892	916	1349
	0.5	1888	807	1449	2090	877	1769	1013	2584	1922	963	1369
	0.666667	1935	844	1469	2108	913	1807	1035	2587	1952	988	1408
	0.833333	1896	864	1493	2114	935	1825	1080	2634	2002	1035	1433
	1	2023	889	1509	2145	976	1845	1108	2675	2048	1076	1480
	1.16667	1959	917	1536	2174	1003	1866	1150	2613	2081	1105	1526
	1.33333	1944	937	1582	2202	1044	1892	1170	2710	2113	1154	1561
	1.5	1945	962	1602	2208	1057	1922	1188	2780	2134	1184	1590
	1.66667	1980	993	1622	2232	1093	1964	1242	2762	2161	1209	1603
	1.83333	1964	1008	1631	2255	1113	1974	1280	2773	2197	1229	1629
	2	2021	1031	1671	2276	1114	1975	1323	2789	2223	1266	1633
	2.16667	1986	1054	1714	2268	1147	2031	1369	2837	2240	1282	1682
	2.33333	1882	1079	1747	2308	1169	2022	1419	2860	2272	1324	1684
	2.5	1891	1096	1792	2293	1208	2018	1486	2861	2291	1348	1698
	2.66667	2002	1109	1832	2323	1192	2041	1568	2871	2315	1367	1702
	2.83333	2000	1134	1868	2311	1228	2061	1647	2857	2319	1398	1713
	3	2025	1162	1928	2336	1251	2072	1740	2903	2346	1412	1707
	3.16667	2088	1189	1998	2357	1279	2082	1873	2968	2358	1455	1744
	3.33333	2053	1224	2039	2390	1280	2080	2028	2965	2369	1474	1746
	3.5	1833	1263	2066	2424	1353	2108	2210	2988	2382	1500	1773
	3.66667	2026	1293	2118	2442	1382	2098	2468	3011	2380	1540	1782
	3.83333	2054	1336	2182	2478	1396	2115	2782	3046	2385	1551	1813
	4	1973	1391	2254	2510	1453	2109	3143	3001	2400	1574	1841
	4.16667	1966	1462	2292	2561	1518	2108	3606	3047	2409	1592	1865
	4.33333	2037	1530	2346	2638	1548	2120	4122	3075	2409	1603	1909
	4.5	2004	1628	2385	2711	1638	2120	4820	3071	2404	1662	1931
	4.66667	2049	1760	2470	2880	1730	2119	5463	3093	2396	1691	1960
	4.83333	2028	1957	2588	3102	1842	2157	6549	3095	2413	1742	2022
	5	2057	2239	2593	3438	1973	2153	7160	3088	2401	1853	2099
	5.16667	2036	2575	2724	3940	2104	2198	7699	3145	2400	1959	2170
	5.33333	2056	2963	2980	4602	2278	2196	8958	3150	2398	2048	2303
	5.5	2037	3292	3322	5527	2538	2275	9591	3183	2372	2128	2484
	5.66667	2081	3734	4065	6332	2791	2341	10133	3179	2419	2246	2593
	5.83333	2089	4175	4951	7013	3031	2325	10518	3152	2428	2368	2739
	6	2151	4684	6084	7821	3365	2380	10762	3224	2475	2400	2840
	6.16667	2163	5066	7291	8659	3663	2498	10861	3229	2514	2537	2986
	6.33333	2060	5460	8768	9390	4012	2567	10923	3229	2537	2630	3100
	6.5	2107	5827	9998	10271	4431	2696	11054	3221	2601	2691	3413
	6.66667	2178	6100	11235	10841	4890	2775	10953	3266	2618	2803	3602
	6.83333	2143	6291	12007	11195	5427	2838	11150	3265	2764	2869	3784
	7	2271	6497	12601	11507	6017	2939	11083	3244	2847	2905	4195
	7.16667	2320	6583	12997	11724	6696	3027	11053	3288	2893	2934	4514
	7.33333	2241	6694	13513	11918	7329	3068	10943	3299	3111	3008	4947
	7.5	2274	6763	13828	12006	7996	3116	10906	3319	3336	3110	5395
	7.66667	2389	6861	13928	12158	8612	3155	10624	3294	3571	3190	5820
	7.83333	2427	6900	13971	12290	9252	3240	10909	3311	3818	3242	6146
	8	2539	6908	13970	12361	9812	3270	10875	3320	3995	3303	6491
	8.16667	2559	6984	13962	12387	10288	3324	10795	3314	4271	3327	6796
	8.33333	2641	6936	13912	12318	10505	3545	10756	3340	4397	3361	6949
	8.5	2579	6980	13888	12330	11180	3751	10745	3396	4584	3397	7042
	8.66667	2795	6939	13955	12275	11406	3823	10292	3384	4732	3500	7096
	8.83333	2814	6995	13906	12285	11552	3896	10598	3389	4822	3574	7187
	9	2982	6941	13953	12277	11680	3933	10496	3417	5055	3629	7165
	9.16667	3075	6977	14001	12264	11919	4112	10474	3379	5003	3687	7128
	9.33333	3186	6953	13964	12226	11862	4178	10315	3371	5070	3553	7161
	9.5	3215	6969	13907	12129	11906	4198	10119	3368	5164	3610	7056
	9.66667	3305	6917	13880	12091	11928	4230	9869	3380	5170	3671	7105
	9.83333	3456	6931	13805	12094	11878	4255	10223	3385	5152	3898	7050
	10	3598	6875	13843	12014	11910	4264	10092	3339	5197	4131	7020
	10.1667	3666	6864	13883	12031	11822	4307	9872	3430	5131	4208	6949
	10.3333	3889	6865	13929	11970	11771	4278	9986	3398	5152	4229	6748
	10.5	4172	6825	13845	11998	11796	4294	9876	3464	5045	4322	6845
	10.6667	4436	6807	13837	11932	11719	4274	9839	3446	5071	4319	6927
	10.8333	4684	6763	13758	11898	11792	4289	9838	3464	5073	4388	6889
	11	4896	6793	13790	11869	11749	4277	9823	3424	4978	4062	6865
	11.1667	5068	6784	13759	11785	11644	4273	9621	3440	4940	4238	6824
	11.3333	5321	6739	13835	11832	11605	4265	9588	3455	4916	4369	6831
	11.5	5546	6738	13724	11778	11647	4291	9587	3458	4961	4339	6753
	11.6667	5731	6729	13756	11694	11649	4255	9365	3439	4929	4654	6802
	11.8333	5886	6672	13636	11685	11568	4223	9383	3442	4941	4729	6699
	12	6067	6669	13646	11582	11424	4260	9132	3425	4764	4790	6705
	12.1667	6219	6650	13662	11518	11385	4209	8993	3428	4781	4769	6619
	12.3333	6410	6640	13680	11528	11357	4206	8896	3379	4839	4748	6991
	12.5	6508	6599	13572	11521	11262	4185	8887	3382	4670	4816	6933
	12.6667	6643	6538	13678	11468	11264	4151	8703	3306	4532	4771	6746
	12.8333	6770	6508	13594	11385	11292	4118	9227	3310	4636	4678	6950
	13	6880	6487	13513	11285	11396	4058	9055	3327	4731	4589	6818
	13.1667	7004	6460	13550	11258	11231	4048	8865	3313	4576	4688	6603
	13.3333	7151	6469	13482	11204	10878	4076	8993	3316	4541	4414	6873
	13.5	7148	6421	13461	11134	11315	4096	8683	3289	4495	4614	6754
	13.6667	7187	6359	13374	11092	11187	4081	8123	3268	4418	4464	6675
	13.8333	7328	6378	13366	11014	11088	4130	8561	3292	4523	4509	6449
	14	7327	6347	13432	11092	11161	4233	8831	3273	4560	4498	6203
	14.1667	7435	6270	13374	10984	10925	4516	8530	3226	4437	4407	6564
	14.3333	7469	6241	13308	10893	10859	4680	8440	3248	4345	4303	6321
	14.5	7427	6275	13362	10805	11022	4805	8542	3222	4401	4452	6512
	14.6667	7458	6217	13216	10709	10928	4909	8120	3206	4346	4463	6288
	14.8333	7508	6172	13208	10668	10685	4924	8296	3205	4138	4388	6512
	15	7480	6156	13076	10649	10868	4973	8462	3184	4257	3789	6209

## Sheet: #5
		DT(+, Pre)						DT(+, Post)
	0	1012	796	1461	1466	911	1511	1587	854	905
	0.166667	1064	857	1546	1443	944	1556	1694	922	958
	0.333333	1127	899	1615	1465	1014	1603	1750	1000	1012
	0.5	1160	952	1682	1546	1048	1628	1768	1075	1068
	0.666667	1198	1000	1744	1579	1100	1668	1828	1141	1123
	0.833333	1251	1017	1778	1704	1157	1724	1907	1220	1157
	1	1276	1059	1799	1727	1183	1754	1922	1268	1202
	1.16667	1304	1108	1854	1798	1246	1786	1962	1304	1256
	1.33333	1340	1138	1890	1883	1281	1831	2035	1341	1292
	1.5	1371	1172	1941	1971	1321	1868	2041	1375	1324
	1.66667	1392	1214	1977	2104	1361	1900	2116	1416	1364
	1.83333	1435	1238	2005	2270	1388	1950	2112	1432	1395
	2	1455	1261	2035	2470	1425	1977	2120	1449	1424
	2.16667	1474	1276	2036	2514	1447	2017	2120	1470	1433
	2.33333	1490	1321	2044	2805	1472	2045	2171	1457	1460
	2.5	1511	1333	2069	3100	1509	2060	2163	1455	1467
	2.66667	1533	1384	2117	3511	1536	2091	2180	1466	1470
	2.83333	1546	1414	2104	3994	1555	2108	2137	1469	1460
	3	1574	1459	2125	4635	1614	2120	2149	1460	1466
	3.16667	1604	1523	2159	5389	1658	2125	2124	1442	1468
	3.33333	1639	1622	2173	6191	1735	2146	2150	1443	1466
	3.5	1653	1763	2234	6898	1817	2155	2122	1452	1468
	3.66667	1669	1938	2347	7629	1883	2168	2138	1446	1471
	3.83333	1710	2244	2390	8155	1984	2166	2148	1471	1459
	4	1742	2686	2443	8577	2087	2181	2108	1486	1453
	4.16667	1788	3297	2487	8974	2222	2192	2100	1530	1460
	4.33333	1834	4045	2528	9383	2297	2206	2100	1554	1459
	4.5	1867	4932	2626	9621	2378	2204	2068	1580	1447
	4.66667	1917	6185	2724	9763	2456	2251	2093	1628	1448
	4.83333	1965	7372	2861	9925	2499	2255	2096	1680	1446
	5	2058	8626	3078	10054	2695	2260	2067	1775	1446
	5.16667	2114	9634	3234	10134	2902	2263	2056	1864	1442
	5.33333	2185	10356	3387	10156	3085	2397	2024	2021	1446
	5.5	2256	10927	3600	10220	3232	2471	2018	2171	1433
	5.66667	2349	11403	3788	10188	3466	2575	1988	2328	1431
	5.83333	2449	11763	4034	10229	3930	2734	2008	2485	1448
	6	2539	12080	4318	10286	4792	3129	1981	2567	1453
	6.16667	2660	12384	4482	10303	5993	3306	2029	2612	1443
	6.33333	2792	12537	4717	10337	7005	3615	1941	2709	1480
	6.5	2954	12586	5081	10322	7672	3886	1931	2831	1488
	6.66667	3104	12808	5428	10308	8231	4146	2007	2951	1492
	6.83333	3247	12806	5846	10314	8594	4350	1975	3082	1529
	7	3383	12882	6278	10277	8869	4553	2008	3203	1543
	7.16667	3509	12908	6669	10249	9148	4810	1993	3289	1592
	7.33333	3644	12915	6966	10314	9283	5004	2005	3354	1628
	7.5	3770	12944	7273	10193	9276	5177	1985	3428	1661
	7.66667	3885	12914	7620	10167	9419	5363	2007	3494	1724
	7.83333	3996	12936	7792	10104	9440	5484	2032	3523	1774
	8	4075	12875	7943	10113	9446	5548	2056	3564	1851
	8.16667	4125	12901	8193	10065	9405	5722	2082	3594	1929
	8.33333	4177	12867	8339	10018	9349	5771	2112	3572	2028
	8.5	4250	12824	8464	9987	9315	5694	2139	3611	2127
	8.66667	4292	12836	8584	9947	9237	6010	2214	3606	2210
	8.83333	4352	12820	8818	9900	9239	6599	2284	3592	2337
	9	4386	12709	8910	9868	9169	6807	2354	3593	2464
	9.16667	4401	12720	8850	9809	9088	7050	2446	3601	2577
	9.33333	4432	12670	8812	9698	8228	7097	2543	3540	2685
	9.5	4394	12630	8786	9649	7374	7308	2635	3511	2802
	9.66667	4428	12650	8941	9742	7302	7485	2804	3536	2936
	9.83333	4457	12567	8891	9492	7152	7623	2908	3508	3037
	10	4468	12468	8879	9509	7205	7790	3047	3568	3139
	10.1667	4462	12449	8913	8900	6868	7886	3157	3556	3237
	10.3333	4495	12370	8939	8123	6670	7691	3292	3572	3365
	10.5	4453	12279	8926	10310	6560	7754	3406	3575	3409
	10.6667	4476	12298	9123	12258	6221	7990	3529	3574	3528
	10.8333	4473	12225	9054	12244	6131	8028	3659	3581	3587
	11	4483	12224	9119	12956	5973	8360	3759	3676	3660
	11.1667	4443	12163	9056	12637	5898	8507	3825	3677	3689
	11.3333	4508	12097	9046	12833	5809	8596	3963	3629	3697
	11.5	4485	12072	9103	12751	5663	8656	4066	3629	3765
	11.6667	4478	12045	9041	13655	5469	8240	4115	3623	3785
	11.8333	4464	12008	9023	13241	5288	8717	4182	3598	3800
	12	4468	11955	8990	12975	5016	8611	4188	3580	3836
	12.1667	4471	11896	8935	13316	4946	8885	4210	3604	3802
	12.3333	4441	11809	9086	13084	4851	8801	4224	3596	3836
	12.5	4387	10056	8940	13102	4675	8751	4142	3570	3839
	12.6667	4323	9704	8907	13296	4574	8646	4250	3543	3829
	12.8333	4301	10218	8809	13027	4455	8679	4145	3573	3807
	13	4344	11194	8812	13136	4156	8566	4208	3553	3810
	13.1667	4343	11363	8742	13418	4008	8424	4197	3433	3736
	13.3333	4340	11412	8804	13004	3904	8385	4235	3384	3715
	13.5	4337	11330	8795	12845	3847	7983	4143	3395	3729
	13.6667	4293	11251	8752	13342	3690	7688	4137	3388	3532
	13.8333	4325	11177	8725	11645	3662	8139	4149	3464	3746
	14	4288	11218	8731	13174	3598	8101	4155	3452	3689
	14.1667	4267	11069	8610	12887	3464	8178	4150	3419	3706
	14.3333	4238	11034	8583	12746	3337	7987	4147	3419	3601
	14.5	4258	10993	8541	13236	3273	7638	4075	3377	3612
	14.6667	4189	10998	8527	12811	3186	7888	4150	3347	3546
	14.8333	4163	10888	8481	12326	3108	7879	4059	3339	3615
	15	4150	10798	8446	13266	3071	7709	4057	3308	3555

## Sheet: #6
		DT(+, Pre)						DT(+, Post)
	0	974	863	1555	1630	990	1540	982	1739	929	892
	0.166667	1051	943	1627	1657	1069	1654	1065	1800	1018	970
	0.333333	1120	1007	1680	1779	1147	1732	1150	1879	1085	1043
	0.5	1180	1069	1753	1899	1208	1785	1196	1937	1156	1126
	0.666667	1245	1122	1794	1979	1258	1839	1264	1965	1214	1185
	0.833333	1292	1170	1835	2036	1307	1868	1310	2047	1271	1238
	1	1319	1214	1885	2082	1362	1949	1370	2094	1339	1299
	1.16667	1360	1264	1943	2135	1420	1958	1417	2134	1395	1348
	1.33333	1416	1306	1973	2181	1462	2015	1462	2172	1448	1392
	1.5	1431	1341	1999	2134	1489	2035	1507	2229	1500	1441
	1.66667	1456	1372	2033	2227	1518	2070	1524	2255	1532	1466
	1.83333	1490	1387	2046	2226	1533	2097	1562	2283	1555	1506
	2	1502	1434	2066	2280	1569	2109	1583	2308	1584	1519
	2.16667	1519	1424	2072	2267	1584	2116	1626	2334	1604	1543
	2.33333	1520	1449	2090	2284	1605	2138	1628	2339	1597	1539
	2.5	1528	1467	2104	2253	1645	2158	1659	2359	1623	1574
	2.66667	1558	1483	2103	2324	1679	2161	1663	2347	1645	1587
	2.83333	1554	1496	2123	2275	1729	2212	1668	2353	1659	1597
	3	1565	1500	2120	2318	1776	2231	1678	2361	1666	1600
	3.16667	1573	1522	2126	2348	1823	2273	1660	2360	1663	1605
	3.33333	1585	1539	2134	2343	1852	2280	1697	2364	1682	1622
	3.5	1604	1518	2158	2356	1934	2342	1684	2371	1687	1614
	3.66667	1627	1550	2159	2367	1976	2348	1677	2360	1682	1618
	3.83333	1660	1601	2190	2401	2049	2369	1701	2351	1688	1626
	4	1698	1666	2222	2438	2087	2394	1692	2366	1687	1620
	4.16667	1706	1738	2244	2461	2152	2464	1685	2315	1685	1620
	4.33333	1788	1812	2262	2465	2198	2453	1703	2359	1687	1615
	4.5	1852	1928	2329	2486	2259	2486	1700	2366	1687	1651
	4.66667	1901	2066	2359	2530	2326	2487	1698	2355	1676	1632
	4.83333	1995	2234	2436	2526	2369	2577	1693	2360	1678	1628
	5	2079	2445	2532	2557	2436	2679	1689	2352	1664	1633
	5.16667	2183	2742	2603	2598	2472	2648	1698	2331	1690	1636
	5.33333	2298	3177	2679	2655	2514	2584	1697	2320	1672	1640
	5.5	2422	3577	2727	2740	2594	3090	1689	2326	1682	1650
	5.66667	2581	4065	2832	2849	2629	3186	1696	2319	1672	1656
	5.83333	2741	4530	2985	2919	2670	3204	1703	2326	1675	1669
	6	2919	5035	3122	3003	2709	3424	1694	2299	1649	1687
	6.16667	3041	5554	3293	3112	2756	3481	1702	2277	1651	1698
	6.33333	3299	6116	3431	3270	2801	3602	1693	2266	1666	1741
	6.5	3519	6563	3568	3379	2877	3721	1718	2291	1640	1763
	6.66667	3786	7006	3701	3538	2910	3919	1710	2272	1640	1773
	6.83333	4092	7465	3879	3744	2955	4060	1713	2289	1637	1814
	7	4334	7811	3629	3869	3069	4276	1740	2288	1638	1902
	7.16667	4533	8169	3937	4030	3168	4464	1744	2281	1656	1947
	7.33333	4762	9180	4035	4223	3253	4678	1746	2271	1654	2011
	7.5	5000	10223	4394	4392	3285	4911	1777	2281	1635	2099
	7.66667	5168	10675	4749	4568	3345	5164	1812	2306	1622	2202
	7.83333	5359	11045	5142	4792	3393	5380	1852	2306	1650	2315
	8	5489	11402	5533	4982	3444	5734	1860	2325	1655	2475
	8.16667	5612	12048	5835	5148	3518	5965	1894	2317	1640	2661
	8.33333	5704	12192	6166	5309	3566	6259	1925	2346	1674	2848
	8.5	5822	12599	6666	5487	3629	6561	1989	2370	1661	3066
	8.66667	5926	12699	7187	5627	3712	6899	2070	2404	1663	3271
	8.83333	5976	12823	7659	5767	3776	7174	2116	2443	1692	3490
	9	6033	12935	8004	5866	3865	7475	2196	2469	1709	3770
	9.16667	6077	13089	8333	5986	3932	7757	2322	2546	1723	4018
	9.33333	6046	13075	8648	6056	3993	7937	2441	2614	1747	4241
	9.5	6144	13155	8924	6107	4093	8275	2596	2718	1757	4527
	9.66667	6120	13123	9012	6193	4129	9162	2749	2831	1769	4747
	9.83333	6153	13095	9183	6225	4193	9466	2925	2947	1811	4928
	10	6139	13076	9277	6237	4238	9773	3065	3086	1848	5129
	10.1667	6139	13041	9844	6321	4293	9829	3272	3220	1880	5324
	10.3333	6104	13085	10060	6282	4324	9867	3402	3382	1909	5463
	10.5	6134	13011	10229	6319	4339	10035	3586	3541	1953	5579
	10.6667	6148	12939	10318	6328	4393	10121	3732	3700	1996	5694
	10.8333	6109	12870	10388	6364	4423	10284	3872	3901	2055	5769
	11	6114	12839	10482	6314	4418	10335	4023	4020	2120	5816
	11.1667	6028	12750	10472	6336	4441	10369	4184	4223	2185	5907
	11.3333	6038	12715	10499	6310	4491	10468	4313	4381	2257	5949
	11.5	6085	12726	10473	6348	4488	10304	4484	4498	2335	5914
	11.6667	6086	12621	10476	6338	4521	10623	4632	4635	2411	5963
	11.8333	6105	12660	10489	6315	4525	10328	4822	4741	2476	5915
	12	6097	12509	10464	6309	4492	10275	4955	4850	2561	5888
	12.1667	6078	12405	10355	6313	4511	10122	5061	4926	2650	5948
	12.3333	6031	12366	10460	6265	4562	10167	5162	4972	2734	5943
	12.5	6094	12260	10085	6290	4544	10262	5213	5066	2803	5962
	12.6667	6110	12198	10028	6248	4571	10341	5363	5068	2888	5932
	12.8333	6176	12169	9987	6262	4565	10238	5410	5112	2960	5914
	13	6291	12179	9978	6184	4559	10110	5446	5130	3041	5903
	13.1667	6341	12083	9932	6220	4526	10210	5519	5193	3079	5815
	13.3333	6307	12153	9898	6228	4537	10093	5502	5130	3164	5757
	13.5	6322	12096	9885	6148	4528	10134	5557	5172	3229	5727
	13.6667	6321	12085	9896	6181	4533	10115	5568	5163	3323	5722
	13.8333	6298	12068	9901	6158	4486	10075	5586	5148	3383	5682
	14	6322	12057	9920	6149	4518	9974	5635	5149	3464	5674
	14.1667	6321	12042	9967	6097	4489	9968	5604	5151	3535	5683
	14.3333	6286	12002	9968	6100	4477	9981	5609	5069	3603	5567
	14.5	6290	11987	10078	6054	4490	10024	5630	5121	3641	5567
	14.6667	6285	11885	10054	6046	4467	9986	5618	5135	3682	5598
	14.8333	6277	11900	9959	6006	4426	10063	5591	5113	3745	5540
	15	6289	11889	9929	5966	4422	9993	5618	5080	3797	5476

## Sheet: #7
		DT(+, Pre)					DT(+, Post)
	0	2365	1417	1778	929	1452	2046	1090	1036	1659	1703
	0.166667	2005	1471	1826	967	1380	2077	1130	1738	1697	1726
	0.333333	2021	1515	1898	1032	1449	2132	1218	2047	1776	1786
	0.5	2237	1549	1913	1081	1557	2161	1260	2085	1826	1828
	0.666667	2148	1588	1944	1125	1587	2205	1296	2113	1869	1874
	0.833333	2083	1612	1958	1150	1672	2261	1348	2133	1908	1925
	1	2333	1639	2008	1189	1715	2294	1390	2123	1949	1980
	1.16667	2387	1679	2012	1219	1741	2339	1438	2145	2011	2039
	1.33333	2239	1706	2052	1254	1768	2374	1471	2137	2042	2092
	1.5	2481	1742	2077	1268	1755	2418	1505	2194	2077	2149
	1.66667	2297	1764	2106	1291	1744	2445	1554	2205	2134	2180
	1.83333	2283	1791	2119	1324	1812	2443	1574	2168	2153	2206
	2	2432	1813	2153	1331	1820	2491	1611	2148	2167	2236
	2.16667	2469	1835	2171	1356	1850	2515	1633	2187	2203	2275
	2.33333	2274	1849	2178	1383	1845	2532	1657	2142	2192	2305
	2.5	2569	1870	2204	1410	1848	2560	1682	2152	2244	2262
	2.66667	2313	1885	2240	1423	1827	2574	1712	2221	2249	2361
	2.83333	2377	1914	2259	1480	1834	2585	1721	2222	2281	2378
	3	2503	1930	2274	1505	1821	2595	1733	2204	2269	2354
	3.16667	2600	1942	2276	1555	1806	2599	1752	2165	2278	2391
	3.33333	2474	1948	2279	1604	1822	2603	1742	2139	2284	2378
	3.5	2502	1955	2286	1662	1810	2611	1763	2161	2306	2378
	3.66667	2532	1976	2322	1770	1814	2612	1765	2165	2292	2385
	3.83333	2463	1979	2321	1885	1812	2607	1768	2146	2294	2384
	4	2566	1984	2343	2012	1807	2626	1761	2160	2301	2420
	4.16667	2556	1990	2349	2207	1807	2633	1770	2128	2301	2401
	4.33333	2568	2009	2363	2453	1811	2602	1780	2084	2294	2408
	4.5	2497	2018	2401	2828	1877	2590	1782	2126	2278	2399
	4.66667	2639	2041	2402	3348	1790	2604	1785	2114	2280	2402
	4.83333	2600	2074	2411	4007	1810	2594	1794	2101	2268	2432
	5	2545	2114	2458	4798	1808	2611	1804	2112	2264	2449
	5.16667	2507	2124	2499	5833	1813	2575	1782	2088	2256	2454
	5.33333	2547	2181	2560	7019	1856	2576	1815	2027	2252	2465
	5.5	2664	2240	2610	8502	1794	2554	1802	2076	2271	2483
	5.66667	2620	2261	2722	9984	1835	2570	1808	2060	2249	2508
	5.83333	2562	2320	2826	11470	1874	2566	1812	2060	2278	2530
	6	2550	2370	2947	12836	1957	2573	1810	2036	2244	2577
	6.16667	2517	2449	3055	13910	1999	2583	1797	2000	2284	2625
	6.33333	2549	2509	3203	14778	2047	2550	1830	1995	2289	2638
	6.5	2475	2608	3432	15268	2181	2562	1830	2010	2333	2750
	6.66667	2566	2725	3663	15470	2185	2544	1860	2014	2331	2831
	6.83333	2584	2826	3877	15797	2377	2545	1878	2014	2378	2946
	7	2646	3007	4187	15922	2571	2521	1871	1983	2402	3039
	7.16667	2644	3232	4522	16014	2871	2526	1882	2006	2472	3234
	7.33333	2733	3501	4844	16151	3240	2532	1923	1947	2519	3344
	7.5	2581	3841	5161	16108	3738	2501	1955	1982	2590	3548
	7.66667	2658	4232	5453	16119	4201	2528	1976	1980	2654	3775
	7.83333	2605	4693	5691	16242	4830	2480	2013	1979	2777	3938
	8	2624	5170	5985	16230	5469	2503	2061	1972	2913	4207
	8.16667	2641	5757	6269	16159	6171	2504	2063	1965	3032	4450
	8.33333	2608	6405	6489	16159	6880	2497	2163	1919	3196	4676
	8.5	2718	7250	6753	16072	7623	2501	2258	1953	3362	4977
	8.66667	2448	8107	6956	16118	8266	2495	2337	1938	3523	5268
	8.83333	2673	9014	7130	16157	8857	2537	2405	1956	3702	5562
	9	2687	9822	7334	16187	9308	2538	2496	1964	3853	5789
	9.16667	2934	10521	7455	16229	9709	2536	2575	1957	4051	6024
	9.33333	2770	11321	7589	16181	9999	2528	2702	1886	4259	6213
	9.5	3018	11959	7682	15749	10251	2545	2818	1961	4446	6426
	9.66667	3133	12503	7766	16098	10379	2548	2905	1964	4607	6489
	9.83333	3257	12874	7892	15850	10566	2519	2785	1973	4812	6631
	10	3358	13185	7938	15899	10704	2568	2942	2007	4946	6701
	10.1667	3512	13437	7998	15924	10783	2585	2988	1997	5082	6740
	10.3333	3701	13668	8052	16045	10879	2593	3113	1976	5202	6798
	10.5	3918	13880	8070	15557	10959	2636	3259	2051	5332	6832
	10.6667	4181	13856	8037	15582	10958	2603	3396	2082	5391	6862
	10.8333	4379	14007	8170	15775	11047	2609	3556	2148	5480	6890
	11	4586	14019	8221	15788	11145	2686	3688	2170	5496	6868
	11.1667	4810	14092	8210	15761	11303	2711	3850	2245	5580	6894
	11.3333	5038	14189	8277	15682	11506	2712	4010	2254	5616	6867
	11.5	5330	14130	8272	15253	11534	2719	4189	2377	5652	6872
	11.6667	5573	14089	8271	15506	11697	2740	4308	2454	5656	6852
	11.8333	5854	14151	8290	15457	11772	2732	4460	2584	5707	6814
	12	6005	14081	8326	15498	11826	2782	4578	2666	5694	6784
	12.1667	6296	14133	8292	15441	11867	2804	4711	2762	5701	6784
	12.3333	6495	14117	8283	15511	12001	2838	4820	2876	5692	6723
	12.5	6719	14030	8289	15204	12008	2890	4915	3054	5698	6727
	12.6667	6913	14057	8283	15419	12159	2889	5008	3167	5679	6740
	12.8333	7107	14020	8309	15393	12216	2931	5082	3297	5662	6704
	13	7188	14022	8230	15313	12183	2936	5145	3450	5630	6657
	13.1667	7269	13995	8268	15005	12227	2958	5168	3569	5653	6628
	13.3333	7378	13968	8211	15297	12289	2973	5214	3656	5442	6548
	13.5	7482	13870	8220	14922	12298	2985	5249	3795	5440	6571
	13.6667	7512	13807	8214	15073	12242	3000	5082	3917	5379	6574
	13.8333	7618	13700	8164	14837	12343	3006	5231	4021	5355	6497
	14	7623	13705	8142	14914	12247	3035	5288	4134	5331	6402
	14.1667	7695	13586	8126	15007	12344	3060	5253	4177	5277	6380
	14.3333	7712	13656	8114	15210	12374	3077	5319	4271	5301	6392
	14.5	7750	13591	8129	15149	12320	3101	5293	4335	5246	6369
	14.6667	7771	13503	8031	15215	12159	3122	5414	4404	5237	6303
	14.8333	7788	13494	8071	14997	12224	3156	5444	4435	5190	6311
	15	7783	13457	8087	15123	12236	3185	5263	4471	5175	6294

## Sheet: #8
		DT(+, Pre)					DT(+, Post)
	0	1849	750	776	1954	784	1016	731	1395	1104	722	884
	0.166667	1627	791	828	1939	824	1045	766	1483	1121	747	972
	0.333333	1694	830	875	1964	866	1096	840	1526	1160	790	1016
	0.5	1648	863	915	2001	920	1143	884	1566	1214	824	1054
	0.666667	1985	912	938	2055	951	1185	929	1596	1264	865	1093
	0.833333	1808	941	969	2072	967	1221	996	1654	1346	892	1133
	1	1959	974	990	2110	999	1261	1039	1689	1394	923	1168
	1.16667	1790	990	1020	2120	1025	1369	1100	1711	1451	951	1201
	1.33333	1847	1014	1033	2149	1029	1467	1223	1769	1495	985	1218
	1.5	1896	1044	1064	2172	1066	1577	1294	1795	1533	1001	1240
	1.66667	1931	1064	1094	2220	1078	1630	1331	1829	1576	1029	1251
	1.83333	1978	1080	1117	2227	1099	1680	1360	1842	1617	1046	1286
	2	2176	1106	1124	2262	1136	1736	1393	1874	1633	1067	1296
	2.16667	2247	1135	1159	2291	1140	1783	1420	1891	1656	1080	1320
	2.33333	2071	1148	1172	2293	1160	1805	1432	1918	1663	1088	1333
	2.5	2098	1160	1186	2306	1163	1817	1447	1948	1649	1111	1335
	2.66667	1870	1172	1211	2316	1159	1835	1454	1946	1681	1118	1343
	2.83333	2118	1205	1226	2363	1198	1820	1435	1965	1683	1137	1348
	3	1968	1205	1243	2365	1217	1824	1441	1961	1683	1164	1357
	3.16667	1842	1206	1266	2386	1225	1812	1463	1956	1700	1158	1364
	3.33333	1856	1211	1265	2405	1209	1792	1431	1967	1659	1167	1359
	3.5	1882	1223	1284	2446	1253	1811	1434	1973	1696	1208	1389
	3.66667	2008	1239	1277	2475	1278	1813	1425	1971	1673	1213	1382
	3.83333	2260	1245	1285	2490	1288	1793	1430	1968	1655	1243	1406
	4	2277	1254	1299	2515	1312	1816	1427	1957	1669	1268	1440
	4.16667	1854	1261	1297	2533	1350	1778	1417	1956	1648	1292	1452
	4.33333	1998	1258	1296	2564	1360	1750	1417	1959	1644	1340	1500
	4.5	1967	1294	1309	2578	1411	1760	1410	1952	1638	1397	1532
	4.66667	2311	1294	1294	2579	1465	1756	1409	1950	1645	1404	1550
	4.83333	2464	1294	1313	2623	1568	1725	1405	1941	1640	1419	1552
	5	2210	1328	1318	2684	1670	1737	1404	1942	1635	1460	1558
	5.16667	2730	1341	1310	2854	1758	1742	1396	1938	1664	1490	1572
	5.33333	2504	1350	1306	2893	1890	1743	1395	1937	1681	1514	1582
	5.5	2678	1367	1315	2979	2049	1737	1393	1941	1725	1547	1599
	5.66667	2760	1369	1326	3054	2255	1731	1380	1934	1753	1577	1610
	5.83333	3331	1392	1318	3112	2625	1716	1382	1908	1761	1619	1619
	6	3474	1410	1320	3203	2995	1721	1390	1918	1763	1669	1636
	6.16667	3930	1430	1328	3342	3420	1726	1395	1894	1776	1756	1663
	6.33333	4396	1447	1349	3289	3960	1733	1401	1916	1785	1866	1693
	6.5	4968	1486	1362	3628	4636	1766	1403	1909	1785	1914	1721
	6.66667	5636	1527	1383	4199	5082	1753	1398	1916	1760	2034	1769
	6.83333	6460	1580	1416	4929	5919	1776	1443	1930	1771	2189	1802
	7	7319	1747	1430	6022	6876	1808	1448	1897	1769	2307	1872
	7.16667	8125	2021	1466	7413	7637	1831	1485	1901	1800	2545	1936
	7.33333	8905	2263	1519	8847	8486	1877	1513	1904	1778	2675	2016
	7.5	9663	2556	1569	10115	9112	1937	1552	1895	1782	3175	2112
	7.66667	10377	2690	1629	11116	9683	2001	1546	1887	1796	3737	2189
	7.83333	10944	3165	1708	11724	10106	2069	1665	1912	1833	3897	2289
	8	11428	3742	1809	12219	10502	2134	1732	1899	1879	4029	2389
	8.16667	11667	4187	1981	12520	10729	2251	1829	1907	1875	4093	2496
	8.33333	11976	4465	2077	12735	10881	2395	1916	1927	1914	4119	2625
	8.5	12131	4715	2214	12997	11046	2498	2053	1929	1947	4193	2744
	8.66667	12305	4910	2281	13159	11149	2659	2169	1935	1998	4217	2848
	8.83333	12391	5086	2433	13198	11221	2809	2346	1949	2078	4221	2963
	9	12473	5216	2528	13265	11218	3033	2512	1953	2118	4218	3097
	9.16667	12456	5364	2704	13273	11336	3233	2684	1990	2186	4240	3213
	9.33333	12572	5473	2644	13338	11387	3483	2864	2008	2279	4258	3322
	9.5	12578	5584	3310	13343	11415	3711	3074	2013	2373	4228	3436
	9.66667	12585	5682	3338	13437	11425	3933	3209	2047	2446	4239	3511
	9.83333	12536	5771	3425	13344	11412	4166	3437	2074	2564	4244	3558
	10	12500	5832	3533	13365	11453	4327	3610	2112	2640	4213	3661
	10.1667	12767	5896	3523	13349	11531	4511	3783	2181	2730	4206	3703
	10.3333	12817	5943	3707	13231	11501	4631	3902	2210	2835	4195	3727
	10.5	12905	6001	3784	13253	11426	4760	4005	2266	2957	4164	3747
	10.6667	13084	6055	4561	13258	11442	4845	4145	2329	3055	4174	3789
	10.8333	13427	6082	4541	13217	11470	4935	4208	2354	3174	4130	3841
	11	13515	6124	4570	13213	11436	4950	4225	2410	3244	4139	3832
	11.1667	13564	6170	5053	13291	11387	4974	4291	2462	3344	4092	3813
	11.3333	13888	6222	4712	13185	11448	4981	4355	2517	3421	4050	3823
	11.5	13377	6254	5028	13224	11414	4984	4367	2584	3486	4031	3810
	11.6667	13506	6219	4985	13151	11408	5026	4364	2622	3517	4052	3827
	11.8333	13572	6249	5460	13100	11372	5025	4387	2683	3569	3981	3817
	12	13507	6276	6157	13068	11388	5043	4374	2734	3624	3979	3808
	12.1667	13292	6334	6608	13032	11400	5036	4393	2788	3673	3940	3755
	12.3333	13287	6310	6434	12927	11301	5047	4371	2848	3689	3934	3789
	12.5	13288	6315	6544	12957	11312	5035	4388	2887	3731	3920	3768
	12.6667	13243	6319	6680	12854	11288	4988	4354	2938	3721	3903	3733
	12.8333	13231	6349	6504	12845	11226	4991	4367	2969	3743	3873	3737
	13	13240	6362	6779	12782	11253	4971	4315	3026	3736	3822	3733
	13.1667	13100	6376	7302	12820	11255	4968	4322	3058	3779	3808	3711
	13.3333	13120	6363	7309	12742	11184	4910	4319	3091	3755	3803	3686
	13.5	13054	6341	7502	12633	11119	4850	4294	3130	3761	3746	3701
	13.6667	13014	6350	7144	12574	11116	4930	4344	3162	3772	3714	3689
	13.8333	12926	6341	7242	12454	11000	4882	4270	3179	3786	3703	3697
	14	12906	6299	7522	12400	11029	4853	4234	3168	3767	3668	3655
	14.1667	12845	6336	7841	12419	11029	4853	4267	3216	3767	3643	3667
	14.3333	12872	6348	7997	12297	10915	4787	4289	3234	3746	3635	3648
	14.5	12714	6337	7616	12229	10872	4806	4195	3245	3751	3625	3585
	14.6667	12607	6340	7823	12212	10822	4795	4095	3232	3764	3571	3631
	14.8333	12653	6349	7706	12159	10821	4801	4174	3250	3754	3548	3640
	15	12687	6387	7936	12187	10819	4759	4186	3257	3749	3534	3675

## Sheet: #9
		DT(+, Pre)					DT(+, Post)
	0	1161	1607	1672	1031	1650	1020	1725	1749	1346	892	923
	0.166667	1273	1750	1801	1059	1690	1064	1811	1789	1392	932	972
	0.333333	1313	1766	1899	1095	1702	1120	1856	1803	1429	966	1003
	0.5	1331	1788	1891	1124	1719	1163	1923	1853	1456	1007	1047
	0.666667	1352	1833	1915	1147	1752	1231	1987	1910	1504	1049	1085
	0.833333	1389	1872	1930	1190	1790	1285	2057	1959	1557	1102	1128
	1	1407	1892	1935	1222	1799	1338	2118	2002	1589	1154	1159
	1.16667	1419	1894	1962	1238	1812	1391	2158	2046	1650	1195	1201
	1.33333	1498	1947	2000	1255	1824	1426	2189	2107	1693	1222	1218
	1.5	1499	1966	1998	1284	1858	1473	2217	2125	1721	1262	1264
	1.66667	1495	1983	2008	1309	1888	1478	2212	2155	1758	1276	1293
	1.83333	1534	2004	2030	1327	1881	1510	2213	2154	1773	1312	1306
	2	1541	2067	2069	1343	1932	1524	2244	2187	1791	1330	1341
	2.16667	1574	2096	2100	1363	1911	1550	2255	2199	1825	1359	1363
	2.33333	1595	2123	2110	1379	1932	1578	2267	2203	1838	1378	1388
	2.5	1622	2135	2121	1415	1960	1590	2285	2246	1861	1380	1392
	2.66667	1622	2145	2116	1414	1963	1596	2308	2231	1855	1402	1406
	2.83333	1625	2166	2141	1450	1998	1600	2268	2229	1872	1404	1382
	3	1637	2223	2164	1460	2014	1603	2263	2222	1883	1411	1426
	3.16667	1654	2239	2197	1499	2022	1616	2261	2191	1872	1423	1452
	3.33333	1648	2252	2191	1533	2058	1613	2244	2177	1869	1417	1433
	3.5	1686	2344	2216	1593	2070	1612	2223	2206	1885	1440	1460
	3.66667	1673	2388	2202	1669	2109	1609	2226	2213	1873	1445	1465
	3.83333	1682	2486	2255	1755	2107	1593	2216	2136	1867	1464	1457
	4	1701	2572	2253	1825	2168	1597	2202	2131	1874	1430	1450
	4.16667	1731	2672	2286	1886	2166	1589	2216	2109	1844	1433	1472
	4.33333	1803	2802	2299	1974	2267	1597	2188	2120	1845	1433	1484
	4.5	1907	2911	2347	2095	2322	1567	2150	2154	1847	1432	1487
	4.66667	2096	3010	2356	2299	2364	1579	2163	2122	1844	1437	1505
	4.83333	2316	3132	2402	2479	2515	1567	2167	2081	1837	1444	1494
	5	2634	3241	2453	2878	2637	1576	2147	2071	1825	1440	1550
	5.16667	3040	3391	2521	3031	2884	1572	2139	2074	1831	1445	1569
	5.33333	3415	3502	2600	3510	3149	1587	2140	2094	1817	1438	1614
	5.5	3889	3678	2671	3776	3424	1557	2146	2084	1805	1425	1625
	5.66667	4429	3801	2706	4073	3777	1584	2134	2044	1793	1426	1666
	5.83333	4901	3957	2831	4282	3666	1576	2129	2043	1792	1446	1702
	6	5384	4178	2956	4479	3923	1586	2120	2028	1794	1447	1770
	6.16667	5785	4306	3060	4658	4193	1592	2138	2015	1784	1442	1862
	6.33333	6336	4495	3203	4820	4370	1629	2118	2028	1786	1443	2014
	6.5	6910	4602	3393	4952	4656	1652	2147	2009	1772	1433	2184
	6.66667	7402	4839	3513	5103	4965	1704	2169	2021	1765	1433	2386
	6.83333	7902	5095	3716	5215	5170	1758	2191	2024	1787	1471	2671
	7	8268	5262	4228	5272	5356	1868	2182	2035	1771	1480	2988
	7.16667	8675	5459	4451	5422	5640	2040	2207	2057	1780	1485	3312
	7.33333	9034	5763	4765	5502	5939	2259	2252	2069	1809	1520	3631
	7.5	9380	5998	5085	5572	6143	2575	2303	2063	1818	1528	4037
	7.66667	9640	6312	5343	5614	6132	2982	2370	2088	1836	1535	4430
	7.83333	9820	6509	5405	5701	6337	3409	2426	2127	1868	1584	4695
	8	10025	6672	5742	5749	6487	3933	2498	2160	1903	1610	5152
	8.16667	10927	6840	6024	5824	6820	4423	2627	2221	1935	1644	5496
	8.33333	11411	6976	6335	5847	7236	4911	2798	2297	2013	1665	5825
	8.5	11744	7115	6565	5883	7390	5360	2934	2370	2126	1725	6119
	8.66667	12036	7138	6704	5914	7633	5722	3126	2487	2250	1751	6294
	8.83333	12416	7230	6967	5940	7787	5998	3300	2648	2417	1808	6395
	9	12245	7337	7132	5976	7647	6203	3473	2822	2679	1858	6583
	9.16667	12509	7366	7341	5983	7870	6356	3671	3027	2975	1984	6705
	9.33333	12701	7374	7515	6015	7915	6437	3891	3262	3334	2066	6826
	9.5	12933	7424	7674	6010	8061	6469	4083	3459	3722	2168	6802
	9.66667	13062	7404	7783	6060	8316	6552	4269	3717	4154	2275	6839
	9.83333	13136	7486	7886	6039	8207	6548	4424	3949	4605	2402	6707
	10	12563	7495	7965	6023	8097	6578	4592	4203	5024	2531	6877
	10.1667	13094	7513	8140	6042	8229	6611	4730	4414	5348	2640	6882
	10.3333	13259	7477	8146	6066	8409	6598	4831	4629	5580	2791	6844
	10.5	13372	7495	8196	6049	8807	6594	4896	4836	5720	2915	6806
	10.6667	12690	7557	8265	6036	8932	6520	5005	4926	5875	3064	6835
	10.8333	13356	7546	8299	6069	8803	6573	5068	5057	5963	3220	6779
	11	13541	7558	8283	6021	8788	6523	5124	5161	6036	3382	6712
	11.1667	13631	7504	8340	6036	9036	6484	5188	5242	6084	3498	6745
	11.3333	12777	7525	8330	6043	9062	6498	5204	5272	6141	3645	6673
	11.5	13353	7481	8312	6034	9247	6464	5248	5283	6101	3819	6653
	11.6667	13468	7441	8318	6015	9394	6424	5253	5316	6141	3926	6598
	11.8333	13436	7443	8300	5961	9553	6401	5271	5333	6150	4103	6569
	12	13507	7408	8296	5985	9515	6387	5305	5340	6119	4176	6597
	12.1667	13544	7404	8311	5971	9660	6357	5318	5339	6150	4268	6533
	12.3333	13633	7385	8286	5977	9643	6319	5326	5310	6158	4399	6513
	12.5	13794	7330	8250	5938	9782	6309	5322	5299	6120	4431	6480
	12.6667	13838	7318	8240	5935	9892	6230	5316	5241	6140	4485	6454
	12.8333	13941	7328	8211	5895	9938	6227	5337	5280	6090	4541	6405
	13	13944	7288	8152	5903	9871	6177	5357	5229	6088	4587	6384
	13.1667	13994	7253	8147	5886	10035	6189	5345	5242	6040	4617	6379
	13.3333	13383	7265	8120	5853	10068	6098	5318	5277	5989	4619	6340
	13.5	13982	7206	8075	5808	10013	6033	5316	5228	6011	4658	6265
	13.6667	13992	7156	8059	5795	10075	6041	5270	5194	6001	4641	6255
	13.8333	14022	7143	7993	5748	10106	6019	5252	5186	5932	4669	6228
	14	14051	7131	8001	5731	9945	6000	5243	5181	5921	4658	6188
	14.1667	13368	7073	7967	5751	9948	5908	5217	5170	5895	4636	6154
	14.3333	13549	7043	7913	5728	9920	5879	5235	5119	5872	4662	6115
	14.5	14087	7015	7887	5705	9893	5855	5167	5108	5875	4699	6109
	14.6667	14100	6988	7888	5677	9831	5802	5155	5055	5824	4666	6082
	14.8333	14014	6973	7821	5662	9896	5799	5159	5061	5804	4633	6042
	15	14040	6926	7783	5649	9949	5773	5122	5037	5770	4622	6047

## Sheet: #10
		DT(+, Pre)						DT(+, Post)
	0	2021	1290	1586	884	1311	840	1123	1432	1592	1620	1024
	0.166667	2038	1332	1601	921	1355	873	1150	1449	1634	1642	1041
	0.333333	2081	1345	1635	971	1383	911	1186	1475	1648	1663	1076
	0.5	2090	1376	1654	1005	1413	946	1195	1491	1686	1693	1105
	0.666667	2113	1396	1682	1026	1450	982	1225	1500	1710	1713	1133
	0.833333	2095	1414	1690	1038	1480	1014	1265	1529	1717	1758	1147
	1	2124	1436	1729	1059	1522	1050	1290	1553	1728	1782	1175
	1.16667	2140	1470	1745	1089	1541	1066	1315	1570	1708	1802	1186
	1.33333	2153	1485	1763	1104	1582	1088	1329	1598	1760	1842	1221
	1.5	2177	1504	1786	1125	1613	1118	1345	1606	1764	1871	1228
	1.66667	2189	1526	1794	1156	1630	1128	1365	1621	1771	1948	1229
	1.83333	2179	1542	1816	1167	1649	1144	1372	1624	1764	1959	1253
	2	2203	1558	1836	1187	1664	1154	1384	1645	1763	1990	1256
	2.16667	2235	1583	1849	1195	1677	1174	1384	1634	1765	1994	1263
	2.33333	2225	1589	1874	1208	1701	1196	1401	1655	1788	1994	1290
	2.5	2221	1599	1867	1228	1721	1207	1409	1660	1790	2020	1273
	2.66667	2245	1606	1884	1234	1754	1214	1423	1653	1810	2038	1296
	2.83333	2253	1628	1887	1249	1772	1209	1426	1651	1815	2053	1286
	3	2256	1635	1889	1250	1802	1232	1440	1650	1791	2047	1302
	3.16667	2274	1644	1899	1265	1830	1226	1423	1657	1804	2056	1307
	3.33333	2277	1644	1911	1270	1917	1241	1457	1664	1776	2050	1314
	3.5	2266	1660	1911	1298	1986	1253	1464	1661	1832	2060	1307
	3.66667	2282	1659	1912	1332	2090	1242	1471	1661	1830	2067	1309
	3.83333	2275	1674	1929	1384	2232	1252	1502	1659	1854	2065	1297
	4	2262	1688	1932	1470	2412	1263	1534	1668	1886	2090	1298
	4.16667	2294	1686	1952	1582	2695	1266	1536	1676	1894	2092	1312
	4.33333	2272	1685	1965	1726	3133	1264	1584	1657	1951	2091	1306
	4.5	2260	1701	1958	1896	3730	1271	1634	1681	1999	2134	1307
	4.66667	2283	1729	1980	2095	4512	1272	1691	1659	2090	2161	1294
	4.83333	2256	1722	1985	2373	5564	1302	1734	1639	2193	2189	1295
	5	2250	1738	2020	2848	6756	1297	1758	1631	2307	2195	1296
	5.16667	2257	1753	2034	3416	8029	1295	1891	1649	2521	2230	1294
	5.33333	2269	1784	2073	4160	9201	1308	1969	1649	2812	2247	1277
	5.5	2264	1796	2119	5113	10209	1313	2073	1661	3148	2332	1286
	5.66667	2270	1826	2182	6272	11150	1319	2231	1677	3591	2396	1268
	5.83333	2281	1868	2260	7511	12857	1320	2397	1714	4165	2480	1272
	6	2287	1947	2403	8848	13567	1338	2597	1729	4917	2577	1287
	6.16667	2276	2009	2545	10216	14017	1342	2794	1740	5757	2708	1277
	6.33333	2292	2149	2765	11224	14088	1355	3050	1762	6684	2843	1272
	6.5	2286	2219	2959	11799	14237	1365	3301	1756	7511	3004	1268
	6.66667	2308	2386	3227	12185	14466	1376	3565	1765	8208	3207	1272
	6.83333	2323	2628	3487	12482	14619	1403	3815	1790	8778	3418	1271
	7	2333	2922	3717	12618	14773	1423	4083	1786	9070	3610	1281
	7.16667	2345	3298	3966	12783	14819	1443	4318	1807	9266	3876	1279
	7.33333	2365	3837	4222	12976	14862	1476	4632	1824	9388	4053	1275
	7.5	2368	4509	4529	13029	14559	1483	4849	1842	9404	4318	1263
	7.66667	2420	5504	4842	13008	14429	1521	5067	1772	9398	4516	1264
	7.83333	2456	6854	5188	13053	14354	1564	5283	1868	9407	4701	1263
	8	2453	8471	5457	13050	14200	1613	5449	1873	9413	4867	1267
	8.16667	2488	9819	5664	13051	14221	1701	5607	1949	9404	5003	1272
	8.33333	2563	11005	5891	13029	14194	1810	5725	1997	9401	5108	1279
	8.5	2593	11727	6060	13052	14118	1913	5804	2082	9301	5175	1276
	8.66667	2651	12221	6189	12964	14036	2044	5898	2173	9298	5220	1283
	8.83333	2725	12452	6294	12870	14033	2241	5957	2274	9223	5273	1240
	9	2844	12663	6406	12863	13935	2398	6020	2429	9204	5378	1256
	9.16667	2873	12711	6432	12947	13819	2547	6045	2602	9075	5480	1281
	9.33333	2967	12748	6519	12848	13775	2699	6045	2773	9066	5510	1289
	9.5	3149	12780	6577	12839	13744	2837	6051	3026	8951	5543	1290
	9.66667	3292	12775	6602	12794	13609	2987	6090	3302	9004	5520	1324
	9.83333	3406	12775	6635	12809	13585	3135	6062	3595	8869	5560	1314
	10	3585	12759	6641	12798	13546	3245	6064	3864	8843	5594	1302
	10.1667	3681	12825	6691	12714	13469	3382	6008	4114	8796	5557	1318
	10.3333	3842	12809	6651	12670	13306	3568	6023	4379	8689	5589	1315
	10.5	4007	12796	6652	12620	13324	3662	6007	4594	8630	5594	1327
	10.6667	4194	12769	6660	12602	13296	3825	6001	4731	8619	5518	1326
	10.8333	4382	12688	6710	12549	13246	3914	5964	4849	8523	5498	1421
	11	4539	12714	6632	12576	13071	4013	5950	4912	8496	5549	1385
	11.1667	4751	12721	6640	12473	13131	4123	5915	5197	8446	5534	1431
	11.3333	4962	12662	6639	12456	12908	4206	5913	5313	8317	6351	1429
	11.5	5139	12623	6650	12402	12851	4290	5889	5397	8285	6321	1380
	11.6667	5364	12696	6641	12399	12822	4332	5870	5417	8259	6366	1481
	11.8333	5515	12633	6572	12378	12812	4375	5835	5404	8265	6315	1532
	12	5634	12623	6548	12399	12788	4453	5785	5419	8173	6263	1666
	12.1667	5745	12578	6567	12363	12642	4509	5768	5402	8090	6285	1663
	12.3333	5858	12548	6530	12255	12454	4516	5722	5414	8040	6144	1707
	12.5	6029	12500	6505	12276	12419	4564	5720	5363	7947	6172	1752
	12.6667	6151	12468	6543	12225	12405	4590	5719	5342	7895	6216	1809
	12.8333	6238	12458	6502	12209	12294	4665	5669	5327	7899	6305	1829
	13	6309	12383	6501	12230	12212	4663	5582	5308	7804	6165	1848
	13.1667	6345	12391	6487	12118	12106	4675	5563	5289	7772	6050	1884
	13.3333	6330	12362	6457	12059	12091	4638	5556	5281	7678	5978	1916
	13.5	6438	12330	6457	11996	12101	4716	5528	5230	7563	6009	1931
	13.6667	6433	12340	6372	11977	11956	4645	5506	5160	7568	5922	1967
	13.8333	6466	12264	6384	11995	11990	4681	5449	5170	7487	5917	1966
	14	6501	12205	6397	11949	11886	4722	5461	5123	7417	5852	2021
	14.1667	6524	12159	6380	11958	11827	4705	5382	5087	7441	5784	2071
	14.3333	6518	12138	6383	11903	11754	4692	5378	5059	7340	5766	2114
	14.5	6541	12184	6407	11881	11633	4711	5320	5068	7336	5769	2156
	14.6667	6557	12053	6342	11796	11551	4693	5280	5030	7313	5706	2238
	14.8333	6548	11376	6343	11762	11510	4712	5271	5009	7163	5684	2254
	15	6536	11308	6301	11771	11486	4737	5207	4970	7148	5572	2291

[truncated: 20 more sheets: #11, #12, #13, #14, #15, #16, #17, #18, #19, #20, #21, #22, #23, #24, #25, #26, #27, #28, FigS8b, FigS8c]
